# Supplementary material for: Yeast metabolic innovations emerged via expanded metabolic network and gene positive selection
Source: Mol Syst Biol. 2021 Oct 22;17(10):e10427. doi: 10.15252/msb.202110427 (PMC8532513; doi:10.15252/msb.202110427)
Supplement: Supplementary file 2 — Dataset EV1 [file MSB-17-e10427-s010.xlsx]

## Sheet: Description
Dataset EV1 Trait data summary for 332 yeast species used in this study.
Tab #	Name	Description
Tab 1	Substrate utilization	Summary in substrates usage for yeast species
Tab 2	Crabtree effect	Classification of yeast species in Crabtree effect
Tab 3	Heat-tolerance	Classification of yeast species in heat-tolerance

## Sheet: Substrate utilization
Summary in substrates usage for yeast species
Original names	Name in the model	Aerobic/Anaerobic	Source	Alloascoidea_hylecoeti	Ascoidea_rubescens	yHMPu5000034998_Cephaloascus_albidus	yHMPu5000034999_Cephaloascus_fragrans	Wickerhamia_fluorescens	yHMPu5000035252_Yamadazyma_nakazawae	yHMPu5000035640_Yamadazyma_philogaea	yHMPu5000035641_Yamadazyma_scolyti	yHMPu5000041829_Debaryomyces_fabryi	Debaryomyces_hansenii	yHMPu5000041713_Debaryomyces_maramus	yHMPu5000041693_Debaryomyces_nepalensis	yHMPu5000041678_Debaryomyces_prosopidis	yHMPu5000041824_Debaryomyces_subglobosus	yHMPu5000035667_Kurtzmaniella_cleridarum	Lodderomyces_elongisporus	yHMPu5000035662_Meyerozyma_caribbica	Meyerozyma_guilliermondii	Millerozyma_acaciae	yHMPu5000035296_Priceomyces_carsonii	yHMPu5000035297_Priceomyces_castillae	Priceomyces_haplophilus	yHMPu5000034606_Priceomyces_medius	Scheffersomyces_stipitis	Spathaspora_passalidarum	yHMPu5000034661_Dipodascus_albidus	yHMPu5000041822_Dipodascus_geniculatus	Geotrichum_candidum	yHMPu5000034754_Lipomyces_arxii	yHMPu5000034757_Lipomyces_doorenjongii	yHMPu5000034758_Lipomyces_japonicus	yHMPu5000034760_Lipomyces_kononenkoae	yHMPu5000034761_Lipomyces_lipofer	yHMPu5000034749_Lipomyces_mesembrius	yHMPu5000034748_Lipomyces_oligophaga	Lipomyces_starkeyi	yHMPu5000034742_Lipomyces_suomiensis	yHMPu5000034654_Aciculoconidium_aculeatum	Clavispora_lusitaniae	Hyphopichia_burtonii	yHMPu5000035318_Hyphopichia_heimii	yHMPu5000034665_Kodamaea_laetipori	yHMPu5000035677_Kodamaea_ohmeri	Metschnikowia_aberdeeniae	Metschnikowia_arizonensis	Metschnikowia_bicuspidata
Glucose Fermentation	D-glucose	0	C	0	0	1	0	1	1	1	1	v	v	v	v	0	v	1	1	1	1	1	0	0	0	0	1	1	0	v	v	0	0	0	0	0	0	0	0	0	1	1	1	1	1	1	1	1	1
Galactose Fermentation	D-galactose	0	C	0	0	1	0	1	1	1	1	0	v	0	0	0	0	0	0	1	v	v	0	0	0	0	1	1	0	0	v	0	0	0	0	0	0	0	0	0	0	v	v	1	0	1	0	0	0
Sucrose Fermentation	sucrose	0	C	0	0	0	0	1	0	0	v	v	v	0	v	0	v	1	0	1	1	0	0	0	0	0	0	0	0	0	0	0	0	0	0	0	0	0	0	0	v	v	1	1	0	1	0	0	0
Maltose Fermentation	maltose	0	C	0	0	0	0	0	1	v	v	0	v	0	0	0	0	0	0	v	0	1	0	0	0	0	1	1	0	0	0	0	0	0	0	0	0	0	0	0	0	v	1	v	1	v	0	0	0
Lactose Fermentation	lactose	0	C	0	0	0	0	0	0	0	0	0	0	0	0	0	0	0	0	0	0	0	0	0	0	0	0	0	0	0	0	0	0	0	0	0	0	0	0	0	0	0	0	0	0	0	0	0	0
Raffinose Fermentation	raffinose	0	C	0	0	0	0	1	0	0	0	v	v	0	v	0	v	0	0	1	1	0	0	0	0	0	0	0	0	0	0	0	0	0	0	0	0	0	0	0	0	0	1	0	0	1	0	0	0
Trehalose Fermentation	trehalose	0	C	0	0	0	0	0	1	1	1	v	v	0	v	0	0	0	1	1	1	1	0	0	0	0	1	1	0	0	0	0	0	0	0	0	0	0	0	0	1	v	1	1	1	v	v	0	0
Glucose	D-glucose	1	C	1	1	1	1	1	1	1	1	1	1	1	1	1	1	1	1	1	1	1	1	1	1	1	1	1	1	1	1	1	1	1	1	1	1	1	1	1	1	1	1	1	1	1	1	1	1
Inulin	inulin	1	C	0	1	0	0	0	0	0	0	0	v	v	0	0	1	0	0	1	1	0	0	0	0	0	0	0	0	0	0	0	1	0	1	1	v	0	1	0	0	0	0	0	0	v	0	0	0
Sucrose	sucrose	1	C	0	1	0	0	1	1	1	1	1	1	1	1	1	1	1	1	1	1	0	1	0	0	0	1	1	0	0	0	0	1	1	1	1	v	0	1	0	1	v	1	1	1	1	1	v	1
Raffinose	raffinose	1	C	0	1	1	0	1	0	0	1	1	1	1	1	1	1	0	0	1	1	0	v	1	0	0	0	0	0	0	0	0	1	0	1	1	v	0	1	0	0	0	1	1	0	1	0	0	0
Melibiose	melibiose	1	C	1	1	1	0	0	0	0	1	1	v	v	1	0	1	0	0	v	1	0	v	1	0	0	0	0	0	0	0	0	1	0	1	1	1	0	1	0	0	0	0	0	0	0	0	0	0
Galactose	D-galactose	1	C	0	1	1	1	1	1	1	1	1	1	1	1	1	1	1	1	1	1	1	1	1	1	1	1	1	1	1	1	1	1	1	1	1	v	1	1	1	0	v	1	1	0	1	1	v	1
Lactose	lactose	1	C	0	1	0	0	0	0	0	v	v	v	v	v	0	1	0	0	0	0	v	0	0	0	0	v	0	0	0	0	0	1	1	0	v	v	0	v	1	0	0	0	0	0	0	0	0	0
Trehalose	trehalose	1	C	1	1	1	v	0	1	1	1	1	1	1	1	1	1	1	1	1	1	1	1	1	0	1	1	1	0	0	0	1	1	0	1	1	v	0	1	0	1	1	1	1	1	1	1	v	1
Maltose	maltose	1	C	0	1	0	0	0	1	1	1	1	1	1	1	1	1	1	1	1	1	1	1	1	0	1	1	1	0	1	0	0	1	0	1	1	v	0	1	0	1	v	1	1	1	1	1	1	1
Melezitose		1	C	1	1	0	0	0	1	1	1	1	v	1	1	1	1	1	1	1	1	0	1	0	0	0	1	1	0	0	0	0	1	0	1	1	v	0	1	0	1	v	v	1	1	v	1	1	v
Methyl-D-glucoside		1	C	0	1	0	0	0	1	1	1	1	1	1	1	1	1	1	1	1	1	1	1	0	0	0	1	1	0	0	0	0	1	0	1	1	v	0	1	0	1	v	1	1	1	1	0	0	0
Soluble Starch		1	C	1	1	0	v	0	1	0	0	1	v	1	1	1	1	0	0	0	0	0	1	0	0	v	1	1	0	1	0	0	1	0	1	1	v	0	v	0	1	0	1	0	1	0	0	0	0
Cellobiose	beta-cellobiose	1	C	1	1	1	0	0	1	1	1	1	1	1	1	0	1	0	0	1	1	1	v	1	0	1	1	1	0	0	0	1	1	1	v	1	v	0	1	1	1	1	1	1	1	1	1	1	1
Salicin		1	C	1	0	1	0	0	1	0	1	1	1	1	1	0	1	1	0	1	1	1	1	1	0	v	1	1	0	0	0	1	v	1	v	v	v	0	v	1	v	v	1	1	1	v	1	1	v
L-Sorbose	L-sorbose	1	C	1	0	1	v	0	1	1	0	1	v	v	1	1	1	1	1	v	v	v	1	1	v	1	v	0	1	1	1	1	1	1	1	1	v	v	1	1	0	1	v	0	1	1	1	v	1
L-Rhamnose	L-rhamnose	1	C	1	1	0	0	0	1	0	1	0	v	0	0	0	0	0	0	v	v	0	0	0	0	0	1	0	0	0	0	0	0	0	0	0	0	0	v	0	0	1	0	1	0	0	0	0	0
D-Xylose	D-xylose	1	C	1	1	1	1	0	1	1	1	1	1	1	1	1	1	1	1	1	1	1	1	1	1	1	1	1	1	1	1	1	1	1	v	v	v	v	1	1	0	1	1	1	1	v	1	0	v
L-Arabinose	L-arabinose	1	C	1	0	1	1	0	1	1	1	1	1	1	1	1	1	0	0	v	1	1	v	1	1	1	v	0	0	0	0	1	1	1	0	v	v	0	v	1	0	0	v	1	0	0	0	0	0
D-Arabinose	D-arabinose	1	C	0	1	v	0	0	1	1	v	v	v	0	v	0	1	0	0	1	1	0	0	1	v	1	1	1	0	0	0	0	0	0	v	v	0	0	v	1	0	v	0	0	1	0	0	0	0
D-Ribose	D-ribose	1	C	0	1	0	0	0	1	1	1	1	v	1	1	1	1	1	0	v	1	1	v	1	1	1	1	1	0	0	0	0	0	0	0	0	0	0	v	0	0	v	1	1	0	v	0	0	0
Methanol	methanol	1	C	1	0	0	0	0	0	0	0	0	0	0	0	0	0	0	0	0	0	0	0	0	0	0	0	0	0	0	0	0	0	0	0	0	0	0	0	0	0	0	0	0	0	0	0	0	0
Ethanol	ethanol	1	C	1	1	1	1	1	1	1	1	1	1	1	1	1	1	1	1	1	1	1	1	1	1	1	1	1	1	1	1	0	v	1	1	1	v	1	1	1	1	1	1	1	1	1	1	v	v
Glycerol	glycerol	1	C	1	1	1	1	1	1	1	1	1	1	1	1	1	1	1	1	v	1	1	1	1	1	1	1	1	1	1	1	1	0	1	v	v	v	1	v	1	1	1	1	1	1	1	1	0	v
Erythritol	erythritol	1	C	0	1	0	0	0	1	1	1	1	v	1	1	1	1	0	0	0	0	1	0	1	1	1	1	1	0	0	0	0	1	0	0	1	0	0	v	0	0	0	1	1	0	0	0	0	0
Ribitol	D-ribitol	1	C	1	1	1	1	1	1	1	1	1	1	1	1	1	1	1	1	1	1	1	1	1	1	1	1	1	0	0	v	0	0	1	0	v	v	0	v	1	1	v	1	1	1	v	1	0	0
Galactitol	galactitol	1	C	n	n	0	0	0	0	0	0	v	v	0	v	0	0	0	0	1	v	0	v	1	1	v	0	0	0	0	0	0	1	0	v	v	v	1	v	0	0	0	0	1	0	0	0	0	0
D-Mannitol	Mannitol	1	C	1	1	1	1	1	1	1	1	1	1	1	1	1	1	1	1	1	1	1	1	1	1	1	1	1	1	1	1	0	1	1	1	1	v	0	1	1	1	1	1	1	1	1	1	0	1
D-Glucitol	D-glucitol	1	C	1	1	1	1	1	1	1	1	1	1	1	1	1	1	1	1	1	1	1	1	1	1	1	1	1	1	1	1	0	1	1	1	1	v	1	1	1	1	v	1	1	1	v	1	v	1
myo-Inositol	myo-inositol	1	C	1	1	0	0	0	0	0	0	0	0	0	0	0	0	0	0	0	0	0	0	0	0	0	0	0	0	0	0	0	0	0	0	0	0	v	v	0	0	0	0	0	0	0	0	0	0
DL-Lactate	(S)-lactate	1	C	0	0	1	v	1	1	0	0	v	v	0	v	0	1	1	0	0	v	0	v	0	0	0	1	1	1	1	1	0	0	0	0	0	0	0	0	0	0	v	0	0	1	0	0	0	0
Succinate	succinate	1	C	1	0	1	1	1	1	1	1	1	1	1	1	1	1	1	1	v	1	1	1	1	0	1	1	1	1	1	1	1	v	0	v	1	1	1	1	1	1	1	1	1	1	v	1	0	v
Citrate	citrate	1	C	0	0	1	1	1	1	1	1	1	v	1	1	1	1	1	1	1	v	1	1	1	0	1	1	1	0	1	v	0	v	1	v	1	1	0	1	1	1	v	1	1	1	1	0	0	0
D-Gluconate	D-gluconate	1	C	0	0	0	0	1	1	1	1	1	1	1	1	1	1	1	1	0	v	v	0	1	v	1	v	1	0	0	0	0	0	0	1	1	v	1	v	1	0	v	v	v	1	0	1	0	1
D-Glucosamine	D-Glucosamine	1	C	1	0	0	0	0	1	1	v	1	v	v	1	0	1	1	0	v	1	0	0	0	0	v	1	1	0	0	0	0	0	0	0	0	0	0	0	0	v	v	1	1	n	1	1	0	v
N-Acetyl-D-glucosamine	N-Acetyl-D-glucosamine	1	C	n	n	1	v	1	1	1	1	v	v	1	v	1	v	1	1	1	1	1	1	1	1	1	1	n	n	n	n	n	n	n	n	n	n	n	n	n	n	v	1	1	n	1	1	0	1
Hexadecane		1	C	n	n	0	0	1	1	1	1	0	v	0	0	0	v	1	1	n	1	1	1	1	1	1	1	n	n	n	n	n	n	n	n	n	n	n	n	n	n	v	1	1	n	1	0	0	0
Nitrate	nitrate	1	N	0	0	0	0	0	0	0	0	0	0	0	0	0	0	0	0	0	0	0	0	0	0	0	0	0	0	0	0	0	0	0	0	0	0	0	0	0	0	0	0	0	0	0	0	0	0
Nitrite	Nitrite	1	N	0	0	0	0	n	n	n	n	n	n	n	n	n	n	0	n	n	n	n	n	n	n	n	n	0	n	n	n	n	n	n	n	n	n	n	n	n	n	0	n	n	n	0	0	0	0
Vitamin-free				n	n	0	1	0	0	0	0	0	0	0	0	0	0	0	0	v	0	0	0	0	0	0	0	0	0	0	1	0	v	0	1	1	v	0	v	0	0	0	1	1	0	0	0	0	0
2-Keto-D-gluconate	2-dehydro-D-gluconate	1	C	n	n	0	0	1	1	1	1	1	1	1	1	1	1	1	1	1	1	0	1	0	1	0	1	1	0	0	n	n	n	n	n	n	n	n	n	n	0	1	1	1	1	1	1	0	1
5-Keto-D-gluconate	5-dehydro-D-gluconate	1	C	n	n	0	0	0	0	0	0	0	v	0	0	0	0	n	1	0	0	0	0	0	0	0	0	n	n	n	n	n	n	n	n	n	n	n	n	n	n	n	0	0	n	n	n	n	n
Saccharate		1	C	n	n	0	0	0	0	0	0	0	0	0	0	0	0	n	0	0	0	0	0	0	0	0	0	0	n	n	n	n	n	n	n	n	n	n	n	n	0	n	0	0	n	n	n	n	n
Xylitol	xylitol	1	C	n	n	n	n	n	n	n	n	n	n	n	n	n	n	1	n	n	n	n	n	n	n	n	n	1	0	n	0	n	n	n	n	n	n	n	n	n	0	1	n	n	0	0	1	0	1
L-Arabinitol	L-arabinitol	1	C	1	1	n	n	n	n	n	n	n	n	n	n	n	n	n	n	n	n	n	n	n	n	n	n	0	n	n	n	n	n	n	n	n	n	n	n	n	n	n	n	n	n	n	n	n	n
Arbutin		1	C	1	1	n	n	n	n	n	n	n	n	n	n	n	n	n	n	n	n	n	n	n	n	n	n	1	0	0	0	n	n	n	n	n	n	n	n	n	n	n	n	n	n	n	n	n	n
Propane 1,2 diol	propane-1,2-diol	1	C	n	n	n	n	n	n	n	n	n	n	n	n	n	n	n	n	n	n	n	n	n	n	n	n	1	n	n	n	1	v	0	0	0	0	1	v	1	n	n	n	n	n	n	n	n	n
Butane 2,3 diol	(R,R)-2,3-butanediol	1	C	n	n	n	n	n	n	n	n	n	n	n	n	n	n	n	n	n	n	n	n	n	n	n	n	0	n	n	n	1	v	1	0	1	v	1	1	1	n	n	n	n	n	n	n	n	n
Cadaverine		1	N	1	1	1	1	n	n	n	n	n	n	n	n	n	n	1	n	n	n	n	n	n	n	n	n	1	n	n	n	n	n	n	n	n	n	n	n	n	n	1	n	n	1	1	1	v	1
Creatinine		1	N	0	0	0	0	n	n	n	n	n	n	n	n	n	n	n	n	n	n	n	n	n	n	n	n	0	n	n	n	n	n	n	n	n	n	n	n	n	n	n	n	n	n	n	n	n	n
L-Lysine	L-lysine	1	N	1	1	1	1	n	n	n	n	n	n	n	n	n	n	1	n	n	n	n	n	n	n	n	n	1	n	n	n	n	n	n	n	n	n	n	n	n	n	1	n	n	1	1	1	0	1
Ethylamine	ethylamine	1	N	1	1	1	1	n	n	n	n	n	n	n	n	n	n	1	n	n	n	n	n	n	n	n	n	1	n	n	n	n	n	n	n	n	n	n	n	n	n	1	n	n	1	1	1	1	1
50% Glucose				n	n	n	n	n	n	n	n	0	0	0	0	1	0	1	n	n	n	n	n	n	n	n	n	0	n	n	n	0	0	0	0	0	0	0	0	0	0	v	n	n	1	1	1	0	v
10% NaCl/5% glucose				0	0	1	v	1	1	1	v	1	1	1	1	1	1	n	1	1	1	1	1	1	1	1	v	0	n	n	n	n	n	n	n	n	n	n	n	n	n	n	1	1	n	n	n	n	n
Starch formation				0	0	0	0	0	0	0	0	0	0	0	0	0	0	0	0	0	0	0	0	0	0	0	0	0	0	0	0	n	n	n	n	n	n	n	v	n	0	0	0	0	0	0	0	0	0
Urease				0	0	n	n	n	n	n	n	n	n	n	n	n	n	n	n	n	n	n	n	n	n	n	n	n	n	n	n	n	n	n	n	n	n	n	n	n	n	n	n	n	n	n	n	n	n
Gelatin liquefaction				n	n	0	0	0	0	v	v	n	n	n	n	n	n	1	0	n	0	v	v	0	v	0	0	n	n	n	n	n	n	n	n	n	n	n	n	n	n	0	1	0	n	0	0	0	0
0.01% Cycloheximide				0	0	n	n	1	n	n	n	n	n	n	n	n	n	0	n	1	n	n	n	n	n	n	n	0	n	n	n	1	1	1	1	n	1	1	1	1	1	1	n	n	1	v	0	0	0
0.1% Cycloheximide				0	0	n	n	n	n	n	n	n	n	n	n	n	n	0	n	v	n	n	n	n	n	n	n	0	n	n	n	1	1	1	1	0	1	1	1	1	1	n	n	n	1	0	0	0	0
Growth at 19 ℃				1	1	1	1	1	1	1	1	1	1	1	1	1	1	1	1	1	1	1	1	1	1	1	1	1	1	1	1	1	1	1	1	1	1	1	1	1	1	1	1	1	1	1	1	1	1
Growth at 25℃				1	1	1	1	1	1	1	1	1	1	1	1	1	1	1	1	1	1	1	1	1	1	1	1	1	1	1	1	1	1	1	1	1	1	1	1	1	1	1	1	1	1	1	1	1	1
Growth at 30℃				1	1	1	1	1	1	1	1	1	1	0	1	1	1	1	1	1	1	1	1	1	1	1	1	1	0	1	1	1	1	1	1	1	v	1	1	1	1	1	1	1	1	1	1	1	v
Growth at 35℃				n	n	n	n	n	n	1	n	n	n	0	n	1	1	1	1	1	1	1	n	1	n	n	n	1	0	1	1	0	0	0	v	0	0	0	v	0	0	1	n	n	1	1	n	n	n
Growth at 37℃				0	0	0	0	0	0	1	v	0	0	0	v	1	1	1	1	1	1	1	v	1	0	0	v	1	0	0	v	n	n	n	0	n	n	n	n	n	0	1	v	0	n	1	0	0	0
Growth at 40℃				0	0	0	0	0	0	n	n	0	0	0	0	n	n	n	n	1	n	n	n	n	0	0	n	n	0	0	0	0	0	0	0	0	0	0	0	0	0	n	n	0	n	n	0	0	0
Growth at 45℃				0	0	0	0	0	0	n	n	0	0	0	0	0	n	n	n	0	n	n	n	n	0	0	n	0	0	0	0	0	0	0	0	0	0	0	0	0	0	n	n	0	n	n	0	0	0
CoQ (Main component)				n	n	9	9	9	9	9	9	9	9	9	9	n	9	n	9	n	9	9	9	9	9	9	9	n	9	n	n	9	9	9	9	10	9	8	9	8	9	8	8	n	n	9	n	n	9
Mol % G+C (Ave.)				n	n	37.8	39.9	37.6	39	42	38.2	35.3	36.8	39.1	37.8	37.5	35.4	n	39.7	49.6	44.5	46	38.5	39.5	40	36.1	43.1	n	37.4	42.7	42	47.4	48	41.9	47.7	48.2	47.5	41.7	47.5	45.1	55	45.4	36.5	39.7	n	43.4	n	n	48
DBB				0	0	0	0	0	0	0	0	0	0	0	0	0	0	0	0	0	0	0	0	0	0	0	0	0	0	0	0	0	0	0	0	0	0	0	0	0	0	0	0	0	0	0	0	0	0
Note:	1	growth
	0	no growth
	v	variable
	n	no data
[truncated: 283 more columns]

## Sheet: Crabtree effect
Classification of yeast species in Crabtree effect
id	Old_species_id	Species name	Crabtree_effect	Anaerobic	Ethanol_production	Glucose_fermentation	Major clade	Phenotype detail	Phenotype_ref
1	Lipomyces_starkeyi	Lipomyces starkeyi	No	No	~2g/L	-	Lipomycetaceae	absent fermentation	curated from The Yeasts: A Taxonomic Study
2	yHMPu5000034761_Lipomyces_lipofer	Lipomyces lipofer	No	No		-	Lipomycetaceae	absent fermentation	curated from The Yeasts: A Taxonomic Study
3	yHMPu5000034760_Lipomyces_kononenkoae	Lipomyces kononenkoae	No	No	0.05 (g.l-1.h-1) on starch	-	Lipomycetaceae	absent fermentation	curated from The Yeasts: A Taxonomic Study
4	yHMPu5000034758_Lipomyces_japonicus	Lipomyces japonicus	No	No		-	Lipomycetaceae	absent fermentation	curated from The Yeasts: A Taxonomic Study
5	yHMPu5000034757_Lipomyces_doorenjongii	Lipomyces doorenjongii	No	No		-	Lipomycetaceae	absent fermentation	curated from The Yeasts: A Taxonomic Study
6	yHMPu5000034754_Lipomyces_arxii	Lipomyces arxii	No	No		-	Lipomycetaceae	absent fermentation	curated from The Yeasts: A Taxonomic Study
7	yHMPu5000034749_Lipomyces_mesembrius	Lipomyces mesembrius	No	No		-	Lipomycetaceae	absent fermentation	curated from The Yeasts: A Taxonomic Study
8	yHMPu5000034748_Lipomyces_oligophaga	Lipomyces oligophaga	No	No		-	Lipomycetaceae	absent fermentation	curated from The Yeasts: A Taxonomic Study
9	yHMPu5000034742_Lipomyces_suomiensis	Lipomyces suomiensis	No	No		-	Lipomycetaceae	absent fermentation	curated from The Yeasts: A Taxonomic Study
10	Tortispora_caseinolytica	Tortispora caseinolytica	No	No		-	Trigonopsidaceae	absent fermentation	curated from The Yeasts: A Taxonomic Study
11	yHMPu5000035654_Tortispora_ganteri	Tortispora ganteri		No related report		NA	Trigonopsidaceae
12	yHMPu5000035650_Trigonopsis_variabilis	Trigonopsis variabilis	No	No		-	Trigonopsidaceae	absent fermentation	curated from The Yeasts: A Taxonomic Study
13	yHMPu5000035282_Trigonopsis_vinaria	Trigonopsis vinaria	No	No		-	Trigonopsidaceae	absent fermentation	curated from The Yeasts: A Taxonomic Study
14	yHMPu5000035279_Tortispora_starmeri	Tortispora starmeri		No related report		NA	Trigonopsidaceae
15	yHMPu5000034655_Botryozyma_nematodophila	Botryozyma nematodophila	No	No		-	Trigonopsidaceae	absent fermentation	curated from The Yeasts: A Taxonomic Study
16	Arxula_adeninivorans	Blastobotrys adeninivorans		No related report	9–17 g/l ethanol at 30 °C and for smaller extent (0.2–0.5 g/l) at 45 °C	+	Dipodascaceae/Trichomonascaceae
17	Candida_apicola	Starmerella apicola		No related report		+	Dipodascaceae/Trichomonascaceae
18	Candida_infanticola	Wickerhamiella infanticola	No	No	no fermentation	-	Dipodascaceae/Trichomonascaceae	absent fermentation	curated from The Yeasts: A Taxonomic Study
19	Candida_versatilis	Wickerhamiella versatilis		No related report		+	Dipodascaceae/Trichomonascaceae
20	Geotrichum_candidum	Geotrichum candidum		No		v	Dipodascaceae/Trichomonascaceae
21	Nadsonia_fulvescens_var_elongata	Nadsonia fulvescens var. elongata		No related report		+	Dipodascaceae/Trichomonascaceae
22	Saprochaete_clavata	Saprochaete clavata	No	No		-	Dipodascaceae/Trichomonascaceae	absent fermentation	curated from The Yeasts: A Taxonomic Study
23	Starmerella_bombicola_JCM9596	Starmerella bombicola	No	No related report	yes 40g/L at 180h not as high as SCE	+	Dipodascaceae/Trichomonascaceae		M. Quirós et al. / International Journal of Food Microbiology 181 (2014) 85–91
24	Sugiyamaella_lignohabitans	Sugiyamaella lignohabitans		Yes;growth under microaerobic is very low	0.068 yield on glucose	+	Dipodascaceae/Trichomonascaceae
25	Wickerhamiella_domercqiae	Wickerhamiella domercqiae	No	No		-	Dipodascaceae/Trichomonascaceae	absent fermentation	curated from The Yeasts: A Taxonomic Study
26	Yarrowia_deformans	Yarrowia deformans	No	No		-	Dipodascaceae/Trichomonascaceae	absent fermentation	curated from The Yeasts: A Taxonomic Study
27	Yarrowia_keelungensis	Yarrowia keelungensis	No	No	fermentation is absent	NA	Dipodascaceae/Trichomonascaceae	absent fermentation	https://doi.org/10.1007/s10482-013-0033-z
28	Yarrowia_lipolytica	Yarrowia lipolytica	No	No		-	Dipodascaceae/Trichomonascaceae	absent fermentation	curated from The Yeasts: A Taxonomic Study
29	yHMPu5000041822_Dipodascus_geniculatus	Dipodascus geniculatus		No related report		v	Dipodascaceae/Trichomonascaceae
30	yHMPu5000041818_Magnusiomyces_tetrasperma	Magnusiomyces tetraspermus		No related report		+	Dipodascaceae/Trichomonascaceae
31	yHMPu5000035691_Candida_salmanticensis	Groenewaldozyma salmanticensis		No related report		+	Dipodascaceae/Trichomonascaceae
32	yHMPu5000035665_Middelhovenomyces_tepae	Middelhovenomyces tepae	No	No		-	Dipodascaceae/Trichomonascaceae	absent fermentation	curated from The Yeasts: A Taxonomic Study
33	yHMPu5000035645_Yarrowia_divulgata	Yarrowia divulgata		No related report		NA	Dipodascaceae/Trichomonascaceae
34	yHMPu5000035643_Yarrowia_bubula	Yarrowia bubula		No related report		NA	Dipodascaceae/Trichomonascaceae
35	yHMPu5000035633_Candida_hispaniensis	Candida hispaniensis	No	No		-	Dipodascaceae/Trichomonascaceae	absent fermentation	curated from The Yeasts: A Taxonomic Study
36	yHMPu5000035244_Candida_incommunis	Candida incommunis		No related report	no lowest alcohol tolerance (6%)	+	Dipodascaceae/Trichomonascaceae
37	yHMPu5000035243_Zygoascus_meyerae	Zygoascus meyerae		No related report	3.631 g l from xylose	v	Dipodascaceae/Trichomonascaceae
38	yHMPu5000035242_Zygoascus_ofunaensis	Zygoascus ofunaensis		No related report		+	Dipodascaceae/Trichomonascaceae
39	yHMPu5000034974_Deakozyma_indianensis	Deakozyma indianensis		No related report		NA	Dipodascaceae/Trichomonascaceae
40	yHMPu5000034681_Blastobotrys_americana	Blastobotrys americana		No related report		+	Dipodascaceae/Trichomonascaceae
41	yHMPu5000034675_Blastobotrys_mokoenaii	Blastobotrys mokoenaii		No related report	weak crabtree effect	+	Dipodascaceae/Trichomonascaceae
42	yHMPu5000034674_Blastobotrys_muscicola	Blastobotrys muscicola	No	No		-	Dipodascaceae/Trichomonascaceae	absent fermentation	curated from The Yeasts: A Taxonomic Study
43	yHMPu5000034673_Blastobotrys_nivea	Blastobotrys nivea		No related report		+	Dipodascaceae/Trichomonascaceae
44	yHMPu5000034671_Blastobotrys_peoriensis	Blastobotrys peoriensis		No related report		+	Dipodascaceae/Trichomonascaceae
45	yHMPu5000034670_Blastobotrys_proliferans	Blastobotrys proliferans		No related report		+	Dipodascaceae/Trichomonascaceae
46	yHMPu5000034669_Blastobotrys_raffinofermentans	Blastobotrys raffinosifermentans		No related report		+	Dipodascaceae/Trichomonascaceae
47	yHMPu5000034667_Blastobotrys_serpentis	Blastobotrys serpentis	No	No		-	Dipodascaceae/Trichomonascaceae	absent fermentation	curated from The Yeasts: A Taxonomic Study
48	yHMPu5000034661_Dipodascus_albidus	Dipodascus albidus	No	No	absent fermentation	-	Dipodascaceae/Trichomonascaceae	absent fermentation	curated from The Yeasts: A Taxonomic Study
49	yHMPu5000034660_Diddensiella_caesifluorescens	Diddensiella caesifluorescens		No related report		NA	Dipodascaceae/Trichomonascaceae
50	yHMPu5000034646_Wickerhamiella_cacticola	Wickerhamiella cacticola	No	No	absent fermentation	-	Dipodascaceae/Trichomonascaceae	absent fermentation	curated from The Yeasts: A Taxonomic Study
51	yHMPu5000034635_Nadsonia_fulvescens	Nadsonia fulvescens var. fulvescens		No		+	Dipodascaceae/Trichomonascaceae
52	yHMPu5000034605_Spencermartinsiella_europaea	Spencermartinsiella europaea	No	No	absent fermentation	NA	Dipodascaceae/Trichomonascaceae	absent fermentation	https://doi.org/10.1099/ijs.0.023804-0
53	Alloascoidea_hylecoeti	Alloascoidea hylecoeti	No	No		-	Alloascoideaceae	absent fermentation	curated from The Yeasts: A Taxonomic Study
54	Sporopachydermia_quercuum	Sporopachydermia quercuum		No related report	absent fermentation	+	Sporopachydermia clade
55	yHMPu5000034604_Sporopachydermia_lactativora	Sporopachydermia lactativora	No	No	absent fermentation	-	Sporopachydermia clade	absent fermentation	curated from The Yeasts: A Taxonomic Study
56	Nakazawaea_peltata	Nakazawaea peltata		No related report	slow fermentation	+	CUG-Ala
57	Pachysolen_tannophilus	Pachysolen tannophilus		No	7.8 g/L(max)	+	CUG-Ala
58	yHMPu5000034918_Nakazawaea_holstii	Nakazawaea holstii		No related report		+	CUG-Ala
59	yHMPu5000034884_Peterozyma_toletana	Peterozyma toletana		No related report	slow fermentation	+	CUG-Ala
60	yHMPu5000034883_Peterozyma_xylosa	Peterozyma xylosa		No related report	slow fermentation	v	CUG-Ala
61	Ambrosiozyma_kashinagacola	Ambrosiozyma kashinagacola		No related report		NA	Pichiaceae
62	Ambrosiozyma_monospora	Ambrosiozyma monospora		No	yes	+	Pichiaceae
63	Brettanomyces_anomalus	Brettanomyces anomalus		No related report		+	Pichiaceae
64	Candida_arabinofermentans	Candida arabinofermentans	No	No	absent fermentation	+	Pichiaceae		Applied Microbiology and Biotechnology volume 75, pages303–310(2007)
65	Candida_boidinii_JCM9604	Candida boidinii	No	No related report		+	Pichiaceae		Yeast 2009 v.26 no.9 pp. 485-496
66	Candida_sorboxylosa	Candida sorboxylosa		No related report	slow fermentation	+	Pichiaceae
67	Candida_succiphila	Candida succiphila		No related report		+	Pichiaceae
68	Dekkera_bruxellensis	Brettanomyces bruxellensis	Yes	Yes	0.44–0.46 g/g glc, 93 g/L[2]	+	Pichiaceae		https://doi.org/10.1111/j.1567-1364.2010.00715.x
69	Komagataella_pastoris	Komagataella pastoris	No	No related report		+	Pichiaceae		doi:10.1371/journal.pone.0116942.t001
70	Kuraishia_capsulata	Kuraishia capsulata		No related report		+	Pichiaceae
71	Ogataea_methanolica	Ogataea methanolica		No related report		+	Pichiaceae
72	Ogataea_parapolymorpha	Ogataea parapolymorpha		No related report		NA	Pichiaceae
73	Ogataea_polymorpha	Ogataea polymorpha		No related report		+	Pichiaceae
74	Pichia_membranifaciens	Pichia membranifaciens	No	No		v	Pichiaceae		M. Quirós et al. / International Journal of Food Microbiology 181 (2014) 85–91
75	yHMPu5000035675_Kregervanrija_fluxuum	Kregervanrija fluxuum	No	No	absent fermentation	-	Pichiaceae	absent fermentation	curated from The Yeasts: A Taxonomic Study
76	yHMPu5000035674_Kregervanrija_delftensis	Kregervanrija delftensis		No related report		v	Pichiaceae
77	yHMPu5000035659_Saturnispora_dispora	Saturnispora dispora		No related report		+	Pichiaceae
78	yHMPu5000035301_Pichia_terricola	Pichia terricola		No related report		+	Pichiaceae
79	yHMPu5000035041_Ambrosiozyma_pseudovanderkliftii	Ambrosiozyma pseudovanderkliftii		No related report		NA	Pichiaceae
80	yHMPu5000035040_Ambrosiozyma_maleeae	Ambrosiozyma maleeae		No related report		NA	Pichiaceae
81	yHMPu5000034952_Citeromyces_siamensis	Citeromyces siamensis		No related report		+	Pichiaceae
82	yHMPu5000034950_Citeromyces_hawaiiensis	Citeromyces hawaiiensis		No related report		NA	Pichiaceae
83	yHMPu5000034947_Ambrosiozyma_philentoma	Ambrosiozyma philentoma		No		+	Pichiaceae
84	yHMPu5000034946_Ambrosiozyma_oregonensis	Ambrosiozyma oregonensis		No related report		NA	Pichiaceae
85	yHMPu5000034939_Komagataella_pseudopastoris	Komagataella pseudopastoris		No related report		+	Pichiaceae
86	yHMPu5000034933_Kuraishia_molischiana	Kuraishia molischiana		No related report		+	Pichiaceae
87	yHMPu5000034932_Kuraishia_ogatae	Kuraishia ogatae		No related report		NA	Pichiaceae
88	yHMPu5000034904_Ogataea_nonfermentans	Ogataea nonfermentans	No	No	absent fermentation	-	Pichiaceae	absent fermentation	curated from The Yeasts: A Taxonomic Study
89	yHMPu5000034903_Ogataea_naganishii	Ogataea naganishii		No related report		+	Pichiaceae
90	yHMPu5000034902_Ogataea_minuta	Ogataea minuta		No related report		+	Pichiaceae
91	yHMPu5000034901_Ogataea_methylivora	Ogataea methylivora	No	No		-	Pichiaceae	absent fermentation	curated from The Yeasts: A Taxonomic Study
92	yHMPu5000034899_Ogataea_kodamae	Ogataea kodamae		No related report		+	Pichiaceae
93	yHMPu5000034897_Ogataea_glucozyma	Ogataea glucozyma		No related report		+	Pichiaceae
94	yHMPu5000034893_Ogataea_philodendra	Ogataea philodendri	No	No	absent fermentation	-	Pichiaceae	absent fermentation	curated from The Yeasts: A Taxonomic Study
95	yHMPu5000034892_Ogataea_pilisensis	Ogataea pilisensis		No related report		+	Pichiaceae
96	yHMPu5000034891_Ogataea_pini	Ogataea pini		No related report		v	Pichiaceae
97	yHMPu5000034890_Ogataea_ramenticola	Ogataea ramenticola		No related report		+	Pichiaceae
98	yHMPu5000034887_Ogataea_trehaloabstinens	Ogataea trehaloabstinens	No	No	absent fermentation	-	Pichiaceae	absent fermentation	curated from The Yeasts: A Taxonomic Study
99	yHMPu5000034886_Ogataea_trehalophila	Ogataea trehalophila		No related report		+	Pichiaceae
100	yHMPu5000034885_Ogataea_zsoltii	Ogataea zsoltii		No related report		+	Pichiaceae
101	yHMPu5000034637_Ogataea_populiabae	Ogataea populialbae	No	No		-	Pichiaceae	absent fermentation	curated from The Yeasts: A Taxonomic Study
102	yHMPu5000034636_Ogataea_nitratoaversa	Ogataea nitratoaversa		No related report		+	Pichiaceae
103	yHMPu5000034631_Martiniozyma_abiesophila	Martiniozyma abiesophila		No related report		NA	Pichiaceae
104	yHMPu5000034629_Pichia_exigua	Pichia exigua		No related report		+	Pichiaceae
105	yHMPu5000034627_Pichia_heedii	Pichia heedii	No	No	absent fermentation	-	Pichiaceae	absent fermentation	curated from The Yeasts: A Taxonomic Study
106	yHMPu5000034625_Pichia_kudriavzevii	Pichia kudriavzevii	No	Yes	yes	+	Pichiaceae		Lett Appl Microbiol. 2014 May;58(5):478-85
107	yHMPu5000034624_Pichia_nakasei	Pichia nakasei		No related report		+	Pichiaceae
108	yHMPu5000034623_Pichia_norvegensis	Pichia norvegensis		No related report		+	Pichiaceae
109	yHMPu5000034622_Pichia_occidentalis	Pichia occidentalis		No related report		+	Pichiaceae
110	yHMPu5000034615_Saturnispora_zaruensis	Saturnispora zaruensis		No related report		+	Pichiaceae
111	yHMPu5000034614_Saturnispora_silvae	Saturnispora silvae		No related report		+	Pichiaceae
112	yHMPu5000034613_Saturnispora_serradocipensis	Saturnispora serradocipensis		No related report		NA	Pichiaceae
113	yHMPu5000034612_Saturnispora_saitoi	Saturnispora saitoi		No related report		+	Pichiaceae
114	yHMPu5000034611_Saturnispora_mendoncae	Saturnispora mendoncae		No related report		v	Pichiaceae
115	yHMPu5000034610_Saturnispora_hagleri	Saturnispora hagleri		No related report		+	Pichiaceae
116	yHMPu5000026274_Komagataella_populi	Komagataella populi		No related report		NA	Pichiaceae
117	yHMPu5000026197_Brettanomyces_custersianus	Brettanomyces custersianus		No related report		+	Pichiaceae
118	yHMPu5000026145_Ambrosiozyma_vanderkliftii	Ambrosiozyma vanderkliftii		No related report		NA	Pichiaceae
119	yHMPu5000026142_Citeromyces_matritensis	Citeromyces matritensis		Yes		+	Pichiaceae
120	yHMPu5000026137_Ambrosiozyma_ambrosiae	Ambrosiozyma ambrosiae		No related report		v	Pichiaceae
121	yHMPu5000026124_Ogataea_henricii	Ogataea henricii	No	No	absent fermentation	-	Pichiaceae	absent fermentation	curated from The Yeasts: A Taxonomic Study
122	Babjeviella_inositovora	Babjeviella inositovora	No	No	absent fermentation	-	CUG-Ser1	absent fermentation	curated from The Yeasts: A Taxonomic Study
123	Candida_albicans	Candida albicans	No	Yes; seems very low growth		+	CUG-Ser1		https://doi.org/10.1111/j.1567-1364.2010.00715.x
124	Candida_auris	Candida auris		No		NA	CUG-Ser1
125	Candida_carpophila	Candida carpophila		No related report		+	CUG-Ser1
126	Candida_dubliniensis	Candida dubliniensis		No related report		+	CUG-Ser1
127	Candida_homilentoma	Hyphopichia homilentoma		No related report		+	CUG-Ser1
128	Candida_intermedia	Candida intermedia		No related report		+	CUG-Ser1
129	Candida_orthopsilosis	Candida orthopsilosis		No related report		+	CUG-Ser1
130	Candida_parapsilosis	Candida parapsilosis	No	Yes		+	CUG-Ser1		https://doi.org/10.1111/j.1574-6968.2000.tb09268.x
131	Candida_sojae	Candida sojae		No related report		+	CUG-Ser1
132	Candida_tanzawaensis	Suhomyces tanzawaensis		No related report		+	CUG-Ser1
133	Candida_tenuis	Yamadazyma tenuis		No related report	no ethanol was produced anaerobically	v	CUG-Ser1
134	Candida_tropicalis	Candida tropicalis	No	Yes		+	CUG-Ser1
135	Clavispora_lusitaniae	Clavispora lusitaniae		Yes		+	CUG-Ser1
136	Debaryomyces_hansenii	Debaryomyces hansenii	No	No; poor anaerobic growth of D. hansenii		v	CUG-Ser1	low ethanol yield; osmo-, halo- and xerotolerant yeas	M. Quirós et al. / International Journal of Food Microbiology 181 (2014) 85–91; A. Veiga et al. / FEMS Yeast Research 3 (2003) 141^148
137	Hyphopichia_burtonii	Hyphopichia burtonii		No		+	CUG-Ser1
138	Lodderomyces_elongisporus	Lodderomyces elongisporus		No		+	CUG-Ser1
139	Metschnikowia_aberdeeniae	Metschnikowia aberdeeniae		No related report		+	CUG-Ser1
140	Metschnikowia_arizonensis	Metschnikowia arizonensis		No related report		+	CUG-Ser1
141	Metschnikowia_bicuspidata	Metschnikowia bicuspidata var. bicuspidata		No related report		+	CUG-Ser1
142	Metschnikowia_borealis	Metschnikowia borealis		No related report		+	CUG-Ser1
143	Metschnikowia_bowlesiae	Metschnikowia bowlesiae		No related report		NA	CUG-Ser1
144	Metschnikowia_cerradonensis	Metschnikowia cerradonensis		No related report		+	CUG-Ser1
145	Metschnikowia_continentalis	Metschnikowia continentalis		No related report		+	CUG-Ser1
146	Metschnikowia_dekortum	Metschnikowia dekortorum		No related report		+	CUG-Ser1
147	Metschnikowia_drakensbergensis	Metschnikowia drakensbergensis		No related report		NA	CUG-Ser1
148	Metschnikowia_hamakuensis	Metschnikowia hamakuensis		No related report		+	CUG-Ser1
149	Metschnikowia_hawaiiensis	Metschnikowia hawaiiensis		No related report		+	CUG-Ser1
150	Metschnikowia_hibisci	Metschnikowia hibisci		No related report		+	CUG-Ser1
151	Metschnikowia_ipomoeae	Metschnikowia ipomoeae		No related report		v	CUG-Ser1
152	Metschnikowia_kamakouana	Metschnikowia kamakouana		No related report		+	CUG-Ser1
153	Metschnikowia_kipukae	Metschnikowia kipukae		No related report		+	CUG-Ser1
154	Metschnikowia_lockheadii	Metschnikowia lochheadii		No related report		+	CUG-Ser1
155	Metschnikowia_matae	Metschnikowia matae var. matae		No related report		NA	CUG-Ser1
156	Metschnikowia_matae_maris	Metschnikowia matae var. maris		No related report		NA	CUG-Ser1
157	Metschnikowia_mauinuiana	Metschnikowia mauinuiana		No related report		+	CUG-Ser1
158	Metschnikowia_proteae	Metschnikowia proteae		No related report		NA	CUG-Ser1
159	Metschnikowia_santaceciliae	Metschnikowia santaceciliae		No related report		+	CUG-Ser1
160	Metschnikowia_shivogae	Metschnikowia shivogae		No related report		NA	CUG-Ser1
161	Metschnikowia_similis	Metschnikowia similis		No related report		+	CUG-Ser1
162	Meyerozyma_guilliermondii	Meyerozyma guilliermondii		No related report		+	CUG-Ser1
163	Millerozyma_acaciae	Millerozyma acaciae		No related report		+	CUG-Ser1
164	Priceomyces_haplophilus	Priceomyces haplophilus	No	No	absent fermentation	-	CUG-Ser1	absent fermentation	curated from The Yeasts: A Taxonomic Study
165	Scheffersomyces_lignosus	Scheffersomyces lignosus		No related report		+	CUG-Ser1
166	Scheffersomyces_stipitis	Scheffersomyces stipitis	No	No	yes from xylose	+	CUG-Ser1	Microbial Cell Factories volume 11, Article number: 136 (2012)
167	Spathaspora_arborariae	Spathaspora arborariae		No related report	yes from xylose	NA	CUG-Ser1
168	Spathaspora_girioi	Spathaspora girioi		No related report	yes from xylose	NA	CUG-Ser1
169	Spathaspora_gorwiae	Spathaspora gorwiae		No related report	yes from xylose	NA	CUG-Ser1
170	Spathaspora_hagerdaliae	Spathaspora hagerdaliae		No related report	yes from xylose	NA	CUG-Ser1
171	Spathaspora_passalidarum	Spathaspora passalidarum	No	Yes	yes from xylose	+	CUG-Ser1		Spathaspora passalidarum NRRL Y-27907 fermentations under different microaerobic conditions
172	Wickerhamia_fluorescens	Wickerhamia fluorescens		Yes		+	CUG-Ser1
173	yHMPu5000041863_Candida_gorgasii	Candida gorgasii		No related report		+	CUG-Ser1
174	yHMPu5000041862_Candida_golubevii	Candida golubevii		No related report		NA	CUG-Ser1
175	yHMPu5000041855_Candida_ascalaphidarum	Candida ascalaphidarum		No related report		NA	CUG-Ser1
176	yHMPu5000041840_Candida_wancherniae	Candida wancherniae		No related report		NA	CUG-Ser1
177	yHMPu5000041833_Candida_tammaniensis	Candida tammaniensis		No related report		+	CUG-Ser1
178	yHMPu5000041829_Debaryomyces_fabryi	Debaryomyces fabryi		No related report		v	CUG-Ser1
179	yHMPu5000041824_Debaryomyces_subglobosus	Debaryomyces subglobosus		No related report		v	CUG-Ser1
180	yHMPu5000041743_Candida_hawaiiana	Candida hawaiiana		No related report		+	CUG-Ser1
181	yHMPu5000041713_Debaryomyces_maramus	Debaryomyces maramus		No related report		v	CUG-Ser1
182	yHMPu5000041693_Debaryomyces_nepalensis	Debaryomyces nepalensis		No related report		v	CUG-Ser1
183	yHMPu5000041678_Debaryomyces_prosopidis	Debaryomyces prosopidis	No	No		-	CUG-Ser1	absent fermentation	curated from The Yeasts: A Taxonomic Study
184	yHMPu5000035707_Candida_heveicola	Candida heveicola		No related report		NA	CUG-Ser1
185	yHMPu5000035681_Candida_gotoi	Candida gotoi		No related report		+	CUG-Ser1
186	yHMPu5000035679_Candida_rhagii	Candida rhagii		No related report		+	CUG-Ser1
187	yHMPu5000035677_Kodamaea_ohmeri	Kodamaea ohmeri		No related report		+	CUG-Ser1
188	yHMPu5000035667_Kurtzmaniella_cleridarum	Kurtzmaniella cleridarum		No related report		+	CUG-Ser1
189	yHMPu5000035662_Meyerozyma_caribbica	Meyerozyma caribbica		No related report		+	CUG-Ser1
190	yHMPu5000035641_Yamadazyma_scolyti	Yamadazyma scolyti		No related report		+	CUG-Ser1
191	yHMPu5000035640_Yamadazyma_philogaea	Yamadazyma philogaea		No related report		+	CUG-Ser1
192	yHMPu5000035335_Candida_blattae	Candida blattae		No related report		NA	CUG-Ser1
193	yHMPu5000035318_Hyphopichia_heimii	Hyphopichia heimii		No related report		+	CUG-Ser1
194	yHMPu5000035302_Candida_fragi	Candida fragi		No related report		+	CUG-Ser1
195	yHMPu5000035297_Priceomyces_castillae	Priceomyces castillae	No	No	absent fermentation	-	CUG-Ser1	absent fermentation	curated from The Yeasts: A Taxonomic Study
196	yHMPu5000035296_Priceomyces_carsonii	Priceomyces carsonii	No	No	absent fermentation	-	CUG-Ser1	absent fermentation	curated from The Yeasts: A Taxonomic Study
197	yHMPu5000035252_Yamadazyma_nakazawae	Yamadazyma nakazawae		No related report		+	CUG-Ser1
198	yHMPu5000035033_Candida_cretensis	Teunomyces cretensis		No related report		+	CUG-Ser1
199	yHMPu5000035032_Candida_gatunensis	Teunomyces gatunensis		No related report		+	CUG-Ser1
200	yHMPu5000035031_Candida_kruisii	Teunomyces kruisii		No related report		+	CUG-Ser1
201	yHMPu5000035022_Candida_emberorum	Suhomyces emberorum		No related report		+	CUG-Ser1
202	yHMPu5000035018_Candida_canberraensis	Suhomyces canberraensis		No related report		+	CUG-Ser1
203	yHMPu5000035011_Candida_pyralidae	Suhomyces pyralidae		No related report		+	CUG-Ser1
204	yHMPu5000034999_Cephaloascus_fragrans	Cephaloascus fragrans	No	No	absent fermentation	-	CUG-Ser1	absent fermentation	curated from The Yeasts: A Taxonomic Study
205	yHMPu5000034998_Cephaloascus_albidus	Cephaloascus albidus		No		+	CUG-Ser1
206	yHMPu5000034990_Candida_corydali	Candida corydali		No related report		NA	CUG-Ser1
207	yHMPu5000034988_Candida_fructus	Candida fructus		No related report		+	CUG-Ser1
208	yHMPu5000034986_Candida_oregonensis	Candida oregonensis		No related report		+	CUG-Ser1
209	yHMPu5000034973_Danielozyma_ontarioensis	Danielozyma ontarioensis		No related report		+	CUG-Ser1
210	yHMPu5000034665_Kodamaea_laetipori	Kodamaea laetipori		No related report		+	CUG-Ser1
211	yHMPu5000034654_Aciculoconidium_aculeatum	Aciculoconidium aculeatum		No related report		+	CUG-Ser1
212	yHMPu5000034648_Candida_restingae	Candida restingae		No related report		+	CUG-Ser1
213	yHMPu5000034643_Candida_schatavii	Candida schatavii		No related report		+	CUG-Ser1
214	yHMPu5000034632_Candida_athensensis	Candida athensensis		No related report		+	CUG-Ser1
215	yHMPu5000034606_Priceomyces_medius	Priceomyces medius	No	No		-	CUG-Ser1	absent fermentation	curated from The Yeasts: A Taxonomic Study
216	Ascoidea_asiatica	Ascoidea asiatica		No related report		NA	CUG-Ser2
217	Ascoidea_rubescens	Ascoidea rubescens	No	No	absent fermentation	-	CUG-Ser2	absent fermentation	curated from The Yeasts: A Taxonomic Study
218	Saccharomycopsis_malanga	Saccharomycopsis malanga		No related report		+	CUG-Ser2
219	yHMPu5000034607_Saccharomycopsis_capsularis	Saccharomycopsis capsularis		No		+	CUG-Ser2
220	Cyberlindnera_fabianii_JCM3601	Cyberlindnera fabianii		No related report		+	Phaffomycetaceae
221	Cyberlindnera_jadinii	Cyberlindnera jadinii		No related report		+	Phaffomycetaceae
222	Wickerhamomyces_anomalus	Wickerhamomyces anomalus	No	Yes; seems very low growth	yes	+	Phaffomycetaceae		https://doi.org/10.1002/yea.3029
223	Wickerhamomyces_ciferrii	Wickerhamomyces ciferrii		No related report		+	Phaffomycetaceae
224	yHMPu5000035703_Cyberlindnera_americana	Cyberlindnera americana		No related report		+	Phaffomycetaceae
225	yHMPu5000035699_Cyberlindnera_maclurae	Cyberlindnera maclurae		No related report		+	Phaffomycetaceae
226	yHMPu5000035690_Candida_vartiovaarae	Candida vartiovaarae		No related report		+	Phaffomycetaceae
227	yHMPu5000035689_Candida_mycetangii	Candida mycetangii		No related report		+	Phaffomycetaceae
228	yHMPu5000035688_Cyberlindnera_xylosilytica	Cyberlindnera xylosilytica		No related report		NA	Phaffomycetaceae
229	yHMPu5000035687_Cyberlindnera_suaveolens	Cyberlindnera suaveolens		No related report		+	Phaffomycetaceae
230	yHMPu5000035686_Cyberlindnera_saturnus	Cyberlindnera saturnus		Yes		+	Phaffomycetaceae
231	yHMPu5000035673_Candida_orba	Candida orba	No	No		-	Phaffomycetaceae	absent fermentation	curated from The Yeasts: A Taxonomic Study
232	yHMPu5000035672_Phaffomyces_thermotolerans	Phaffomyces thermotolerans	No	No	absent fermentation	-	Phaffomycetaceae	absent fermentation	curated from The Yeasts: A Taxonomic Study
233	yHMPu5000035671_Phaffomyces_antillensis	Phaffomyces antillensis	No	No	absent fermentation	-	Phaffomycetaceae	absent fermentation	curated from The Yeasts: A Taxonomic Study
234	yHMPu5000035670_Phaffomyces_opuntiae	Phaffomyces opuntiae	No	No	absent fermentation	-	Phaffomycetaceae	absent fermentation	curated from The Yeasts: A Taxonomic Study
235	yHMPu5000035658_Starmera_amethionina	Starmera amethionina	No	No	absent fermentation	-	Phaffomycetaceae	absent fermentation	curated from The Yeasts: A Taxonomic Study
236	yHMPu5000035639_Wickerhamomyces_canadensis	Wickerhamomyces canadensis	No	No	absent fermentation	-	Phaffomycetaceae	absent fermentation	curated from The Yeasts: A Taxonomic Study
237	yHMPu5000035325_Cyberlindnera_petersonii	Cyberlindnera petersonii		No related report		+	Phaffomycetaceae
238	yHMPu5000035286_Candida_azyma	Wickerhamomyces sp.	No	No		-	Phaffomycetaceae	absent fermentation	curated from The Yeasts: A Taxonomic Study
239	yHMPu5000035274_Wickerhamomyces_alni	Wickerhamomyces alni	No	No	absent fermentation	-	Phaffomycetaceae	absent fermentation	curated from The Yeasts: A Taxonomic Study
240	yHMPu5000035271_Wickerhamomyces_bovis	Wickerhamomyces bovis		No related report		+	Phaffomycetaceae
241	yHMPu5000035268_Wickerhamomyces_hampshirensis	Wickerhamomyces hampshirensis		No related report		+	Phaffomycetaceae
242	yHMPu5000035261_Candida_ponderosae	Candida ponderosae	No	No		-	Phaffomycetaceae	absent fermentation	curated from The Yeasts: A Taxonomic Study
243	yHMPu5000035048_Barnettozyma_salicaria	Barnettozyma salicaria	No	No	absent fermentation	-	Phaffomycetaceae	absent fermentation	curated from The Yeasts: A Taxonomic Study
244	yHMPu5000035047_Barnettozyma_pratensis	Barnettozyma pratensis		No related report		+	Phaffomycetaceae
245	yHMPu5000035046_Barnettozyma_populi	Barnettozyma populi	No	No	absent fermentation	-	Phaffomycetaceae	absent fermentation	curated from The Yeasts: A Taxonomic Study
246	yHMPu5000035045_Barnettozyma_hawaiiensis	Barnettozyma hawaiiensis		No related report		v	Phaffomycetaceae
247	yHMPu5000035044_Barnettozyma_californica	Barnettozyma californica		No related report		+	Phaffomycetaceae
248	yHMPu5000035037_Candida_montana	Candida montana	No	No		-	Phaffomycetaceae	absent fermentation	curated from The Yeasts: A Taxonomic Study
249	yHMPu5000034979_Cyberlindnera_misumaiensis	Cyberlindnera misumaiensis		No related report		+	Phaffomycetaceae
250	yHMPu5000034978_Cyberlindnera_mrakii	Cyberlindnera mrakii		No related report		+	Phaffomycetaceae
251	yHMPu5000034967_Candida_freyschussii	Candida freyschussii		No related report		+	Phaffomycetaceae
252	yHMPu5000034597_Candida_stellimalicola	Candida stellimalicola		No related report		+	Phaffomycetaceae
253	yHMPu5000034594_Starmera_quercuum	Starmera quercuum		No related report		+	Phaffomycetaceae
254	Hanseniaspora_uvarum	Hanseniaspora uvarum	No	Yes		+	Saccharomycodaceae		Yeast Biotechnology: Diversity and Applications
255	Hanseniaspora_valbyensis	Hanseniaspora valbyensis		Yes		+	Saccharomycodaceae
256	Hanseniaspora_vinae	Hanseniaspora vineae	Yes	Yes	0.16 g/g yield	+	Saccharomycodaceae		FEBS Journal 274 (2007) 976–989
257	yHMPu5000035696_Hanseniaspora_singularis	Hanseniaspora singularis		No related report		NA	Saccharomycodaceae
258	yHMPu5000035695_Hanseniaspora_pseudoguilliermondii	Hanseniaspora pseudoguilliermondii		No related report		+	Saccharomycodaceae
259	yHMPu5000035684_Kloeckera_hatyaiensis	Kloeckera hatyaiensis		No related report		NA	Saccharomycodaceae
260	yHMPu5000034963_Hanseniaspora_clermontiae	Hanseniaspora clermontiae		No related report		+	Saccharomycodaceae
261	yHMPu5000034957_Hanseniaspora_osmophila	Hanseniaspora osmophila		Yes		+	Saccharomycodaceae
262	Ashbya_aceri	Ashbya aceri		Yes		NA	Saccharomycetaceae
263	Candida_glabrata	Candida glabrata	Yes	Yes		+	Saccharomycetaceae		https://doi.org/10.1111/j.1742-4658.2007.05645.x
264	Eremothecium_coryli	Eremothecium coryli	No	Yes		+	Saccharomycetaceae		doi:10.1371/journal.pone.0116942.t001
265	Eremothecium_cymbalariae	Eremothecium cymbalariae	No	No		-	Saccharomycetaceae	absent fermentation	curated from The Yeasts: A Taxonomic Study
266	Eremothecium_gossypii	Eremothecium gossypii	No	No	absent fermentation	-	Saccharomycetaceae	absent fermentation	curated from The Yeasts: A Taxonomic Study
267	Eremothecium_sinecaudum	Eremothecium sinecaudum	No	No related report		v	Saccharomycetaceae		doi:10.1371/journal.pone.0116942.t001
268	Kazachstania_africana	Kazachstania africana		No related report		+	Saccharomycetaceae
269	Kazachstania_naganishii	Kazachstania naganishii		No related report		+	Saccharomycetaceae
270	Kluyveromyces_lactis	Kluyveromyces lactis	No	Yes. grown on rich medium within 14 days but fail to grow on synthetic minimal medium		+	Saccharomycetaceae	short term crabree effect, no long term crabtree effect; used for enzyme production	doi:10.1371/journal.pone.0116942.t001; DOI: 10.1007/3-540-37003-X_6
271	Kluyveromyces_marxianus	Kluyveromyces marxianus	Yes; strain difference: A. Veiga et al./FEMS Microbiology Letters 190 (2000) 93^97	Yes. grown on rich medium within 14 days but fail to grow on synthetic minimal medium	44.4 (max)	+	Saccharomycetaceae	Kluyveromyces marxianus is an aerobic yeast capable of respiro-fermentative metabolism that consists of simultaneously generating energy from both respiration via the TCA cycle and ethanol fermentatio; This species is considered to be a "crabtree negative fungus", meaning it is unable to convert sugars into ethanol as effectively as crabtree positive taxa such as S. cerevisiae.[4] Studies, howeve…	doi:10.1371/journal.pone.0116942.t001; https://en.wikipedia.org/wiki/Kluyveromyces_marxianus; Antonie van Leeuwenhoek volume 100, Article number: 619 (2011)
272	Lachancea_cidri	Lachancea cidri		No related report		+	Saccharomycetaceae
273	Lachancea_dasiensis	Lachancea dasiensis		No related report		NA	Saccharomycetaceae
274	Lachancea_fantastica	Lachancea fantastica nom. nud.		No related report		NA	Saccharomycetaceae
275	Lachancea_fermentati	Lachancea fermentati	Yes	Yes		+	Saccharomycetaceae		doi:10.1371/journal.pone.0116942.t001
276	Lachancea_kluyveri	Lachancea kluyveri	Yes	Yes	low	+	Saccharomycetaceae	weak	doi:10.1371/journal.pone.0116942.t001
277	Lachancea_lanzarotensis	Lachancea lanzarotensis		No related report		NA	Saccharomycetaceae
278	Lachancea_meyersii	Lachancea meyersii		No related report		+	Saccharomycetaceae
279	Lachancea_mirantina	Lachancea mirantina		No related report		NA	Saccharomycetaceae
280	Lachancea_nothofagi	Lachancea nothofagi		No related report		NA	Saccharomycetaceae
281	Lachancea_quebecensis	Lachancea quebecensis		No related report		NA	Saccharomycetaceae
282	Lachancea_thermotolerans	Lachancea thermotolerans	Yes	Yes		+	Saccharomycetaceae		doi:10.1371/journal.pone.0116942.t001
283	Lachancea_waltii	Lachancea waltii	Yes	Yes		+	Saccharomycetaceae		doi:10.1371/journal.pone.0116942.t001
284	Nakaseomyces_bacillisporus	Nakaseomyces bacillisporus		Yes		+	Saccharomycetaceae
285	Nakaseomyces_bracarensis	Candida bracarensis		No related report		+	Saccharomycetaceae
286	Nakaseomyces_castellii	Candida castellii	Yes	Yes		+	Saccharomycetaceae		doi:10.1371/journal.pone.0116942.t001
287	Nakaseomyces_delphensis	Nakaseomyces delphensis	Yes	Yes		+	Saccharomycetaceae		doi:10.1371/journal.pone.0116942.t001
288	Nakaseomyces_nivariensis	Candida nivariensis		No related report		+	Saccharomycetaceae
289	Naumovozyma_castellii	Naumovozyma castellii	Yes	Yes		+	Saccharomycetaceae		doi:10.1371/journal.pone.0116942.t001
290	Naumovozyma_dairenensis	Naumovozyma dairenensis		Yes		+	Saccharomycetaceae
291	Saccharomyces_arboricola	Saccharomyces arboricola		No related report		+	Saccharomycetaceae
292	Saccharomyces_cerevisiae	Saccharomyces cerevisiae	Yes	Yes	yes	+	Saccharomycetaceae		doi:10.1371/journal.pone.0116942.t001
293	Saccharomyces_eubayanus	Saccharomyces eubayanus	Yes	Yes		+	Saccharomycetaceae		doi:10.1371/journal.pone.0116942.t001
294	Saccharomyces_kudriavzevii	Saccharomyces kudriavzevii	Yes	Not sure		+	Saccharomycetaceae		PMC5661026
295	Saccharomyces_mikatae	Saccharomyces mikatae	Yes	No related report		+	Saccharomycetaceae		doi:10.1371/journal.pone.0116942.t001
296	Saccharomyces_paradoxus	Saccharomyces paradoxus	Yes	Yes		+	Saccharomycetaceae		doi:10.1371/journal.pone.0116942.t001
297	Saccharomyces_uvarum	Saccharomyces uvarum	Yes	Yes	0.082	NA	Saccharomycetaceae		doi:10.1371/journal.pone.0116942.t001
298	Tetrapisispora_blattae	Tetrapisispora blattae		Yes		+	Saccharomycetaceae
299	Tetrapisispora_phaffii	Tetrapisispora phaffii	Yes	Yes		+	Saccharomycetaceae		doi:10.1371/journal.pone.0116942.t001
300	Torulaspora_delbrueckii	Torulaspora delbrueckii	Yes	Yes	yes 10.90 % at 24℃	+	Saccharomycetaceae		https://doi.org/10.1111/j.1742-4658.2007.05645.x
301	Vanderwaltozyma_polyspora	Vanderwaltozyma polyspora	Yes	Yes		+	Saccharomycetaceae		https://link.springer.com/book/10.1007%2F978-3-642-55013-3
302	Zygosaccharomyces_bailii	Zygosaccharomyces bailii	Yes	Yes; seems very low growth; grown on rich medium within 14 days but fail to grow on synthetic minimal medium		+	Saccharomycetaceae		https://doi.org/10.1111/j.1742-4658.2007.05645.x
303	Zygosaccharomyces_rouxii	Zygosaccharomyces rouxii	Yes	No		+	Saccharomycetaceae		https://doi.org/10.1111/j.1742-4658.2007.05645.x
304	yHAB136_Kazachstania_bromeliacearum	Kazachstania bromeliacearum		No related report		NA	Saccharomycetaceae
305	yHAB134_Kazachstania_turicensis	Kazachstania turicensis		No related report		v	Saccharomycetaceae
306	yHAB133_Kazachstania_unispora	Kazachstania unispora		No related report		+	Saccharomycetaceae
307	yHAB132_Kazachstania_martiniae	Kazachstania martiniae		No related report		+	Saccharomycetaceae
308	yHAB143_Kazachstania_siamensis	Kazachstania siamensis		No related report		+	Saccharomycetaceae
309	yHAB147_Kazachstania_taianensis	Kazachstania taianensis		No related report		NA	Saccharomycetaceae
310	yHAB148_Kazachstania_intestinalis	Kazachstania intestinalis		No related report		NA	Saccharomycetaceae
311	yHAB164_Kazachstania_aerobia	Kazachstania aerobia		No related report		NA	Saccharomycetaceae
312	yHAB160_Kazachstania_kunashirensis	Kazachstania kunashirensis		No related report		+	Saccharomycetaceae
313	yHAB159_Kazachstania_solicola	Kazachstania solicola		No related report		+	Saccharomycetaceae
314	yHAB158_Kazachstania_viticola	Kazachstania viticola		No related report		+	Saccharomycetaceae
315	yHAB155_Kazachstania_spencerorum	Kazachstania spencerorum		No related report		+	Saccharomycetaceae
316	yHAB154_Kazachstania_transvaalensis	Kazachstania transvaalensis		Yes		+	Saccharomycetaceae
317	yHAB153_Kazachstania_rosinii	Kazachstania rosinii		No related report		+	Saccharomycetaceae
318	yHAB166_Kazachstania_yakushimaensis	Kazachstania yakushimaensis		No related report		NA	Saccharomycetaceae
319	yHMPu5000035652_Torulaspora_maleeae	Torulaspora maleeae		No related report		+	Saccharomycetaceae
320	yHMPu5000035651_Torulaspora_microellipsoides	Torulaspora microellipsoides		No related report		+	Saccharomycetaceae
321	yHMPu5000035629_Yueomyces_sinensis	Yueomyces sinensis		No related report		NA	Saccharomycetaceae
322	yHMPu5000034881_Torulaspora_pretoriensis	Torulaspora pretoriensis		Yes		+	Saccharomycetaceae
323	yHMPu5000034877_Tetrapisispora_namnaonensis	Tetrapisispora namnaonensis		No related report		+	Saccharomycetaceae
324	yHMPu5000034876_Tetrapisispora_iriomotensis	Tetrapisispora iriomotensis	Yes	Yes		+	Saccharomycetaceae		doi:10.1371/journal.pone.0116942.t001
325	yHMPu5000034875_Tetrapisispora_fleetii	Tetrapisispora fleetii		No related report		+	Saccharomycetaceae
326	yHMPu5000034866_Zygosaccharomyces_bisporus	Zygosaccharomyces bisporus		No		+	Saccharomycetaceae
327	yHMPu5000034865_Zygosaccharomyces_kombuchaensis	Zygosaccharomyces kombuchaensis		No related report		+	Saccharomycetaceae
328	yHMPu5000034862_Zygotorulaspora_florentina	Zygotorulaspora florentina		Yes		+	Saccharomycetaceae
329	yHMPu5000034710_Kluyveromyces_dobzhanskii	Kluyveromyces dobzhanskii	Yes	No related report		+	Saccharomycetaceae		doi:10.1371/journal.pone.0116942.t001
330	yHMPu5000034709_Kluyveromyces_aestuarii	Kluyveromyces aestuarii	No	No		+	Saccharomycetaceae		doi:10.1371/journal.pone.0116942.t001
331	yHMPu5000026256_Zygotorulaspora_mrakii	Zygotorulaspora mrakii		No		+	Saccharomycetaceae
332	yHMPu5000026152_Torulaspora_franciscae	Torulaspora franciscae	Yes	Yes		+	Saccharomycetaceae		doi:10.1371/journal.pone.0116942.t001
333	Arthrobotrys_oligospora	Arthrobotrys oligospora					outgroup
334	Aspergillus_nidulans	Aspergillus nidulans					outgroup
335	Botrytis_cinerea	Botrytis cinerea					outgroup
336	Coccidioides_immitis	Coccidioides immitis					outgroup
337	Fusarium_graminearum	Fusarium graminearum					outgroup
338	Neurospora_crassa	Neurospora crassa					outgroup
339	Saitoella_complicata	Saitoella complicata					outgroup
340	Sclerotinia_sclerotiorum	Sclerotinia sclerotiorum					outgroup
341	Stagonospora_nodorum	Stagonospora nodorum					outgroup
342	Xylona_heveae	Xylona heveae					outgroup
343	Schizosaccharomyces_pombe	Schizosaccharomyces pombe	Yes	Yes			outgroup		https://microbewiki.kenyon.edu/index.php/Schizosaccharomyces_pombe

## Sheet: Heat tolerance
Classification of yeast species in heat-tolerance
id	Old_species_id	Species name	Heat_tolerance	Major clade	Phenotype detail	Reference1	Heat_tolerance_Yes	Classification_BY	Heat_tolerance2	Reference2
1	Lipomyces_starkeyi	Lipomyces starkeyi	No	Lipomycetaceae	35 v 40 no	https://doi.org/10.1016/B978-0-444-52149-1.00043-4		Feiran	No	curated from The Yeasts: A Taxonomic Study
2	yHMPu5000034761_Lipomyces_lipofer	Lipomyces lipofer	No	Lipomycetaceae	35 no	https://doi.org/10.1016/B978-0-444-52149-1.00043-4		Feiran	No	curated from The Yeasts: A Taxonomic Study
3	yHMPu5000034760_Lipomyces_kononenkoae	Lipomyces kononenkoae	No	Lipomycetaceae	35 v 37 no	https://doi.org/10.1016/B978-0-444-52149-1.00043-4		Feiran	No	curated from The Yeasts: A Taxonomic Study
4	yHMPu5000034758_Lipomyces_japonicus	Lipomyces japonicus	No	Lipomycetaceae	35 no	https://doi.org/10.1016/B978-0-444-52149-1.00043-4		Feiran	No	curated from The Yeasts: A Taxonomic Study
5	yHMPu5000034757_Lipomyces_doorenjongii	Lipomyces doorenjongii	No	Lipomycetaceae	35 no	https://doi.org/10.1016/B978-0-444-52149-1.00043-4		Feiran	No	curated from The Yeasts: A Taxonomic Study
6	yHMPu5000034754_Lipomyces_arxii	Lipomyces arxii	No	Lipomycetaceae	35 no	https://doi.org/10.1016/B978-0-444-52149-1.00043-4		Feiran	No	curated from The Yeasts: A Taxonomic Study
7	yHMPu5000034749_Lipomyces_mesembrius	Lipomyces mesembrius	No	Lipomycetaceae	30 v 35 no	https://doi.org/10.1016/B978-0-444-52149-1.00043-4		Feiran	No	curated from The Yeasts: A Taxonomic Study
8	yHMPu5000034748_Lipomyces_oligophaga	Lipomyces oligophaga	No	Lipomycetaceae	30℃ 35°C no	https://doi.org/10.1016/B978-0-444-52149-1.00043-4		Feiran	No	curated from The Yeasts: A Taxonomic Study
9	yHMPu5000034742_Lipomyces_suomiensis	Lipomyces suomiensis	No	Lipomycetaceae	30℃ 35°C no	https://doi.org/10.1016/B978-0-444-52149-1.00043-4		Feiran	No	curated from The Yeasts: A Taxonomic Study
10	Tortispora_caseinolytica	Tortispora caseinolytica	40 not available	Trigonopsidaceae				Feiran	40 not available	curated from The Yeasts: A Taxonomic Study
11	yHMPu5000035654_Tortispora_ganteri	Tortispora ganteri	40 not available	Trigonopsidaceae				Feiran	NA	NA
12	yHMPu5000035650_Trigonopsis_variabilis	Trigonopsis variabilis	No	Trigonopsidaceae	37°C	https://doi.org/10.1016/B978-0-444-52149-1.00099-9		Feiran	40 not available	curated from The Yeasts: A Taxonomic Study
13	yHMPu5000035282_Trigonopsis_vinaria	Trigonopsis vinaria	No	Trigonopsidaceae	30℃ 35°C no	https://doi.org/10.1016/B978-0-444-52149-1.00043-4		Feiran	No	curated from The Yeasts: A Taxonomic Study
14	yHMPu5000035279_Tortispora_starmeri	Tortispora starmeri	40 not available	Trigonopsidaceae				Feiran	NA	NA
15	yHMPu5000034655_Botryozyma_nematodophila	Botryozyma nematodophila	No	Trigonopsidaceae	37°C	https://doi.org/10.1016/B978-0-444-52149-1.00088-4		Feiran	40 not available	curated from The Yeasts: A Taxonomic Study
16	Arxula_adeninivorans	Blastobotrys adeninivorans	Yes	Dipodascaceae/Trichomonascaceae	48 °C	https://doi.org/10.1016/B978-0-444-52149-1.00087-2	Yes	Feiran; curated from The Yeasts: A Taxonomic Study	Yes	curated from The Yeasts: A Taxonomic Study
17	Candida_apicola	Starmerella apicola	No	Dipodascaceae/Trichomonascaceae				Feiran	No	curated from The Yeasts: A Taxonomic Study
18	Candida_infanticola	Wickerhamiella infanticola	No	Dipodascaceae/Trichomonascaceae	37°C	DOIhttps://doi.org/10.1007/s10482-007-9150-x		Feiran	40 not available	curated from The Yeasts: A Taxonomic Study
19	Candida_versatilis	Wickerhamiella versatilis	No	Dipodascaceae/Trichomonascaceae				Feiran	No	curated from The Yeasts: A Taxonomic Study
20	Geotrichum_candidum	Geotrichum candidum	No	Dipodascaceae/Trichomonascaceae	30 yes 35 no 25	https://doi.org/10.1016/S1567-1356(02)00200-3		Feiran	No	curated from The Yeasts: A Taxonomic Study
21	Nadsonia_fulvescens_var_elongata	Nadsonia fulvescens var. elongata	No	Dipodascaceae/Trichomonascaceae	25 no 30	https://doi.org/10.1016/B978-0-444-52149-1.00049-5		Feiran	No	curated from The Yeasts: A Taxonomic Study
22	Saprochaete_clavata	Saprochaete clavata	Yes	Dipodascaceae/Trichomonascaceae	40℃	https://doi.org/10.1016/B978-0-444-52149-1.00097-5	Yes	Feiran	Yes	curated from The Yeasts: A Taxonomic Study
23	Starmerella_bombicola_JCM9596	Starmerella bombicola	No	Dipodascaceae/Trichomonascaceae	30℃ 37°C v	https://doi.org/10.1186/1475-2859-11-18		Feiran	40 not available	curated from The Yeasts: A Taxonomic Study
24	Sugiyamaella_lignohabitans	Sugiyamaella lignohabitans	No	Dipodascaceae/Trichomonascaceae	30	https://doi.org/10.1007/s10295-015-1590-0		Feiran	40 not available	curated from The Yeasts: A Taxonomic Study
25	Wickerhamiella_domercqiae	Wickerhamiella domercqiae	No	Dipodascaceae/Trichomonascaceae	30℃ 37°C v	https://doi.org/10.1016/B978-0-444-52149-1.00079-3		Feiran	40 not available	curated from The Yeasts: A Taxonomic Study
26	Yarrowia_deformans	Yarrowia deformans	No	Dipodascaceae/Trichomonascaceae				Feiran	No	curated from The Yeasts: A Taxonomic Study
27	Yarrowia_keelungensis	Yarrowia keelungensis	No	Dipodascaceae/Trichomonascaceae	35	https://doi.org/10.1007/s10482-013-0033-z		Feiran	NA	NA
28	Yarrowia_lipolytica	Yarrowia lipolytica	No	Dipodascaceae/Trichomonascaceae	37 v	https://doi.org/10.1016/B978-0-444-52149-1.00082-3		Feiran	40 not available	curated from The Yeasts: A Taxonomic Study
29	yHMPu5000041822_Dipodascus_geniculatus	Dipodascus geniculatus	No	Dipodascaceae/Trichomonascaceae	35 weak 37 no	https://doi.org/10.1016/B978-0-444-52149-1.00027-6		Feiran	No	curated from The Yeasts: A Taxonomic Study
30	yHMPu5000041818_Magnusiomyces_tetrasperma	Magnusiomyces tetraspermus	Yes	Dipodascaceae/Trichomonascaceae	40		Yes	Feiran; curated from The Yeasts: A Taxonomic Study	Yes	curated from The Yeasts: A Taxonomic Study
31	yHMPu5000035691_Candida_salmanticensis	Groenewaldozyma salmanticensis	No	Dipodascaceae/Trichomonascaceae				Feiran	No	curated from The Yeasts: A Taxonomic Study
32	yHMPu5000035665_Middelhovenomyces_tepae	Middelhovenomyces tepae	No	Dipodascaceae/Trichomonascaceae				Feiran	No	curated from The Yeasts: A Taxonomic Study
33	yHMPu5000035645_Yarrowia_divulgata	Yarrowia divulgata	No	Dipodascaceae/Trichomonascaceae	28	https://doi.org/10.1007/s00253-016-8062-y		Feiran	NA	NA
34	yHMPu5000035643_Yarrowia_bubula	Yarrowia bubula	40 not available	Dipodascaceae/Trichomonascaceae				Feiran	NA	NA
35	yHMPu5000035633_Candida_hispaniensis	Candida hispaniensis	No	Dipodascaceae/Trichomonascaceae	25	DOI 10.1007/s10482-005-2495-0		Feiran	40 not available	curated from The Yeasts: A Taxonomic Study
36	yHMPu5000035244_Candida_incommunis	Candida incommunis	40 not available	Dipodascaceae/Trichomonascaceae				Feiran	40 not available	curated from The Yeasts: A Taxonomic Study
37	yHMPu5000035243_Zygoascus_meyerae	Zygoascus meyerae	40 variable	Dipodascaceae/Trichomonascaceae	37°C 40 weak	https://doi.org/10.1016/B978-0-444-52149-1.00083-5		Feiran	40 variable	curated from The Yeasts: A Taxonomic Study
38	yHMPu5000035242_Zygoascus_ofunaensis	Zygoascus ofunaensis	No	Dipodascaceae/Trichomonascaceae	37°C	https://doi.org/10.1016/B978-0-444-52149-1.00083-5		Feiran	40 not available	curated from The Yeasts: A Taxonomic Study
39	yHMPu5000034974_Deakozyma_indianensis	Deakozyma indianensis	40 not available	Dipodascaceae/Trichomonascaceae				Feiran	NA	NA
40	yHMPu5000034681_Blastobotrys_americana	Blastobotrys americana	No	Dipodascaceae/Trichomonascaceae	no 37	https://doi.org/10.1099/ijs.0.64847-0		Feiran	No	curated from The Yeasts: A Taxonomic Study
41	yHMPu5000034675_Blastobotrys_mokoenaii	Blastobotrys mokoenaii	Yes	Dipodascaceae/Trichomonascaceae	45 ℃	doi.org/10.1016/B978-0-444-52149-1.00087-2	Yes	Feiran	Yes	curated from The Yeasts: A Taxonomic Study
42	yHMPu5000034674_Blastobotrys_muscicola	Blastobotrys muscicola	No	Dipodascaceae/Trichomonascaceae	37°C	doi.org/10.1016/B978-0-444-52149-1.00087-2		Feiran	40 not available	curated from The Yeasts: A Taxonomic Study
43	yHMPu5000034673_Blastobotrys_nivea	Blastobotrys nivea	No	Dipodascaceae/Trichomonascaceae	37°C	doi.org/10.1016/B978-0-444-52149-1.00087-2		Feiran	40 not available	curated from The Yeasts: A Taxonomic Study
44	yHMPu5000034671_Blastobotrys_peoriensis	Blastobotrys peoriensis	No	Dipodascaceae/Trichomonascaceae	no 37	doi.org/10.1016/B978-0-444-52149-1.00087-2		Feiran	No	curated from The Yeasts: A Taxonomic Study
45	yHMPu5000034670_Blastobotrys_proliferans	Blastobotrys proliferans	No	Dipodascaceae/Trichomonascaceae	37°C	doi.org/10.1016/B978-0-444-52149-1.00087-2		Feiran	40 not available	curated from The Yeasts: A Taxonomic Study
46	yHMPu5000034669_Blastobotrys_raffinofermentans	Blastobotrys raffinosifermentans	No	Dipodascaceae/Trichomonascaceae	37°C	doi.org/10.1016/B978-0-444-52149-1.00087-2		Feiran	40 not available	curated from The Yeasts: A Taxonomic Study
47	yHMPu5000034667_Blastobotrys_serpentis	Blastobotrys serpentis	No	Dipodascaceae/Trichomonascaceae				Feiran	No	curated from The Yeasts: A Taxonomic Study
48	yHMPu5000034661_Dipodascus_albidus	Dipodascus albidus	No	Dipodascaceae/Trichomonascaceae	no 30	doi.org/10.1016/B978-0-444-52149-1.00027-6		Feiran	No	curated from The Yeasts: A Taxonomic Study
49	yHMPu5000034660_Diddensiella_caesifluorescens	Diddensiella caesifluorescens	40 not available	Dipodascaceae/Trichomonascaceae				Feiran	NA	NA
50	yHMPu5000034646_Wickerhamiella_cacticola	Wickerhamiella cacticola	No	Dipodascaceae/Trichomonascaceae	37°C	doi.org/10.1016/B978-0-444-52149-1.00079-3		Feiran	40 not available	curated from The Yeasts: A Taxonomic Study
51	yHMPu5000034635_Nadsonia_fulvescens	Nadsonia fulvescens var. fulvescens	No	Dipodascaceae/Trichomonascaceae				Feiran	No	curated from The Yeasts: A Taxonomic Study
52	yHMPu5000034605_Spencermartinsiella_europaea	Spencermartinsiella europaea	No	Dipodascaceae/Trichomonascaceae	35℃	https://doi.org/10.1099/ijs.0.023804-0		Feiran	NA	NA
53	Alloascoidea_hylecoeti	Alloascoidea hylecoeti	No	Alloascoideaceae				Feiran	No	curated from The Yeasts: A Taxonomic Study
54	Sporopachydermia_quercuum	Sporopachydermia quercuum	No	Sporopachydermia clade	30℃ 37°C weak	doi.org/10.1016/B978-0-444-52149-1.00069-0		Feiran	40 not available	curated from The Yeasts: A Taxonomic Study
55	yHMPu5000034604_Sporopachydermia_lactativora	Sporopachydermia lactativora	No	Sporopachydermia clade	37°C	doi.org/10.1016/B978-0-444-52149-1.00069-0		Feiran	40 not available	curated from The Yeasts: A Taxonomic Study
56	Nakazawaea_peltata	Nakazawaea peltata	No	CUG-Ala	37°C	DOI 10.1099/ijsem.0.001961		Feiran	40 not available	curated from The Yeasts: A Taxonomic Study
57	Pachysolen_tannophilus	Pachysolen tannophilus	No	CUG-Ala	37°C	doi.org/10.1016/B978-0-444-52149-1.00054-9		Feiran	40 not available	curated from The Yeasts: A Taxonomic Study
58	yHMPu5000034918_Nakazawaea_holstii	Nakazawaea holstii	No	CUG-Ala	37°C weak	doi.org/10.1016/B978-0-444-52149-1.00054-9		Feiran	40 not available	curated from The Yeasts: A Taxonomic Study
59	yHMPu5000034884_Peterozyma_toletana	Peterozyma toletana	No	CUG-Ala	no 37	doi.org/10.1016/B978-0-444-52149-1.00054-9		Feiran	No	curated from The Yeasts: A Taxonomic Study
60	yHMPu5000034883_Peterozyma_xylosa	Peterozyma xylosa	No	CUG-Ala	no 37	doi.org/10.1016/B978-0-444-52149-1.00054-9		Feiran	No	curated from The Yeasts: A Taxonomic Study
61	Ambrosiozyma_kashinagacola	Ambrosiozyma kashinagacola	40 not available	Pichiaceae				Feiran	NA	NA
62	Ambrosiozyma_monospora	Ambrosiozyma monospora	No	Pichiaceae	37°C	doi.org/10.1016/B978-0-444-52149-1.00054-9		Feiran	40 not available	curated from The Yeasts: A Taxonomic Study
63	Brettanomyces_anomalus	Brettanomyces anomalus	No	Pichiaceae	37°C	doi.org/10.1016/B978-0-444-52149-1.00054-9		Feiran	40 not available	curated from The Yeasts: A Taxonomic Study
64	Candida_arabinofermentans	Candida arabinofermentans	No	Pichiaceae	37°C weak	doi.org/10.1016/B978-0-444-52149-1.00054-9		Feiran	40 not available	curated from The Yeasts: A Taxonomic Study
65	Candida_boidinii_JCM9604	Candida boidinii	No	Pichiaceae	37°C weak	doi.org/10.1016/B978-0-444-52149-1.00054-9		Feiran	40 not available	curated from The Yeasts: A Taxonomic Study
66	Candida_sorboxylosa	Candida sorboxylosa	No	Pichiaceae	37°C weak	doi.org/10.1016/B978-0-444-52149-1.00054-9		Feiran	40 not available	curated from The Yeasts: A Taxonomic Study
67	Candida_succiphila	Candida succiphila	No	Pichiaceae	37°C weak	doi.org/10.1016/B978-0-444-52149-1.00054-9		Feiran	40 not available	curated from The Yeasts: A Taxonomic Study
68	Dekkera_bruxellensis	Brettanomyces bruxellensis	No	Pichiaceae	thermosensitive already at 35°C	doi.org/10.1093/femsyr/fov053		Feiran	40 not available	curated from The Yeasts: A Taxonomic Study
69	Komagataella_pastoris	Komagataella pastoris	No	Pichiaceae	37°C weak	doi.org/10.1016/B978-0-444-52149-1.00054-9		Feiran	40 not available	curated from The Yeasts: A Taxonomic Study
70	Kuraishia_capsulata	Kuraishia capsulata	No	Pichiaceae	37°C weak	doi.org/10.1016/B978-0-444-52149-1.00054-9		Feiran	No	curated from The Yeasts: A Taxonomic Study
71	Ogataea_methanolica	Ogataea methanolica	No	Pichiaceae	no 37	doi.org/10.1016/B978-0-444-52149-1.00054-9		Feiran	No	curated from The Yeasts: A Taxonomic Study
72	Ogataea_parapolymorpha	Ogataea parapolymorpha	No	Pichiaceae	37°C	https://doi.org/10.1007/s10482-011-9603-0		Feiran	NA	NA
73	Ogataea_polymorpha	Ogataea polymorpha	Yes	Pichiaceae	50°C	doi.org/10.1093/femsyr/fov053	Yes	Feiran	Yes	curated from The Yeasts: A Taxonomic Study
74	Pichia_membranifaciens	Pichia membranifaciens	No	Pichiaceae	no 37	doi.org/10.1016/B978-0-444-52149-1.00054-9		Feiran	No	curated from The Yeasts: A Taxonomic Study
75	yHMPu5000035675_Kregervanrija_fluxuum	Kregervanrija fluxuum	No	Pichiaceae	no 37	doi.org/10.1016/B978-0-444-52149-1.00054-9		Feiran	No	curated from The Yeasts: A Taxonomic Study
76	yHMPu5000035674_Kregervanrija_delftensis	Kregervanrija delftensis	No	Pichiaceae	no 37	doi.org/10.1016/B978-0-444-52149-1.00054-9		Feiran	No	curated from The Yeasts: A Taxonomic Study
77	yHMPu5000035659_Saturnispora_dispora	Saturnispora dispora	No	Pichiaceae	no 37	doi.org/10.1016/B978-0-444-52149-1.00054-9		Feiran	No	curated from The Yeasts: A Taxonomic Study
78	yHMPu5000035301_Pichia_terricola	Pichia terricola	No	Pichiaceae	v 37	doi.org/10.1016/B978-0-444-52149-1.00054-9		Feiran	No	curated from The Yeasts: A Taxonomic Study
79	yHMPu5000035041_Ambrosiozyma_pseudovanderkliftii	Ambrosiozyma pseudovanderkliftii	40 not available	Pichiaceae				Feiran	NA	NA
80	yHMPu5000035040_Ambrosiozyma_maleeae	Ambrosiozyma maleeae	40 not available	Pichiaceae				Feiran	NA	NA
81	yHMPu5000034952_Citeromyces_siamensis	Citeromyces siamensis	No	Pichiaceae	v 37	doi.org/10.1016/B978-0-444-52149-1.00054-9		Feiran	40 not available	curated from The Yeasts: A Taxonomic Study
82	yHMPu5000034950_Citeromyces_hawaiiensis	Citeromyces hawaiiensis	No	Pichiaceae	v 37	doi.org/10.1016/B978-0-444-52149-1.00054-9		Feiran	NA	NA
83	yHMPu5000034947_Ambrosiozyma_philentoma	Ambrosiozyma philentoma	No	Pichiaceae	30℃ 35°C no	doi.org/10.1016/B978-0-444-52149-1.00054-9		Feiran	No	curated from The Yeasts: A Taxonomic Study
84	yHMPu5000034946_Ambrosiozyma_oregonensis	Ambrosiozyma oregonensis	No	Pichiaceae	no 37	https://doi.org/10.1099/ijs.0.055293-0		Feiran	NA	NA
85	yHMPu5000034939_Komagataella_pseudopastoris	Komagataella pseudopastoris	No	Pichiaceae	no 37	doi.org/10.1016/B978-0-444-52149-1.00054-9		Feiran	40 not available	curated from The Yeasts: A Taxonomic Study
86	yHMPu5000034933_Kuraishia_molischiana	Kuraishia molischiana	Yes	Pichiaceae	37 40 yes 45 no	doi.org/10.1016/B978-0-444-52149-1.00054-9	Yes	Feiran	40 variable	curated from The Yeasts: A Taxonomic Study
87	yHMPu5000034932_Kuraishia_ogatae	Kuraishia ogatae	No	Pichiaceae	37°C 40 no	https://doi.org/10.1111/j.1567-1364.2008.00466.x		Feiran	NA	NA
88	yHMPu5000034904_Ogataea_nonfermentans	Ogataea nonfermentans	No	Pichiaceae	37°C	doi.org/10.1016/B978-0-444-52149-1.00054-9		Feiran	40 not available	curated from The Yeasts: A Taxonomic Study
89	yHMPu5000034903_Ogataea_naganishii	Ogataea naganishii	No	Pichiaceae	37°C	doi.org/10.1016/B978-0-444-52149-1.00054-9		Feiran	40 not available	curated from The Yeasts: A Taxonomic Study
90	yHMPu5000034902_Ogataea_minuta	Ogataea minuta	No	Pichiaceae	no 37	doi.org/10.1016/B978-0-444-52149-1.00054-9		Feiran	No	curated from The Yeasts: A Taxonomic Study
91	yHMPu5000034901_Ogataea_methylivora	Ogataea methylivora	No	Pichiaceae	37°C	doi.org/10.1016/B978-0-444-52149-1.00054-9		Feiran	40 not available	curated from The Yeasts: A Taxonomic Study
92	yHMPu5000034899_Ogataea_kodamae	Ogataea kodamae	No	Pichiaceae	37°C weak	doi.org/10.1016/B978-0-444-52149-1.00054-9		Feiran	40 not available	curated from The Yeasts: A Taxonomic Study
93	yHMPu5000034897_Ogataea_glucozyma	Ogataea glucozyma	No	Pichiaceae	37°C	doi.org/10.1016/B978-0-444-52149-1.00054-9		Feiran	40 not available	curated from The Yeasts: A Taxonomic Study
94	yHMPu5000034893_Ogataea_philodendra	Ogataea philodendri	No	Pichiaceae	37°C	doi.org/10.1016/B978-0-444-52149-1.00054-9		Feiran	40 not available	curated from The Yeasts: A Taxonomic Study
95	yHMPu5000034892_Ogataea_pilisensis	Ogataea pilisensis	No	Pichiaceae	no 37	doi.org/10.1016/B978-0-444-52149-1.00054-9		Feiran	No	curated from The Yeasts: A Taxonomic Study
96	yHMPu5000034891_Ogataea_pini	Ogataea pini	No	Pichiaceae	v 37	doi.org/10.1016/B978-0-444-52149-1.00054-9		Feiran	40 not available	curated from The Yeasts: A Taxonomic Study
97	yHMPu5000034890_Ogataea_ramenticola	Ogataea ramenticola	No	Pichiaceae	37°C	doi.org/10.1016/B978-0-444-52149-1.00054-9		Feiran	40 not available	curated from The Yeasts: A Taxonomic Study
98	yHMPu5000034887_Ogataea_trehaloabstinens	Ogataea trehaloabstinens	No	Pichiaceae	37°C weak 40 no	doi.org/10.1016/B978-0-444-52149-1.00054-9		Feiran	No	curated from The Yeasts: A Taxonomic Study
99	yHMPu5000034886_Ogataea_trehalophila	Ogataea trehalophila	No	Pichiaceae	no 37	doi.org/10.1016/B978-0-444-52149-1.00054-9		Feiran	No	curated from The Yeasts: A Taxonomic Study
100	yHMPu5000034885_Ogataea_zsoltii	Ogataea zsoltii	Yes	Pichiaceae	45 ℃ 47 no	doi.org/10.1016/B978-0-444-52149-1.00054-9	Yes	Feiran	Yes	curated from The Yeasts: A Taxonomic Study
101	yHMPu5000034637_Ogataea_populiabae	Ogataea populialbae	No	Pichiaceae	37°C 40 no	doi.org/10.1016/B978-0-444-52149-1.00054-9		Feiran	No	curated from The Yeasts: A Taxonomic Study
102	yHMPu5000034636_Ogataea_nitratoaversa	Ogataea nitratoaversa	No	Pichiaceae	30℃ 35°C no	doi.org/10.1016/B978-0-444-52149-1.00054-9		Feiran	No	curated from The Yeasts: A Taxonomic Study
103	yHMPu5000034631_Martiniozyma_abiesophila	Martiniozyma abiesophila	40 not available	Pichiaceae				Feiran	NA	NA
104	yHMPu5000034629_Pichia_exigua	Pichia exigua	No	Pichiaceae	no 37	doi.org/10.1016/B978-0-444-52149-1.00054-9		Feiran	No	curated from The Yeasts: A Taxonomic Study
105	yHMPu5000034627_Pichia_heedii	Pichia heedii	No	Pichiaceae	37°C	doi.org/10.1016/B978-0-444-52149-1.00054-9		Feiran	40 not available	curated from The Yeasts: A Taxonomic Study
106	yHMPu5000034625_Pichia_kudriavzevii	Pichia kudriavzevii	Yes	Pichiaceae	40℃	doi.org/10.1016/B978-0-444-52149-1.00054-9	Yes	Feiran	Yes	curated from The Yeasts: A Taxonomic Study
107	yHMPu5000034624_Pichia_nakasei	Pichia nakasei	No	Pichiaceae	no 37	doi.org/10.1016/B978-0-444-52149-1.00054-9		Feiran	No	curated from The Yeasts: A Taxonomic Study
108	yHMPu5000034623_Pichia_norvegensis	Pichia norvegensis	No	Pichiaceae	37°C	doi.org/10.1016/B978-0-444-52149-1.00054-9		Feiran	40 not available	curated from The Yeasts: A Taxonomic Study
109	yHMPu5000034622_Pichia_occidentalis	Pichia occidentalis	No	Pichiaceae	37°C 40 no	doi.org/10.1016/B978-0-444-52149-1.00054-9		Feiran	No	curated from The Yeasts: A Taxonomic Study
110	yHMPu5000034615_Saturnispora_zaruensis	Saturnispora zaruensis	No	Pichiaceae	no 37	doi.org/10.1016/B978-0-444-52149-1.00054-9		Feiran	No	curated from The Yeasts: A Taxonomic Study
111	yHMPu5000034614_Saturnispora_silvae	Saturnispora silvae	40 not available	Pichiaceae				Feiran	40 not available	curated from The Yeasts: A Taxonomic Study
112	yHMPu5000034613_Saturnispora_serradocipensis	Saturnispora serradocipensis	40 not available	Pichiaceae				Feiran	NA	NA
113	yHMPu5000034612_Saturnispora_saitoi	Saturnispora saitoi	No	Pichiaceae	no 37	doi.org/10.1016/B978-0-444-52149-1.00054-9		Feiran	No	curated from The Yeasts: A Taxonomic Study
114	yHMPu5000034611_Saturnispora_mendoncae	Saturnispora mendoncae	No	Pichiaceae	no 37	doi.org/10.1016/B978-0-444-52149-1.00054-9		Feiran	No	curated from The Yeasts: A Taxonomic Study
115	yHMPu5000034610_Saturnispora_hagleri	Saturnispora hagleri	No	Pichiaceae	no 37	doi.org/10.1016/B978-0-444-52149-1.00054-9		Feiran	No	curated from The Yeasts: A Taxonomic Study
116	yHMPu5000026274_Komagataella_populi	Komagataella populi	No	Pichiaceae	37°C weak	doi.org/10.1016/B978-0-444-52149-1.00054-9		Feiran	NA	NA
117	yHMPu5000026197_Brettanomyces_custersianus	Brettanomyces custersianus	No	Pichiaceae	37°C 40 no	doi.org/10.1016/B978-0-444-52149-1.00054-9		Feiran	No	curated from The Yeasts: A Taxonomic Study
118	yHMPu5000026145_Ambrosiozyma_vanderkliftii	Ambrosiozyma vanderkliftii	40 not available	Pichiaceae				Feiran	NA	NA
119	yHMPu5000026142_Citeromyces_matritensis	Citeromyces matritensis	No	Pichiaceae	no 37	doi.org/10.1016/B978-0-444-52149-1.00054-9		Feiran	No	curated from The Yeasts: A Taxonomic Study
120	yHMPu5000026137_Ambrosiozyma_ambrosiae	Ambrosiozyma ambrosiae	No	Pichiaceae				Feiran	No	curated from The Yeasts: A Taxonomic Study
121	yHMPu5000026124_Ogataea_henricii	Ogataea henricii	No	Pichiaceae	37°C	doi.org/10.1016/B978-0-444-52149-1.00054-9		Feiran	40 not available	curated from The Yeasts: A Taxonomic Study
122	Babjeviella_inositovora	Babjeviella inositovora	No	CUG-Ser1	no 37	doi.org/10.1016/B978-0-444-52149-1.00054-9		Feiran	No	curated from The Yeasts: A Taxonomic Study
123	Candida_albicans	Candida albicans	No	CUG-Ser1	37°C	doi: 10.3201/eid2302.161486		Feiran	40 not available	curated from The Yeasts: A Taxonomic Study
124	Candida_auris	Candida auris	Yes	CUG-Ser1	37°C and 40°C	doi.org/10.1016/B978-0-444-52149-1.00054-9	Yes	Feiran	NA	NA
125	Candida_carpophila	Candida carpophila	No	CUG-Ser1	v 37			Feiran	40 not available	curated from The Yeasts: A Taxonomic Study
126	Candida_dubliniensis	Candida dubliniensis	40 variable	CUG-Ser1	37°C 42 weak	doi.org/10.1016/B978-0-444-52149-1.00054-9		Feiran	40 variable	curated from The Yeasts: A Taxonomic Study
127	Candida_homilentoma	Hyphopichia homilentoma	No	CUG-Ser1	v 37	doi.org/10.1016/B978-0-444-52149-1.00054-9		Feiran	40 not available	curated from The Yeasts: A Taxonomic Study
128	Candida_intermedia	Candida intermedia	No	CUG-Ser1	no 37	doi.org/10.1016/B978-0-444-52149-1.00054-9		Feiran	No	curated from The Yeasts: A Taxonomic Study
129	Candida_orthopsilosis	Candida orthopsilosis	Yes	CUG-Ser1	37°C and 42°C	doi.org/10.1016/B978-0-444-52149-1.00054-9	Yes	Feiran	Yes	curated from The Yeasts: A Taxonomic Study
130	Candida_parapsilosis	Candida parapsilosis	No	CUG-Ser1	37°C	doi.org/10.1016/B978-0-444-52149-1.00054-9		Feiran	40 not available	curated from The Yeasts: A Taxonomic Study
131	Candida_sojae	Candida sojae	No	CUG-Ser1	37°C; check	doi.org/10.1016/B978-0-444-52149-1.00054-9; http://www.wi.knaw.nl/Collections/BioloMICS.aspx?TableKey=14682616000000089&Rec=386&Fields=All		Feiran	40 not available	curated from The Yeasts: A Taxonomic Study
132	Candida_tanzawaensis	Suhomyces tanzawaensis	No	CUG-Ser1				Feiran	No	curated from The Yeasts: A Taxonomic Study
133	Candida_tenuis	Yamadazyma tenuis	No	CUG-Ser1				Feiran	No	curated from The Yeasts: A Taxonomic Study
134	Candida_tropicalis	Candida tropicalis	No	CUG-Ser1	37°C	doi.org/10.1016/B978-0-444-52149-1.00054-9		Feiran	40 not available	curated from The Yeasts: A Taxonomic Study
135	Clavispora_lusitaniae	Clavispora lusitaniae	No	CUG-Ser1	37°C	doi.org/10.1016/B978-0-444-52149-1.00054-9		Feiran	40 not available	curated from The Yeasts: A Taxonomic Study
136	Debaryomyces_hansenii	Debaryomyces hansenii	No	CUG-Ser1	no 37	doi.org/10.1016/B978-0-444-52149-1.00054-9		Feiran	No	curated from The Yeasts: A Taxonomic Study
137	Hyphopichia_burtonii	Hyphopichia burtonii	No	CUG-Ser1	weak/- 37	doi.org/10.1016/B978-0-444-52149-1.00054-9		Feiran	40 not available	curated from The Yeasts: A Taxonomic Study
138	Lodderomyces_elongisporus	Lodderomyces elongisporus	No	CUG-Ser1	37°C	doi.org/10.1016/B978-0-444-52149-1.00054-9		Feiran	40 not available	curated from The Yeasts: A Taxonomic Study
139	Metschnikowia_aberdeeniae	Metschnikowia aberdeeniae	No	CUG-Ser1	no 37	doi.org/10.1016/B978-0-444-52149-1.00054-9		Feiran	No	curated from The Yeasts: A Taxonomic Study
140	Metschnikowia_arizonensis	Metschnikowia arizonensis	No	CUG-Ser1	no 37	doi.org/10.1016/B978-0-444-52149-1.00054-9		Feiran	No	curated from The Yeasts: A Taxonomic Study
141	Metschnikowia_bicuspidata	Metschnikowia bicuspidata var. bicuspidata	No	CUG-Ser1	no 37	doi.org/10.1016/B978-0-444-52149-1.00054-9		Feiran	No	curated from The Yeasts: A Taxonomic Study
142	Metschnikowia_borealis	Metschnikowia borealis	No	CUG-Ser1	36	doi.org/10.1016/B978-0-444-52149-1.00054-9		Feiran	40 not available	curated from The Yeasts: A Taxonomic Study
143	Metschnikowia_bowlesiae	Metschnikowia bowlesiae	No	CUG-Ser1	34 weak	https://doi.org/10.1007/s10482-013-0106-z		Feiran	NA	NA
144	Metschnikowia_cerradonensis	Metschnikowia cerradonensis	No	CUG-Ser1	34 yes 35 no	doi.org/10.1016/B978-0-444-52149-1.00054-9		Feiran	No	curated from The Yeasts: A Taxonomic Study
145	Metschnikowia_continentalis	Metschnikowia continentalis	No	CUG-Ser1	37 no	doi.org/10.1016/B978-0-444-52149-1.00054-9		Feiran	No	curated from The Yeasts: A Taxonomic Study
146	Metschnikowia_dekortum	Metschnikowia dekortorum	No	CUG-Ser1	30 slow 37 no	doi.org/10.1016/B978-0-444-52149-1.00054-9		Feiran	No	curated from The Yeasts: A Taxonomic Study
147	Metschnikowia_drakensbergensis	Metschnikowia drakensbergensis	No	CUG-Ser1	no 37	https://doi.org/10.1099/ijs.0.068445-0		Feiran	NA	NA
148	Metschnikowia_hamakuensis	Metschnikowia hamakuensis	No	CUG-Ser1	27 yes 29 no	doi.org/10.1016/B978-0-444-52149-1.00054-9		Feiran	No	curated from The Yeasts: A Taxonomic Study
149	Metschnikowia_hawaiiensis	Metschnikowia hawaiiensis	No	CUG-Ser1	31 yes 34 no	doi.org/10.1016/B978-0-444-52149-1.00054-9		Feiran	No	curated from The Yeasts: A Taxonomic Study
150	Metschnikowia_hibisci	Metschnikowia hibisci	No	CUG-Ser1	37 no	doi.org/10.1016/B978-0-444-52149-1.00054-9		Feiran	No	curated from The Yeasts: A Taxonomic Study
151	Metschnikowia_ipomoeae	Metschnikowia ipomoeae	40 not available	CUG-Ser1				Feiran	40 not available	curated from The Yeasts: A Taxonomic Study
152	Metschnikowia_kamakouana	Metschnikowia kamakouana	No	CUG-Ser1	28 yes 29 no	doi.org/10.1016/B978-0-444-52149-1.00054-9		Feiran	No	curated from The Yeasts: A Taxonomic Study
153	Metschnikowia_kipukae	Metschnikowia kipukae	No	CUG-Ser1	no 37	https://doi.org/10.1111/j.1567-1364.2003.tb00144.x		Feiran	No	curated from The Yeasts: A Taxonomic Study
154	Metschnikowia_lockheadii	Metschnikowia lochheadii	No	CUG-Ser1	34 yes 35 no	doi.org/10.1016/B978-0-444-52149-1.00054-9		Feiran	No	curated from The Yeasts: A Taxonomic Study
155	Metschnikowia_matae	Metschnikowia matae var. matae	40 not available	CUG-Ser1				Feiran	NA	NA
156	Metschnikowia_matae_maris	Metschnikowia matae var. maris	40 not available	CUG-Ser1				Feiran	NA	NA
157	Metschnikowia_mauinuiana	Metschnikowia mauinuiana	No	CUG-Ser1	28 yes 29 no	doi.org/10.1016/B978-0-444-52149-1.00054-9		Feiran	No	curated from The Yeasts: A Taxonomic Study
158	Metschnikowia_proteae	Metschnikowia proteae	40 not available	CUG-Ser1				Feiran	NA	NA
159	Metschnikowia_santaceciliae	Metschnikowia santaceciliae	No	CUG-Ser1	35℃ yes 37 no	doi.org/10.1016/B978-0-444-52149-1.00054-9		Feiran	No	curated from The Yeasts: A Taxonomic Study
160	Metschnikowia_shivogae	Metschnikowia shivogae	40 not available	CUG-Ser1				Feiran	NA	NA
161	Metschnikowia_similis	Metschnikowia similis	No	CUG-Ser1	30 slow 34 no	doi.org/10.1016/B978-0-444-52149-1.00054-9		Feiran	No	curated from The Yeasts: A Taxonomic Study
162	Meyerozyma_guilliermondii	Meyerozyma guilliermondii	No	CUG-Ser1	37°C	doi.org/10.1016/B978-0-444-52149-1.00054-9		Feiran	40 not available	curated from The Yeasts: A Taxonomic Study
163	Millerozyma_acaciae	Millerozyma acaciae	No	CUG-Ser1	37°C	doi.org/10.1016/B978-0-444-52149-1.00054-9		Feiran	40 not available	curated from The Yeasts: A Taxonomic Study
164	Priceomyces_haplophilus	Priceomyces haplophilus	No	CUG-Ser1	no 37	doi.org/10.1016/B978-0-444-52149-1.00054-9		Feiran	No	curated from The Yeasts: A Taxonomic Study
165	Scheffersomyces_lignosus	Scheffersomyces lignosus	No	CUG-Ser1				Feiran	No	curated from The Yeasts: A Taxonomic Study
166	Scheffersomyces_stipitis	Scheffersomyces stipitis	No	CUG-Ser1	37°C	doi.org/10.1016/B978-0-444-52149-1.00054-9		Feiran	40 not available	curated from The Yeasts: A Taxonomic Study
167	Spathaspora_arborariae	Spathaspora arborariae	No	CUG-Ser1	37°C	https://doi.org/10.1111/j.1567-1364.2009.00582.x		Feiran	NA	NA
168	Spathaspora_girioi	Spathaspora girioi	No	CUG-Ser1	no 37	doi.org/10.1016/B978-0-444-52149-1.00054-9		Feiran	NA	NA
169	Spathaspora_gorwiae	Spathaspora gorwiae	No	CUG-Ser1	37°C weak 40 no	https://doi.org/10.1093/femsyr/fow044		Feiran	NA	NA
170	Spathaspora_hagerdaliae	Spathaspora hagerdaliae	No	CUG-Ser1	no 37	https://doi.org/10.1093/femsyr/fow044		Feiran	NA	NA
171	Spathaspora_passalidarum	Spathaspora passalidarum	No	CUG-Ser1	37°C	https://doi.org/10.1093/femsyr/fow044		Feiran	40 not available	curated from The Yeasts: A Taxonomic Study
172	Wickerhamia_fluorescens	Wickerhamia fluorescens	No	CUG-Ser1	no 37	doi.org/10.1016/B978-0-444-52149-1.00054-9		Feiran	No	curated from The Yeasts: A Taxonomic Study
173	yHMPu5000041863_Candida_gorgasii	Candida gorgasii	No	CUG-Ser1	35℃	doi.org/10.1016/B978-0-444-52149-1.00054-9		Feiran	40 not available	curated from The Yeasts: A Taxonomic Study
174	yHMPu5000041862_Candida_golubevii	Candida golubevii	No	CUG-Ser1	v 37	https://doi.org/10.1099/ijs.0.014050-0		Feiran	NA	NA
175	yHMPu5000041855_Candida_ascalaphidarum	Candida ascalaphidarum	40 not available	CUG-Ser1				Feiran	NA	NA
176	yHMPu5000041840_Candida_wancherniae	Candida wancherniae	40 not available	CUG-Ser1				Feiran	NA	NA
177	yHMPu5000041833_Candida_tammaniensis	Candida tammaniensis	No	CUG-Ser1	no 37	doi.org/10.1016/B978-0-444-52149-1.00054-9		Feiran	No	curated from The Yeasts: A Taxonomic Study
178	yHMPu5000041829_Debaryomyces_fabryi	Debaryomyces fabryi	No	CUG-Ser1	no 37	doi.org/10.1016/B978-0-444-52149-1.00054-9		Feiran	No	curated from The Yeasts: A Taxonomic Study
179	yHMPu5000041824_Debaryomyces_subglobosus	Debaryomyces subglobosus	No	CUG-Ser1	37°C	doi.org/10.1016/B978-0-444-52149-1.00054-9		Feiran	40 not available	curated from The Yeasts: A Taxonomic Study
180	yHMPu5000041743_Candida_hawaiiana	Candida hawaiiana	No	CUG-Ser1				Feiran	No	curated from The Yeasts: A Taxonomic Study
181	yHMPu5000041713_Debaryomyces_maramus	Debaryomyces maramus	No	CUG-Ser1	25 no 30	doi.org/10.1016/B978-0-444-52149-1.00054-9		Feiran	No	curated from The Yeasts: A Taxonomic Study
182	yHMPu5000041693_Debaryomyces_nepalensis	Debaryomyces nepalensis	No	CUG-Ser1	v 37	doi.org/10.1016/B978-0-444-52149-1.00054-9		Feiran	No	curated from The Yeasts: A Taxonomic Study
183	yHMPu5000041678_Debaryomyces_prosopidis	Debaryomyces prosopidis	No	CUG-Ser1	37°C weak 45 no	doi.org/10.1016/B978-0-444-52149-1.00054-9		Feiran	40 not available	curated from The Yeasts: A Taxonomic Study
184	yHMPu5000035707_Candida_heveicola	Candida heveicola	No	CUG-Ser1	37°C	https://doi.org/10.1007/s10482-008-9238		Feiran	NA	NA
185	yHMPu5000035681_Candida_gotoi	Candida gotoi	No	CUG-Ser1	weak 37	doi.org/10.1016/B978-0-444-52149-1.00054-9		Feiran	40 not available	curated from The Yeasts: A Taxonomic Study
186	yHMPu5000035679_Candida_rhagii	Candida rhagii	No	CUG-Ser1	no 37	doi.org/10.1016/B978-0-444-52149-1.00054-9		Feiran	No	curated from The Yeasts: A Taxonomic Study
187	yHMPu5000035677_Kodamaea_ohmeri	Kodamaea ohmeri	No	CUG-Ser1	37°C	doi.org/10.1016/B978-0-444-52149-1.00054-9		Feiran	40 not available	curated from The Yeasts: A Taxonomic Study
188	yHMPu5000035667_Kurtzmaniella_cleridarum	Kurtzmaniella cleridarum	No	CUG-Ser1	37°C	doi.org/10.1016/B978-0-444-52149-1.00054-9		Feiran	40 not available	curated from The Yeasts: A Taxonomic Study
189	yHMPu5000035662_Meyerozyma_caribbica	Meyerozyma caribbica	Yes	CUG-Ser1	42	doi.org/10.1016/B978-0-444-52149-1.00054-9	Yes	Feiran	Yes	curated from The Yeasts: A Taxonomic Study
190	yHMPu5000035641_Yamadazyma_scolyti	Yamadazyma scolyti	No	CUG-Ser1	v 37	doi.org/10.1016/B978-0-444-52149-1.00054-9		Feiran	40 not available	curated from The Yeasts: A Taxonomic Study
191	yHMPu5000035640_Yamadazyma_philogaea	Yamadazyma philogaea	No	CUG-Ser1	37°C weak	doi.org/10.1016/B978-0-444-52149-1.00054-9		Feiran	40 not available	curated from The Yeasts: A Taxonomic Study
192	yHMPu5000035335_Candida_blattae	Candida blattae	40 not available	CUG-Ser1				Feiran	NA	NA
193	yHMPu5000035318_Hyphopichia_heimii	Hyphopichia heimii	No	CUG-Ser1	no 37	doi.org/10.1016/B978-0-444-52149-1.00054-9		Feiran	No	curated from The Yeasts: A Taxonomic Study
194	yHMPu5000035302_Candida_fragi	Candida fragi	No	CUG-Ser1	no 37	doi.org/10.1016/B978-0-444-52149-1.00054-9		Feiran	No	curated from The Yeasts: A Taxonomic Study
195	yHMPu5000035297_Priceomyces_castillae	Priceomyces castillae	No	CUG-Ser1	37°C weak	doi.org/10.1016/B978-0-444-52149-1.00054-9		Feiran	40 not available	curated from The Yeasts: A Taxonomic Study
196	yHMPu5000035296_Priceomyces_carsonii	Priceomyces carsonii	No	CUG-Ser1	v 37	doi.org/10.1016/B978-0-444-52149-1.00054-9		Feiran	40 not available	curated from The Yeasts: A Taxonomic Study
197	yHMPu5000035252_Yamadazyma_nakazawae	Yamadazyma nakazawae	No	CUG-Ser1	no 37	doi.org/10.1016/B978-0-444-52149-1.00054-9		Feiran	No	curated from The Yeasts: A Taxonomic Study
198	yHMPu5000035033_Candida_cretensis	Teunomyces cretensis	No	CUG-Ser1				Feiran	No	curated from The Yeasts: A Taxonomic Study
199	yHMPu5000035032_Candida_gatunensis	Teunomyces gatunensis	No	CUG-Ser1				Feiran	No	curated from The Yeasts: A Taxonomic Study
200	yHMPu5000035031_Candida_kruisii	Teunomyces kruisii	No	CUG-Ser1				Feiran	No	curated from The Yeasts: A Taxonomic Study
201	yHMPu5000035022_Candida_emberorum	Suhomyces emberorum	No	CUG-Ser1				Feiran	No	curated from The Yeasts: A Taxonomic Study
202	yHMPu5000035018_Candida_canberraensis	Suhomyces canberraensis	No	CUG-Ser1				Feiran	No	curated from The Yeasts: A Taxonomic Study
203	yHMPu5000035011_Candida_pyralidae	Suhomyces pyralidae	40 not available	CUG-Ser1				Feiran	40 not available	curated from The Yeasts: A Taxonomic Study
204	yHMPu5000034999_Cephaloascus_fragrans	Cephaloascus fragrans	No	CUG-Ser1	no 37	doi.org/10.1016/B978-0-444-52149-1.00054-9		Feiran	No	curated from The Yeasts: A Taxonomic Study
205	yHMPu5000034998_Cephaloascus_albidus	Cephaloascus albidus	No	CUG-Ser1	no 37	doi.org/10.1016/B978-0-444-52149-1.00054-9		Feiran	No	curated from The Yeasts: A Taxonomic Study
206	yHMPu5000034990_Candida_corydali	Candida corydali	40 not available	CUG-Ser1				Feiran	NA	NA
207	yHMPu5000034988_Candida_fructus	Candida fructus	No	CUG-Ser1	no 37	doi.org/10.1016/B978-0-444-52149-1.00054-9		Feiran	No	curated from The Yeasts: A Taxonomic Study
208	yHMPu5000034986_Candida_oregonensis	Candida oregonensis	No	CUG-Ser1	no 37	doi.org/10.1016/B978-0-444-52149-1.00054-9		Feiran	No	curated from The Yeasts: A Taxonomic Study
209	yHMPu5000034973_Danielozyma_ontarioensis	Danielozyma ontarioensis	No	CUG-Ser1				Feiran	No	curated from The Yeasts: A Taxonomic Study
210	yHMPu5000034665_Kodamaea_laetipori	Kodamaea laetipori	No	CUG-Ser1	35℃ weak 37 no	doi.org/10.1016/B978-0-444-52149-1.00054-9		Feiran	40 not available	curated from The Yeasts: A Taxonomic Study
211	yHMPu5000034654_Aciculoconidium_aculeatum	Aciculoconidium aculeatum	No	CUG-Ser1	30℃ 35°C no	doi.org/10.1016/B978-0-444-52149-1.00054-9		Feiran	No	curated from The Yeasts: A Taxonomic Study
212	yHMPu5000034648_Candida_restingae	Candida restingae	No	CUG-Ser1	v 37	doi.org/10.1016/B978-0-444-52149-1.00054-9		Feiran	40 not available	curated from The Yeasts: A Taxonomic Study
213	yHMPu5000034643_Candida_schatavii	Candida schatavii	No	CUG-Ser1	v 37	doi.org/10.1016/B978-0-444-52149-1.00054-9		Feiran	40 not available	curated from The Yeasts: A Taxonomic Study
214	yHMPu5000034632_Candida_athensensis	Candida athensensis	No	CUG-Ser1	v35	doi.org/10.1016/B978-0-444-52149-1.00054-9		Feiran	No	curated from The Yeasts: A Taxonomic Study
215	yHMPu5000034606_Priceomyces_medius	Priceomyces medius	No	CUG-Ser1	no 37	doi.org/10.1016/B978-0-444-52149-1.00054-9		Feiran	No	curated from The Yeasts: A Taxonomic Study
216	Ascoidea_asiatica	Ascoidea asiatica	40 not available	CUG-Ser2				Feiran	NA	NA
217	Ascoidea_rubescens	Ascoidea rubescens	No	CUG-Ser2	30℃ 37°C no	doi.org/10.1016/B978-0-444-52149-1.00054-9		Feiran	No	curated from The Yeasts: A Taxonomic Study
218	Saccharomycopsis_malanga	Saccharomycopsis malanga	No	CUG-Ser2	37°C	doi.org/10.1016/B978-0-444-52149-1.00054-9		Feiran	40 not available	curated from The Yeasts: A Taxonomic Study
219	yHMPu5000034607_Saccharomycopsis_capsularis	Saccharomycopsis capsularis	No	CUG-Ser2	no 37	doi.org/10.1016/B978-0-444-52149-1.00054-9		Feiran	No	curated from The Yeasts: A Taxonomic Study
220	Cyberlindnera_fabianii_JCM3601	Cyberlindnera fabianii	40 not available	Phaffomycetaceae				Feiran	40 not available	curated from The Yeasts: A Taxonomic Study
221	Cyberlindnera_jadinii	Cyberlindnera jadinii	40 not available	Phaffomycetaceae				Feiran	40 not available	curated from The Yeasts: A Taxonomic Study
222	Wickerhamomyces_anomalus	Wickerhamomyces anomalus	No	Phaffomycetaceae	v 37	doi.org/10.1016/B978-0-444-52149-1.00054-9		Feiran	40 not available	curated from The Yeasts: A Taxonomic Study
223	Wickerhamomyces_ciferrii	Wickerhamomyces ciferrii	No	Phaffomycetaceae	37°C weak/no	doi.org/10.1016/B978-0-444-52149-1.00054-9		Feiran	40 not available	curated from The Yeasts: A Taxonomic Study
224	yHMPu5000035703_Cyberlindnera_americana	Cyberlindnera americana	No	Phaffomycetaceae				Feiran	No	curated from The Yeasts: A Taxonomic Study
225	yHMPu5000035699_Cyberlindnera_maclurae	Cyberlindnera maclurae	No	Phaffomycetaceae				Feiran	No	curated from The Yeasts: A Taxonomic Study
226	yHMPu5000035690_Candida_vartiovaarae	Candida vartiovaarae	No	Phaffomycetaceae	37°C weak	doi.org/10.1016/B978-0-444-52149-1.00054-9		Feiran	No	curated from The Yeasts: A Taxonomic Study
227	yHMPu5000035689_Candida_mycetangii	Candida mycetangii	No	Phaffomycetaceae	37°C	doi.org/10.1016/B978-0-444-52149-1.00054-9		Feiran	40 not available	curated from The Yeasts: A Taxonomic Study
228	yHMPu5000035688_Cyberlindnera_xylosilytica	Cyberlindnera xylosilytica	40 not available	Phaffomycetaceae				Feiran	NA	NA
229	yHMPu5000035687_Cyberlindnera_suaveolens	Cyberlindnera suaveolens	40 not available	Phaffomycetaceae				Feiran	40 not available	curated from The Yeasts: A Taxonomic Study
230	yHMPu5000035686_Cyberlindnera_saturnus	Cyberlindnera saturnus	40 not available	Phaffomycetaceae				Feiran	40 not available	curated from The Yeasts: A Taxonomic Study
231	yHMPu5000035673_Candida_orba	Candida orba	No	Phaffomycetaceae	no 37	doi.org/10.1016/B978-0-444-52149-1.00054-9		Feiran	No	curated from The Yeasts: A Taxonomic Study
232	yHMPu5000035672_Phaffomyces_thermotolerans	Phaffomyces thermotolerans	No	Phaffomycetaceae	37°C	doi.org/10.1016/B978-0-444-52149-1.00054-9		Feiran	40 not available	curated from The Yeasts: A Taxonomic Study
233	yHMPu5000035671_Phaffomyces_antillensis	Phaffomyces antillensis	No	Phaffomycetaceae	v 37	doi.org/10.1016/B978-0-444-52149-1.00054-9		Feiran	40 not available	curated from The Yeasts: A Taxonomic Study
234	yHMPu5000035670_Phaffomyces_opuntiae	Phaffomyces opuntiae	No	Phaffomycetaceae	no 37	doi.org/10.1016/B978-0-444-52149-1.00054-9		Feiran	No	curated from The Yeasts: A Taxonomic Study
235	yHMPu5000035658_Starmera_amethionina	Starmera amethionina	No	Phaffomycetaceae	37°C	doi.org/10.1016/B978-0-444-52149-1.00054-9		Feiran	40 not available	curated from The Yeasts: A Taxonomic Study
236	yHMPu5000035639_Wickerhamomyces_canadensis	Wickerhamomyces canadensis	No	Phaffomycetaceae	37°C	doi.org/10.1016/B978-0-444-52149-1.00054-9		Feiran	40 not available	curated from The Yeasts: A Taxonomic Study
237	yHMPu5000035325_Cyberlindnera_petersonii	Cyberlindnera petersonii	40 not available	Phaffomycetaceae				Feiran	40 not available	curated from The Yeasts: A Taxonomic Study
238	yHMPu5000035286_Candida_azyma	Wickerhamomyces sp.	No	Phaffomycetaceae				Feiran	No	curated from The Yeasts: A Taxonomic Study
239	yHMPu5000035274_Wickerhamomyces_alni	Wickerhamomyces alni	No	Phaffomycetaceae	no 37	doi.org/10.1016/B978-0-444-52149-1.00054-9		Feiran	No	curated from The Yeasts: A Taxonomic Study
240	yHMPu5000035271_Wickerhamomyces_bovis	Wickerhamomyces bovis	No	Phaffomycetaceae	37°C	doi.org/10.1016/B978-0-444-52149-1.00054-9		Feiran	40 not available	curated from The Yeasts: A Taxonomic Study
241	yHMPu5000035268_Wickerhamomyces_hampshirensis	Wickerhamomyces hampshirensis	No	Phaffomycetaceae	no 37	doi.org/10.1016/B978-0-444-52149-1.00054-9		Feiran	No	curated from The Yeasts: A Taxonomic Study
242	yHMPu5000035261_Candida_ponderosae	Candida ponderosae	No	Phaffomycetaceae	no 37	doi.org/10.1016/B978-0-444-52149-1.00054-9		Feiran	No	curated from The Yeasts: A Taxonomic Study
243	yHMPu5000035048_Barnettozyma_salicaria	Barnettozyma salicaria	No	Phaffomycetaceae	37°C	doi.org/10.1016/B978-0-444-52149-1.00054-9		Feiran	40 not available	curated from The Yeasts: A Taxonomic Study
244	yHMPu5000035047_Barnettozyma_pratensis	Barnettozyma pratensis	No	Phaffomycetaceae	no 37	doi.org/10.1016/B978-0-444-52149-1.00054-9		Feiran	No	curated from The Yeasts: A Taxonomic Study
245	yHMPu5000035046_Barnettozyma_populi	Barnettozyma populi	No	Phaffomycetaceae	no 37	doi.org/10.1016/B978-0-444-52149-1.00054-9		Feiran	No	curated from The Yeasts: A Taxonomic Study
246	yHMPu5000035045_Barnettozyma_hawaiiensis	Barnettozyma hawaiiensis	No	Phaffomycetaceae	no 30	doi.org/10.1016/B978-0-444-52149-1.00054-9		Feiran	No	curated from The Yeasts: A Taxonomic Study
247	yHMPu5000035044_Barnettozyma_californica	Barnettozyma californica	No	Phaffomycetaceae	no 37	doi.org/10.1016/B978-0-444-52149-1.00054-9		Feiran	No	curated from The Yeasts: A Taxonomic Study
248	yHMPu5000035037_Candida_montana	Candida montana	No	Phaffomycetaceae	no 37	doi.org/10.1016/B978-0-444-52149-1.00054-9		Feiran	No	curated from The Yeasts: A Taxonomic Study
249	yHMPu5000034979_Cyberlindnera_misumaiensis	Cyberlindnera misumaiensis	No	Phaffomycetaceae				Feiran	No	curated from The Yeasts: A Taxonomic Study
250	yHMPu5000034978_Cyberlindnera_mrakii	Cyberlindnera mrakii	40 not available	Phaffomycetaceae				Feiran	40 not available	curated from The Yeasts: A Taxonomic Study
251	yHMPu5000034967_Candida_freyschussii	Candida freyschussii	No	Phaffomycetaceae	37°C	doi.org/10.1016/B978-0-444-52149-1.00054-9		Feiran	40 not available	curated from The Yeasts: A Taxonomic Study
252	yHMPu5000034597_Candida_stellimalicola	Candida stellimalicola	No	Phaffomycetaceae	37°C	doi.org/10.1016/B978-0-444-52149-1.00054-9		Feiran	40 not available	curated from The Yeasts: A Taxonomic Study
253	yHMPu5000034594_Starmera_quercuum	Starmera quercuum	No	Phaffomycetaceae	weak 37	doi.org/10.1016/B978-0-444-52149-1.00054-9		Feiran	40 not available	curated from The Yeasts: A Taxonomic Study
254	Hanseniaspora_uvarum	Hanseniaspora uvarum	No	Saccharomycodaceae	no 37	doi.org/10.1016/B978-0-444-52149-1.00054-9		Feiran	No	curated from The Yeasts: A Taxonomic Study
255	Hanseniaspora_valbyensis	Hanseniaspora valbyensis	No	Saccharomycodaceae	v 30 no 34	doi.org/10.1016/B978-0-444-52149-1.00054-9		Feiran	No	curated from The Yeasts: A Taxonomic Study
256	Hanseniaspora_vinae	Hanseniaspora vineae	No	Saccharomycodaceae	v34 no 37	doi.org/10.1016/B978-0-444-52149-1.00054-9		Feiran	No	curated from The Yeasts: A Taxonomic Study
257	yHMPu5000035696_Hanseniaspora_singularis	Hanseniaspora singularis	40 not available	Saccharomycodaceae				Feiran	NA	NA
258	yHMPu5000035695_Hanseniaspora_pseudoguilliermondii	Hanseniaspora pseudoguilliermondii	No	Saccharomycodaceae	37 yes 40 no	doi.org/10.1016/B978-0-444-52149-1.00054-9		Feiran	No	curated from The Yeasts: A Taxonomic Study
259	yHMPu5000035684_Kloeckera_hatyaiensis	Kloeckera hatyaiensis	40 not available	Saccharomycodaceae				Feiran	NA	NA
260	yHMPu5000034963_Hanseniaspora_clermontiae	Hanseniaspora clermontiae	No	Saccharomycodaceae	25 no 30	doi.org/10.1016/B978-0-444-52149-1.00054-9		Feiran	No	curated from The Yeasts: A Taxonomic Study
261	yHMPu5000034957_Hanseniaspora_osmophila	Hanseniaspora osmophila	No	Saccharomycodaceae	30 yes 34 no	doi.org/10.1016/B978-0-444-52149-1.00054-9		Feiran	No	curated from The Yeasts: A Taxonomic Study
262	Ashbya_aceri	Ashbya aceri	40 not available	Saccharomycetaceae				Feiran	NA	NA
263	Candida_glabrata	Candida glabrata	No	Saccharomycetaceae	37°C	doi.org/10.1016/B978-0-444-52149-1.00054-9		Feiran	40 not available	curated from The Yeasts: A Taxonomic Study
264	Eremothecium_coryli	Eremothecium coryli	Yes	Saccharomycetaceae	40 yes	doi.org/10.1016/B978-0-444-52149-1.00054-9	Yes	Feiran	Yes	curated from The Yeasts: A Taxonomic Study
265	Eremothecium_cymbalariae	Eremothecium cymbalariae	No	Saccharomycetaceae	v 37	doi.org/10.1016/B978-0-444-52149-1.00054-9		Feiran	40 not available	curated from The Yeasts: A Taxonomic Study
266	Eremothecium_gossypii	Eremothecium gossypii	No	Saccharomycetaceae	37°C weak	doi.org/10.1016/B978-0-444-52149-1.00054-9		Feiran	40 not available	curated from The Yeasts: A Taxonomic Study
267	Eremothecium_sinecaudum	Eremothecium sinecaudum	Yes	Saccharomycetaceae	40 yes 45 no	doi.org/10.1016/B978-0-444-52149-1.00054-9	Yes	Feiran	Yes	curated from The Yeasts: A Taxonomic Study
268	Kazachstania_africana	Kazachstania africana	No	Saccharomycetaceae	30-37 37 weak	https://doi.org/10.1016/B978-0-444-52149-1.00007-0		Feiran	No	curated from The Yeasts: A Taxonomic Study
269	Kazachstania_naganishii	Kazachstania naganishii	No	Saccharomycetaceae	30-37 37v	https://doi.org/10.1016/B978-0-444-52149-1.00007-0		Feiran	40 not available	curated from The Yeasts: A Taxonomic Study
270	Kluyveromyces_lactis	Kluyveromyces lactis	No	Saccharomycetaceae	37 weak	doi.org/10.1016/B978-0-444-52149-1.00054-9		Feiran	40 not available	curated from The Yeasts: A Taxonomic Study
271	Kluyveromyces_marxianus	Kluyveromyces marxianus	Yes	Saccharomycetaceae	52°C		Yes	Feiran	40 not available	curated from The Yeasts: A Taxonomic Study
272	Lachancea_cidri	Lachancea cidri	No	Saccharomycetaceae	37 no	doi.org/10.1016/B978-0-444-52149-1.00054-9		Feiran	No	curated from The Yeasts: A Taxonomic Study
273	Lachancea_dasiensis	Lachancea dasiensis	40 not available	Saccharomycetaceae				Feiran	NA	NA
274	Lachancea_fantastica	Lachancea fantastica nom. nud.	40 not available	Saccharomycetaceae				Feiran	NA	NA
275	Lachancea_fermentati	Lachancea fermentati	No	Saccharomycetaceae	37°C	doi.org/10.1016/B978-0-444-52149-1.00054-9		Feiran	40 not available	curated from The Yeasts: A Taxonomic Study
276	Lachancea_kluyveri	Lachancea kluyveri	No	Saccharomycetaceae	37°C	doi.org/10.1016/B978-0-444-52149-1.00054-9		Feiran	40 not available	curated from The Yeasts: A Taxonomic Study
277	Lachancea_lanzarotensis	Lachancea lanzarotensis	40 not available	Saccharomycetaceae				Feiran	NA	NA
278	Lachancea_meyersii	Lachancea meyersii	No	Saccharomycetaceae	no 37	doi.org/10.1016/B978-0-444-52149-1.00054-9		Feiran	No	curated from The Yeasts: A Taxonomic Study
279	Lachancea_mirantina	Lachancea mirantina	40 not available	Saccharomycetaceae				Feiran	NA	NA
280	Lachancea_nothofagi	Lachancea nothofagi	40 not available	Saccharomycetaceae				Feiran	NA	NA
281	Lachancea_quebecensis	Lachancea quebecensis	40 not available	Saccharomycetaceae				Feiran	NA	NA
282	Lachancea_thermotolerans	Lachancea thermotolerans	No	Saccharomycetaceae	v 37	doi.org/10.1016/B978-0-444-52149-1.00054-9		Feiran	40 not available	curated from The Yeasts: A Taxonomic Study
283	Lachancea_waltii	Lachancea waltii	No	Saccharomycetaceae	no 37	doi.org/10.1016/B978-0-444-52149-1.00054-9		Feiran	No	curated from The Yeasts: A Taxonomic Study
284	Nakaseomyces_bacillisporus	Nakaseomyces bacillisporus	No	Saccharomycetaceae	37 weak	doi.org/10.1016/B978-0-444-52149-1.00054-9		Feiran	40 not available	curated from The Yeasts: A Taxonomic Study
285	Nakaseomyces_bracarensis	Candida bracarensis	Yes	Saccharomycetaceae	42	doi.org/10.1016/B978-0-444-52149-1.00054-9	Yes	Feiran	Yes	curated from The Yeasts: A Taxonomic Study
286	Nakaseomyces_castellii	Candida castellii	No	Saccharomycetaceae	37°C	doi.org/10.1016/B978-0-444-52149-1.00054-9		Feiran	40 not available	curated from The Yeasts: A Taxonomic Study
287	Nakaseomyces_delphensis	Nakaseomyces delphensis	No	Saccharomycetaceae	37°C	doi.org/10.1016/B978-0-444-52149-1.00054-9		Feiran	40 not available	curated from The Yeasts: A Taxonomic Study
288	Nakaseomyces_nivariensis	Candida nivariensis	Yes	Saccharomycetaceae	42	doi.org/10.1016/B978-0-444-52149-1.00054-9	Yes	Feiran	Yes	curated from The Yeasts: A Taxonomic Study
289	Naumovozyma_castellii	Naumovozyma castellii	No	Saccharomycetaceae	v 37	doi.org/10.1016/B978-0-444-52149-1.00054-9		Feiran	40 not available	curated from The Yeasts: A Taxonomic Study
290	Naumovozyma_dairenensis	Naumovozyma dairenensis	No	Saccharomycetaceae	37°C weak	doi.org/10.1016/B978-0-444-52149-1.00054-9		Feiran	No	curated from The Yeasts: A Taxonomic Study
291	Saccharomyces_arboricola	Saccharomyces arboricola	No	Saccharomycetaceae				Feiran	No	curated from The Yeasts: A Taxonomic Study
292	Saccharomyces_cerevisiae	Saccharomyces cerevisiae	40 variable	Saccharomycetaceae	37 v 40v	doi.org/10.1016/B978-0-444-52149-1.00054-9		Feiran	40 variable	curated from The Yeasts: A Taxonomic Study
293	Saccharomyces_eubayanus	Saccharomyces eubayanus	40 not available	Saccharomycetaceae				Feiran	NA	NA
294	Saccharomyces_kudriavzevii	Saccharomyces kudriavzevii	No	Saccharomycetaceae	30 v 35 no	doi.org/10.1016/B978-0-444-52149-1.00054-9		Feiran	No	curated from The Yeasts: A Taxonomic Study
295	Saccharomyces_mikatae	Saccharomyces mikatae	No	Saccharomycetaceae	37 no	doi.org/10.1016/B978-0-444-52149-1.00054-9		Feiran	No	curated from The Yeasts: A Taxonomic Study
296	Saccharomyces_paradoxus	Saccharomyces paradoxus	No	Saccharomycetaceae	37 yes 40 no	doi.org/10.1016/B978-0-444-52149-1.00054-9		Feiran	40 not available	curated from The Yeasts: A Taxonomic Study
297	Saccharomyces_uvarum	Saccharomyces uvarum	No	Saccharomycetaceae	30 v 40 v	https://doi.org/10.1002/j.2050-0416.1977.tb06813.x		Feiran	NA	NA
298	Tetrapisispora_blattae	Tetrapisispora blattae	No	Saccharomycetaceae	37 no	doi.org/10.1016/B978-0-444-52149-1.00054-9		Feiran	No	curated from The Yeasts: A Taxonomic Study
299	Tetrapisispora_phaffii	Tetrapisispora phaffii	No	Saccharomycetaceae	37 no	doi.org/10.1016/B978-0-444-52149-1.00054-9		Feiran	No	curated from The Yeasts: A Taxonomic Study
300	Torulaspora_delbrueckii	Torulaspora delbrueckii	No	Saccharomycetaceae	37 v	doi.org/10.1016/B978-0-444-52149-1.00054-9		Feiran	40 not available	curated from The Yeasts: A Taxonomic Study
301	Vanderwaltozyma_polyspora	Vanderwaltozyma polyspora	No	Saccharomycetaceae	37 v	doi.org/10.1016/B978-0-444-52149-1.00054-9		Feiran	40 not available	curated from The Yeasts: A Taxonomic Study
302	Zygosaccharomyces_bailii	Zygosaccharomyces bailii	No	Saccharomycetaceae	40 no	doi.org/10.1093/femsyr/fov053		Feiran	No	curated from The Yeasts: A Taxonomic Study
303	Zygosaccharomyces_rouxii	Zygosaccharomyces rouxii	No	Saccharomycetaceae	37 v 40no	doi.org/10.1016/B978-0-444-52149-1.00054-9		Feiran	No	curated from The Yeasts: A Taxonomic Study
304	yHAB136_Kazachstania_bromeliacearum	Kazachstania bromeliacearum	No	Saccharomycetaceae	30-37	https://doi.org/10.1016/B978-0-444-52149-1.00007-0		Feiran	NA	NA
305	yHAB134_Kazachstania_turicensis	Kazachstania turicensis	40 variable	Saccharomycetaceae	30-37	https://doi.org/10.1016/B978-0-444-52149-1.00007-0		Feiran	40 variable	curated from The Yeasts: A Taxonomic Study
306	yHAB133_Kazachstania_unispora	Kazachstania unispora	No	Saccharomycetaceae	30-37	https://doi.org/10.1016/B978-0-444-52149-1.00007-0		Feiran	40 not available	curated from The Yeasts: A Taxonomic Study
307	yHAB132_Kazachstania_martiniae	Kazachstania martiniae	No	Saccharomycetaceae	30-37	https://doi.org/10.1016/B978-0-444-52149-1.00007-0		Feiran	No	curated from The Yeasts: A Taxonomic Study
308	yHAB143_Kazachstania_siamensis	Kazachstania siamensis	Yes	Saccharomycetaceae	30-37; 40	https://doi.org/10.1016/B978-0-444-52149-1.00007-0	Yes	Feiran; curated from The Yeasts: A Taxonomic Study	Yes	curated from The Yeasts: A Taxonomic Study
309	yHAB147_Kazachstania_taianensis	Kazachstania taianensis	No	Saccharomycetaceae	30-37	https://doi.org/10.1016/B978-0-444-52149-1.00007-0		Feiran	NA	NA
310	yHAB148_Kazachstania_intestinalis	Kazachstania intestinalis	No	Saccharomycetaceae	30-37	https://doi.org/10.1016/B978-0-444-52149-1.00007-0		Feiran	NA	NA
311	yHAB164_Kazachstania_aerobia	Kazachstania aerobia	No	Saccharomycetaceae	30-37	https://doi.org/10.1016/B978-0-444-52149-1.00007-0		Feiran	NA	NA
312	yHAB160_Kazachstania_kunashirensis	Kazachstania kunashirensis	No	Saccharomycetaceae	30-37	https://doi.org/10.1016/B978-0-444-52149-1.00007-0		Feiran	No	curated from The Yeasts: A Taxonomic Study
313	yHAB159_Kazachstania_solicola	Kazachstania solicola	No	Saccharomycetaceae	30-37	https://doi.org/10.1016/B978-0-444-52149-1.00007-0		Feiran	No	curated from The Yeasts: A Taxonomic Study
314	yHAB158_Kazachstania_viticola	Kazachstania viticola	No	Saccharomycetaceae	30-37	https://doi.org/10.1016/B978-0-444-52149-1.00007-0		Feiran	40 not available	curated from The Yeasts: A Taxonomic Study
315	yHAB155_Kazachstania_spencerorum	Kazachstania spencerorum	No	Saccharomycetaceae	30-37	https://doi.org/10.1016/B978-0-444-52149-1.00007-0		Feiran	No	curated from The Yeasts: A Taxonomic Study
316	yHAB154_Kazachstania_transvaalensis	Kazachstania transvaalensis	No	Saccharomycetaceae	30-37	https://doi.org/10.1016/B978-0-444-52149-1.00007-0		Feiran	40 not available	curated from The Yeasts: A Taxonomic Study
317	yHAB153_Kazachstania_rosinii	Kazachstania rosinii	No	Saccharomycetaceae	30-37	https://doi.org/10.1016/B978-0-444-52149-1.00007-0		Feiran	No	curated from The Yeasts: A Taxonomic Study
318	yHAB166_Kazachstania_yakushimaensis	Kazachstania yakushimaensis	No	Saccharomycetaceae	30-37			Feiran	NA	NA
319	yHMPu5000035652_Torulaspora_maleeae	Torulaspora maleeae	No	Saccharomycetaceae	37 v	doi.org/10.1016/B978-0-444-52149-1.00054-9		Feiran	40 not available	curated from The Yeasts: A Taxonomic Study
320	yHMPu5000035651_Torulaspora_microellipsoides	Torulaspora microellipsoides	No	Saccharomycetaceae	37 no	doi.org/10.1016/B978-0-444-52149-1.00054-9		Feiran	No	curated from The Yeasts: A Taxonomic Study
321	yHMPu5000035629_Yueomyces_sinensis	Yueomyces sinensis	40 not available	Saccharomycetaceae				Feiran	NA	NA
322	yHMPu5000034881_Torulaspora_pretoriensis	Torulaspora pretoriensis	No	Saccharomycetaceae	37°C	doi.org/10.1016/B978-0-444-52149-1.00054-9		Feiran	40 not available	curated from The Yeasts: A Taxonomic Study
323	yHMPu5000034877_Tetrapisispora_namnaonensis	Tetrapisispora namnaonensis	No	Saccharomycetaceae	37 no	doi.org/10.1016/B978-0-444-52149-1.00054-9		Feiran	No	curated from The Yeasts: A Taxonomic Study
324	yHMPu5000034876_Tetrapisispora_iriomotensis	Tetrapisispora iriomotensis	No	Saccharomycetaceae	37 no	doi.org/10.1016/B978-0-444-52149-1.00054-9		Feiran	No	curated from The Yeasts: A Taxonomic Study
325	yHMPu5000034875_Tetrapisispora_fleetii	Tetrapisispora fleetii	No	Saccharomycetaceae	37 weak	doi.org/10.1016/B978-0-444-52149-1.00054-9		Feiran	40 not available	curated from The Yeasts: A Taxonomic Study
326	yHMPu5000034866_Zygosaccharomyces_bisporus	Zygosaccharomyces bisporus	No	Saccharomycetaceae	37 no	doi.org/10.1016/B978-0-444-52149-1.00054-9		Feiran	No	curated from The Yeasts: A Taxonomic Study
327	yHMPu5000034865_Zygosaccharomyces_kombuchaensis	Zygosaccharomyces kombuchaensis	No	Saccharomycetaceae	30 no	doi.org/10.1016/B978-0-444-52149-1.00054-9		Feiran	No	curated from The Yeasts: A Taxonomic Study
328	yHMPu5000034862_Zygotorulaspora_florentina	Zygotorulaspora florentina	No	Saccharomycetaceae	30 no	doi.org/10.1016/B978-0-444-52149-1.00054-9		Feiran	No	curated from The Yeasts: A Taxonomic Study
329	yHMPu5000034710_Kluyveromyces_dobzhanskii	Kluyveromyces dobzhanskii	No	Saccharomycetaceae	30 no	doi.org/10.1016/B978-0-444-52149-1.00054-9		Feiran	No	curated from The Yeasts: A Taxonomic Study
330	yHMPu5000034709_Kluyveromyces_aestuarii	Kluyveromyces aestuarii	No	Saccharomycetaceae	30 no	doi.org/10.1016/B978-0-444-52149-1.00054-9		Feiran	No	curated from The Yeasts: A Taxonomic Study
331	yHMPu5000026256_Zygotorulaspora_mrakii	Zygotorulaspora mrakii	No	Saccharomycetaceae	30 no	doi.org/10.1016/B978-0-444-52149-1.00054-9		Feiran	No	curated from The Yeasts: A Taxonomic Study
332	yHMPu5000026152_Torulaspora_franciscae	Torulaspora franciscae	No	Saccharomycetaceae	37°C	doi.org/10.1016/B978-0-444-52149-1.00054-9		Feiran	40 not available	curated from The Yeasts: A Taxonomic Study
