# Supplementary material for: Yeast metabolic innovations emerged via expanded metabolic network and gene positive selection
Source: Mol Syst Biol. 2021 Oct 22;17(10):e10427. doi: 10.15252/msb.202110427 (PMC8532513; doi:10.15252/msb.202110427)
Supplement: Supplementary file 3 — Dataset EV2 [file MSB-17-e10427-s011.xlsx]

## Sheet: Description
Dataset EV2 Genetic, biomass and growth profile data used for the ssGEM refinement.
Tab #	Name	Description
Tab 1	Updated GPRs in Yeast8	Updated gene association for reactions from Yeast8
Tab 2	Phenotype x biomass	Mapping between yeast species phenotypes and their biomass definition
Tab 3	Phenotype classification	Detailed classification of 332 yeast species based on their main phenotypes
Tab 4	Main biomass compositions	Detailed biomass compositions for four main phenotypes of yeast species
Tab 5	Essential genes	Essential gene summary for typical yeast species based on the literature reports
Tab 6	Growth kinetic data	Growth kinetic data for typical yeast species
Tab 7	Complex I	Comparison in biomass yield between yeast species with and without Complex I

## Sheet: Updated GPRs in Yeast8
Updated gene association for reactions from Yeast8
rxnID	New GPR in this work
r_4042	Saccharomyces_cerevisiae@YIL162W
r_1703	Saccharomyces_cerevisiae@YKL024C
r_1703	Saccharomyces_cerevisiae@YKL024C
r_1997	Saccharomyces_cerevisiae@YGR277C
r_2026	Saccharomyces_cerevisiae@YEL029C or Saccharomyces_cerevisiae@YNR027W
r_2125	Saccharomyces_cerevisiae@YDL174C
r_4355	Saccharomyces_cerevisiae@YJR148W or Saccharomyces_cerevisiae@YHR208W
r_4491	Saccharomyces_cerevisiae@YHR104W or Saccharomyces_cerevisiae@YLR351C
r_4566	Saccharomyces_cerevisiae@YDR248C
r_4572	Saccharomyces_cerevisiae@YGR019W
r_4576	Saccharomyces_cerevisiae@YLR355C
r_4579	Saccharomyces_cerevisiae@YCL009C or Saccharomyces_cerevisiae@YMR108W
r_4580	Saccharomyces_cerevisiae@YLR355C
r_4581	Saccharomyces_cerevisiae@YCL018W
r_4584	Saccharomyces_cerevisiae@YER015W

## Sheet: Phenotype x biomass
Mapping between yeast species phenotypes and their biomass definition
Phenotypes	Number of species	Example species	Biomass reference
Ethanol production	22	S. cerevisiae	Yeast8 (Lu et al. 2019)
Lipid accumulation	39	Y. lipolytica	iYali4 (Kerkhoven et al. 2016)
Heat tolerance	103	K. marxianus	iSM996 (Marcišauskas et al. 2019)
pathogenic	14	C. glabrata	iNX804 (Xu et al. 2012)

## Sheet: Phenotype classification
Detailed classification of 332 yeast species based on their main phenotypes
Stains	Major clade	Biomass_Phenotype
Alloascoidea_hylecoeti	Alloascoideaceae	Normal
Ambrosiozyma_kashinagacola	Pichiaceae	Normal
Ambrosiozyma_monospora	Pichiaceae	Normal
Arthrobotrys_oligospora	Ascomycota	Normal
Arxula_adeninivorans	Dipodascaceae/Trichomonascaceae	Heat,Lipid
Ascoidea_asiatica	CUG-Ser2	Normal
Ascoidea_rubescens	CUG-Ser2	Normal
Ashbya_aceri	Saccharomycetaceae	Normal
Aspergillus_nidulans	Ascomycota	Normal
Babjeviella_inositovora	CUG-Ser1	Normal
Botrytis_cinerea	Ascomycota	Normal
Brettanomyces_anomalus	Pichiaceae	Normal
Candida_albicans	CUG-Ser1	Pathogen
Candida_apicola	Dipodascaceae/Trichomonascaceae	Normal
Candida_arabinofermentans	Pichiaceae	Normal
Candida_auris	CUG-Ser1	Pathogen,Heat
Candida_boidinii_JCM9604	Pichiaceae	Normal
Candida_carpophila	CUG-Ser1	Normal
Candida_dubliniensis	CUG-Ser1	Pathogen
Candida_glabrata	Saccharomycetaceae	Pathogen
Candida_homilentoma	CUG-Ser1	Normal
Candida_infanticola	Dipodascaceae/Trichomonascaceae	Normal
Candida_intermedia	CUG-Ser1	Pathogen
Candida_orthopsilosis	CUG-Ser1	Heat,Lipid,Pathogen
Candida_parapsilosis	CUG-Ser1	Pathogen,Lipid
Candida_sojae	CUG-Ser1	Normal
Candida_sorboxylosa	Pichiaceae	Normal
Candida_succiphila	Pichiaceae	Normal
Candida_tanzawaensis	CUG-Ser1	Normal
Candida_tenuis	CUG-Ser1	Normal
Candida_tropicalis	CUG-Ser1	Pathogen
Candida_versatilis	Dipodascaceae/Trichomonascaceae	Normal
Clavispora_lusitaniae	CUG-Ser1	Lipid
Coccidioides_immitis	Ascomycota	Normal
Cyberlindnera_fabianii_JCM3601	Phaffomycetaceae	Normal
Cyberlindnera_jadinii	Phaffomycetaceae	Normal
Debaryomyces_hansenii	CUG-Ser1	Lipid
Dekkera_bruxellensis	Pichiaceae	Normal
Eremothecium_coryli	Saccharomycetaceae	Heat
Eremothecium_cymbalariae	Saccharomycetaceae	Normal
Eremothecium_gossypii	Saccharomycetaceae	Normal
Eremothecium_sinecaudum	Saccharomycetaceae	Heat
Fusarium_graminearum	Ascomycota	Normal
Geotrichum_candidum	Dipodascaceae/Trichomonascaceae	Normal
Hanseniaspora_uvarum	Saccharomycodaceae	Normal
Hanseniaspora_valbyensis	Saccharomycodaceae	Normal
Hanseniaspora_vinae	Saccharomycodaceae	Normal
Hyphopichia_burtonii	CUG-Ser1	Lipid
Kazachstania_africana	Saccharomycetaceae	Normal
Kazachstania_naganishii	Saccharomycetaceae	Normal
Kluyveromyces_lactis	Saccharomycetaceae	Normal
Kluyveromyces_marxianus	Saccharomycetaceae	Lipid
Komagataella_pastoris	Pichiaceae	Normal
Kuraishia_capsulata	Pichiaceae	Normal
Lachancea_cidri	Saccharomycetaceae	Normal
Lachancea_dasiensis	Saccharomycetaceae	Normal
Lachancea_fantastica	Saccharomycetaceae	Normal
Lachancea_fermentati	Saccharomycetaceae	Normal
Lachancea_kluyveri	Saccharomycetaceae	Normal
Lachancea_lanzarotensis	Saccharomycetaceae	Normal
Lachancea_meyersii	Saccharomycetaceae	Normal
Lachancea_mirantina	Saccharomycetaceae	Normal
Lachancea_nothofagi	Saccharomycetaceae	Normal
Lachancea_quebecensis	Saccharomycetaceae	Normal
Lachancea_thermotolerans	Saccharomycetaceae	Normal
Lachancea_waltii	Saccharomycetaceae	Normal
Lipomyces_starkeyi	Lipomycetaceae	Lipid
Lodderomyces_elongisporus	CUG-Ser1	Normal
Metschnikowia_aberdeeniae	CUG-Ser1	Normal
Metschnikowia_arizonensis	CUG-Ser1	Normal
Metschnikowia_bicuspidata	CUG-Ser1	Pathogen
Metschnikowia_borealis	CUG-Ser1	Normal
Metschnikowia_bowlesiae	CUG-Ser1	Normal
Metschnikowia_cerradonensis	CUG-Ser1	Normal
Metschnikowia_continentalis	CUG-Ser1	Normal
Metschnikowia_dekortum	CUG-Ser1	Normal
Metschnikowia_drakensbergensis	CUG-Ser1	Normal
Metschnikowia_hamakuensis	CUG-Ser1	Normal
Metschnikowia_hawaiiensis	CUG-Ser1	Normal
Metschnikowia_hibisci	CUG-Ser1	Normal
Metschnikowia_ipomoeae	CUG-Ser1	Normal
Metschnikowia_kamakouana	CUG-Ser1	Normal
Metschnikowia_kipukae	CUG-Ser1	Normal
Metschnikowia_lockheadii	CUG-Ser1	Normal
Metschnikowia_matae	CUG-Ser1	Normal
Metschnikowia_matae_maris	CUG-Ser1	Normal
Metschnikowia_mauinuiana	CUG-Ser1	Normal
Metschnikowia_proteae	CUG-Ser1	Normal
Metschnikowia_santaceciliae	CUG-Ser1	Normal
Metschnikowia_shivogae	CUG-Ser1	Normal
Metschnikowia_similis	CUG-Ser1	Normal
Meyerozyma_guilliermondii	CUG-Ser1	Lipid
Millerozyma_acaciae	CUG-Ser1	Normal
Nadsonia_fulvescens_var_elongata	Dipodascaceae/Trichomonascaceae	Normal
Nakaseomyces_bacillisporus	Saccharomycetaceae	Normal
Nakaseomyces_bracarensis	Saccharomycetaceae	Pathogen
Nakaseomyces_castellii	Saccharomycetaceae	Normal
Nakaseomyces_delphensis	Saccharomycetaceae	Normal
Nakaseomyces_nivariensis	Saccharomycetaceae	Pathogen
Nakazawaea_peltata	CUG-Ala	Normal
Naumovozyma_castellii	Saccharomycetaceae	Normal
Naumovozyma_dairenensis	Saccharomycetaceae	Normal
Neurospora_crassa	Ascomycota	Normal
Ogataea_methanolica	Pichiaceae	Normal
Ogataea_parapolymorpha	Pichiaceae	Normal
Ogataea_polymorpha	Pichiaceae	Heat
Pachysolen_tannophilus	CUG-Ala	Normal
Pichia_membranifaciens	Pichiaceae	Lipid
Priceomyces_haplophilus	CUG-Ser1	Normal
Saccharomyces_arboricola	Saccharomycetaceae	Normal
Saccharomyces_cerevisiae	Saccharomycetaceae	Normal
Saccharomyces_eubayanus	Saccharomycetaceae	Normal
Saccharomyces_kudriavzevii	Saccharomycetaceae	Normal
Saccharomyces_mikatae	Saccharomycetaceae	Normal
Saccharomyces_paradoxus	Saccharomycetaceae	Normal
Saccharomyces_uvarum	Saccharomycetaceae	Normal
Saccharomycopsis_malanga	CUG-Ser2	Normal
Saitoella_complicata	Ascomycota	Normal
Saprochaete_clavata	Dipodascaceae/Trichomonascaceae	Heat
Scheffersomyces_lignosus	CUG-Ser1	Normal
Scheffersomyces_stipitis	CUG-Ser1	Normal
Schizosaccharomyces_pombe	Ascomycota	Normal
Sclerotinia_sclerotiorum	Ascomycota	Normal
Spathaspora_arborariae	CUG-Ser1	Normal
Spathaspora_girioi	CUG-Ser1	Normal
Spathaspora_gorwiae	CUG-Ser1	Normal
Spathaspora_hagerdaliae	CUG-Ser1	Normal
Spathaspora_passalidarum	CUG-Ser1	Normal
Sporopachydermia_quercuum	Sporopachydermia	Normal
Stagonospora_nodorum	Ascomycota	Normal
Starmerella_bombicola_JCM9596	Dipodascaceae/Trichomonascaceae	Normal
Sugiyamaella_lignohabitans	Dipodascaceae/Trichomonascaceae	Normal
Tetrapisispora_blattae	Saccharomycetaceae	Normal
Tetrapisispora_phaffii	Saccharomycetaceae	Normal
Tortispora_caseinolytica	Trigonopsidaceae	Normal
Torulaspora_delbrueckii	Saccharomycetaceae	Normal
Vanderwaltozyma_polyspora	Saccharomycetaceae	Normal
Wickerhamia_fluorescens	CUG-Ser1	Normal
Wickerhamiella_domercqiae	Dipodascaceae/Trichomonascaceae	Lipid
Wickerhamomyces_anomalus	Phaffomycetaceae	Lipid
Wickerhamomyces_ciferrii	Phaffomycetaceae	Normal
Xylona_heveae	Ascomycota	Normal
Yarrowia_deformans	Dipodascaceae/Trichomonascaceae	Normal
Yarrowia_keelungensis	Dipodascaceae/Trichomonascaceae	Normal
Yarrowia_lipolytica	Dipodascaceae/Trichomonascaceae	Lipid
Zygosaccharomyces_bailii	Saccharomycetaceae	Normal
Zygosaccharomyces_rouxii	Saccharomycetaceae	Normal
yHAB132_Kazachstania_martiniae	Saccharomycetaceae	Normal
yHAB133_Kazachstania_unispora	Saccharomycetaceae	Lipid
yHAB134_Kazachstania_turicensis	Saccharomycetaceae	Normal
yHAB136_Kazachstania_bromeliacearum	Saccharomycetaceae	Normal
yHAB143_Kazachstania_siamensis	Saccharomycetaceae	Heat
yHAB147_Kazachstania_taianensis	Saccharomycetaceae	Normal
yHAB148_Kazachstania_intestinalis	Saccharomycetaceae	Normal
yHAB153_Kazachstania_rosinii	Saccharomycetaceae	Normal
yHAB154_Kazachstania_transvaalensis	Saccharomycetaceae	Normal
yHAB155_Kazachstania_spencerorum	Saccharomycetaceae	Normal
yHAB158_Kazachstania_viticola	Saccharomycetaceae	Normal
yHAB159_Kazachstania_solicola	Saccharomycetaceae	Normal
yHAB160_Kazachstania_kunashirensis	Saccharomycetaceae	Normal
yHAB164_Kazachstania_aerobia	Saccharomycetaceae	Normal
yHAB166_Kazachstania_yakushimaensis	Saccharomycetaceae	Normal
yHMPu5000026124_Ogataea_henricii	Pichiaceae	Normal
yHMPu5000026137_Ambrosiozyma_ambrosiae	Pichiaceae	Normal
yHMPu5000026142_Citeromyces_matritensis	Pichiaceae	Normal
yHMPu5000026145_Ambrosiozyma_vanderkliftii	Pichiaceae	Normal
yHMPu5000026152_Torulaspora_franciscae	Saccharomycetaceae	Normal
yHMPu5000026197_Brettanomyces_custersianus	Pichiaceae	Normal
yHMPu5000026256_Zygotorulaspora_mrakii	Saccharomycetaceae	Normal
yHMPu5000026274_Komagataella_populi	Pichiaceae	Normal
yHMPu5000034594_Starmera_quercuum	Phaffomycetaceae	Normal
yHMPu5000034597_Candida_stellimalicola	Phaffomycetaceae	Normal
yHMPu5000034604_Sporopachydermia_lactativora	Sporopachydermia	Normal
yHMPu5000034605_Spencermartinsiella_europaea	Dipodascaceae/Trichomonascaceae	Normal
yHMPu5000034606_Priceomyces_medius	CUG-Ser1	Normal
yHMPu5000034607_Saccharomycopsis_capsularis	CUG-Ser2	Normal
yHMPu5000034610_Saturnispora_hagleri	Pichiaceae	Normal
yHMPu5000034611_Saturnispora_mendoncae	Pichiaceae	Normal
yHMPu5000034612_Saturnispora_saitoi	Pichiaceae	Normal
yHMPu5000034613_Saturnispora_serradocipensis	Pichiaceae	Normal
yHMPu5000034614_Saturnispora_silvae	Pichiaceae	Normal
yHMPu5000034615_Saturnispora_zaruensis	Pichiaceae	Normal
yHMPu5000034622_Pichia_occidentalis	Pichiaceae	Lipid
yHMPu5000034623_Pichia_norvegensis	Pichiaceae	Normal
yHMPu5000034624_Pichia_nakasei	Pichiaceae	Normal
yHMPu5000034625_Pichia_kudriavzevii	Pichiaceae	Lipid
yHMPu5000034627_Pichia_heedii	Pichiaceae	Normal
yHMPu5000034629_Pichia_exigua	Pichiaceae	Normal
yHMPu5000034631_Martiniozyma_abiesophila	Pichiaceae	Normal
yHMPu5000034632_Candida_athensensis	CUG-Ser1	Normal
yHMPu5000034635_Nadsonia_fulvescens	Dipodascaceae/Trichomonascaceae	Normal
yHMPu5000034636_Ogataea_nitratoaversa	Pichiaceae	Normal
yHMPu5000034637_Ogataea_populiabae	Pichiaceae	Normal
yHMPu5000034643_Candida_schatavii	CUG-Ser1	Normal
yHMPu5000034646_Wickerhamiella_cacticola	Dipodascaceae/Trichomonascaceae	Normal
yHMPu5000034648_Candida_restingae	CUG-Ser1	Normal
yHMPu5000034654_Aciculoconidium_aculeatum	CUG-Ser1	Normal
yHMPu5000034655_Botryozyma_nematodophila	Trigonopsidaceae	Normal
yHMPu5000034660_Diddensiella_caesifluorescens	Dipodascaceae/Trichomonascaceae	Normal
yHMPu5000034661_Dipodascus_albidus	Dipodascaceae/Trichomonascaceae	Normal
yHMPu5000034665_Kodamaea_laetipori	CUG-Ser1	Normal
yHMPu5000034667_Blastobotrys_serpentis	Dipodascaceae/Trichomonascaceae	Normal
yHMPu5000034669_Blastobotrys_raffinofermentans	Dipodascaceae/Trichomonascaceae	Lipid
yHMPu5000034670_Blastobotrys_proliferans	Dipodascaceae/Trichomonascaceae	Normal
yHMPu5000034671_Blastobotrys_peoriensis	Dipodascaceae/Trichomonascaceae	Normal
yHMPu5000034673_Blastobotrys_nivea	Dipodascaceae/Trichomonascaceae	Normal
yHMPu5000034674_Blastobotrys_muscicola	Dipodascaceae/Trichomonascaceae	Normal
yHMPu5000034675_Blastobotrys_mokoenaii	Dipodascaceae/Trichomonascaceae	Heat
yHMPu5000034681_Blastobotrys_americana	Dipodascaceae/Trichomonascaceae	Normal
yHMPu5000034709_Kluyveromyces_aestuarii	Saccharomycetaceae	Normal
yHMPu5000034710_Kluyveromyces_dobzhanskii	Saccharomycetaceae	Normal
yHMPu5000034742_Lipomyces_suomiensis	Lipomycetaceae	Normal
yHMPu5000034748_Lipomyces_oligophaga	Lipomycetaceae	Lipid
yHMPu5000034749_Lipomyces_mesembrius	Lipomycetaceae	Lipid
yHMPu5000034754_Lipomyces_arxii	Lipomycetaceae	Lipid
yHMPu5000034757_Lipomyces_doorenjongii	Lipomycetaceae	Lipid
yHMPu5000034758_Lipomyces_japonicus	Lipomycetaceae	Lipid
yHMPu5000034760_Lipomyces_kononenkoae	Lipomycetaceae	Lipid
yHMPu5000034761_Lipomyces_lipofer	Lipomycetaceae	Lipid
yHMPu5000034862_Zygotorulaspora_florentina	Saccharomycetaceae	Lipid
yHMPu5000034865_Zygosaccharomyces_kombuchaensis	Saccharomycetaceae	Normal
yHMPu5000034866_Zygosaccharomyces_bisporus	Saccharomycetaceae	Normal
yHMPu5000034875_Tetrapisispora_fleetii	Saccharomycetaceae	Normal
yHMPu5000034876_Tetrapisispora_iriomotensis	Saccharomycetaceae	Normal
yHMPu5000034877_Tetrapisispora_namnaonensis	Saccharomycetaceae	Normal
yHMPu5000034881_Torulaspora_pretoriensis	Saccharomycetaceae	Normal
yHMPu5000034883_Peterozyma_xylosa	CUG-Ala	Normal
yHMPu5000034884_Peterozyma_toletana	CUG-Ala	Normal
yHMPu5000034885_Ogataea_zsoltii	Pichiaceae	Heat
yHMPu5000034886_Ogataea_trehalophila	Pichiaceae	Normal
yHMPu5000034887_Ogataea_trehaloabstinens	Pichiaceae	Normal
yHMPu5000034890_Ogataea_ramenticola	Pichiaceae	Normal
yHMPu5000034891_Ogataea_pini	Pichiaceae	Normal
yHMPu5000034892_Ogataea_pilisensis	Pichiaceae	Normal
yHMPu5000034893_Ogataea_philodendra	Pichiaceae	Normal
yHMPu5000034897_Ogataea_glucozyma	Pichiaceae	Normal
yHMPu5000034899_Ogataea_kodamae	Pichiaceae	Normal
yHMPu5000034901_Ogataea_methylivora	Pichiaceae	Normal
yHMPu5000034902_Ogataea_minuta	Pichiaceae	Normal
yHMPu5000034903_Ogataea_naganishii	Pichiaceae	Normal
yHMPu5000034904_Ogataea_nonfermentans	Pichiaceae	Normal
yHMPu5000034918_Nakazawaea_holstii	CUG-Ala	Normal
yHMPu5000034932_Kuraishia_ogatae	Pichiaceae	Normal
yHMPu5000034933_Kuraishia_molischiana	Pichiaceae	Heat
yHMPu5000034939_Komagataella_pseudopastoris	Pichiaceae	Normal
yHMPu5000034946_Ambrosiozyma_oregonensis	Pichiaceae	Normal
yHMPu5000034947_Ambrosiozyma_philentoma	Pichiaceae	Normal
yHMPu5000034950_Citeromyces_hawaiiensis	Pichiaceae	Normal
yHMPu5000034952_Citeromyces_siamensis	Pichiaceae	Normal
yHMPu5000034957_Hanseniaspora_osmophila	Saccharomycodaceae	Normal
yHMPu5000034963_Hanseniaspora_clermontiae	Saccharomycodaceae	Normal
yHMPu5000034967_Candida_freyschussii	Phaffomycetaceae	Lipid
yHMPu5000034973_Danielozyma_ontarioensis	CUG-Ser1	Normal
yHMPu5000034974_Deakozyma_indianensis	Dipodascaceae/Trichomonascaceae	Normal
yHMPu5000034978_Cyberlindnera_mrakii	Phaffomycetaceae	Normal
yHMPu5000034979_Cyberlindnera_misumaiensis	Phaffomycetaceae	Normal
yHMPu5000034986_Candida_oregonensis	CUG-Ser1	Normal
yHMPu5000034988_Candida_fructus	CUG-Ser1	Pathogen
yHMPu5000034990_Candida_corydali	CUG-Ser1	Normal
yHMPu5000034998_Cephaloascus_albidus	CUG-Ser1	Normal
yHMPu5000034999_Cephaloascus_fragrans	CUG-Ser1	Normal
yHMPu5000035011_Candida_pyralidae	CUG-Ser1	Normal
yHMPu5000035018_Candida_canberraensis	CUG-Ser1	Normal
yHMPu5000035022_Candida_emberorum	CUG-Ser1	Normal
yHMPu5000035031_Candida_kruisii	CUG-Ser1	Normal
yHMPu5000035032_Candida_gatunensis	CUG-Ser1	Normal
yHMPu5000035033_Candida_cretensis	CUG-Ser1	Normal
yHMPu5000035037_Candida_montana	Phaffomycetaceae	Normal
yHMPu5000035040_Ambrosiozyma_maleeae	Pichiaceae	Normal
yHMPu5000035041_Ambrosiozyma_pseudovanderkliftii	Pichiaceae	Normal
yHMPu5000035044_Barnettozyma_californica	Phaffomycetaceae	Normal
yHMPu5000035045_Barnettozyma_hawaiiensis	Phaffomycetaceae	Normal
yHMPu5000035046_Barnettozyma_populi	Phaffomycetaceae	Normal
yHMPu5000035047_Barnettozyma_pratensis	Phaffomycetaceae	Normal
yHMPu5000035048_Barnettozyma_salicaria	Phaffomycetaceae	Normal
yHMPu5000035242_Zygoascus_ofunaensis	Dipodascaceae/Trichomonascaceae	Normal
yHMPu5000035243_Zygoascus_meyerae	Dipodascaceae/Trichomonascaceae	Normal
yHMPu5000035244_Candida_incommunis	Dipodascaceae/Trichomonascaceae	Normal
yHMPu5000035252_Yamadazyma_nakazawae	CUG-Ser1	Normal
yHMPu5000035261_Candida_ponderosae	Phaffomycetaceae	Normal
yHMPu5000035268_Wickerhamomyces_hampshirensis	Phaffomycetaceae	Normal
yHMPu5000035271_Wickerhamomyces_bovis	Phaffomycetaceae	Normal
yHMPu5000035274_Wickerhamomyces_alni	Phaffomycetaceae	Normal
yHMPu5000035279_Tortispora_starmeri	Trigonopsidaceae	Normal
yHMPu5000035282_Trigonopsis_vinaria	Trigonopsidaceae	Normal
yHMPu5000035286_Candida_azyma	Phaffomycetaceae	Normal
yHMPu5000035296_Priceomyces_carsonii	CUG-Ser1	Normal
yHMPu5000035297_Priceomyces_castillae	CUG-Ser1	Normal
yHMPu5000035301_Pichia_terricola	Pichiaceae	Normal
yHMPu5000035302_Candida_fragi	CUG-Ser1	Normal
yHMPu5000035318_Hyphopichia_heimii	CUG-Ser1	Normal
yHMPu5000035325_Cyberlindnera_petersonii	Phaffomycetaceae	Normal
yHMPu5000035335_Candida_blattae	CUG-Ser1	Normal
yHMPu5000035629_Yueomyces_sinensis	Saccharomycetaceae	Normal
yHMPu5000035633_Candida_hispaniensis	Dipodascaceae/Trichomonascaceae	Lipid
yHMPu5000035639_Wickerhamomyces_canadensis	Phaffomycetaceae	Normal
yHMPu5000035640_Yamadazyma_philogaea	CUG-Ser1	Normal
yHMPu5000035641_Yamadazyma_scolyti	CUG-Ser1	Normal
yHMPu5000035643_Yarrowia_bubula	Dipodascaceae/Trichomonascaceae	Normal
yHMPu5000035645_Yarrowia_divulgata	Dipodascaceae/Trichomonascaceae	Normal
yHMPu5000035650_Trigonopsis_variabilis	Trigonopsidaceae	Normal
yHMPu5000035651_Torulaspora_microellipsoides	Saccharomycetaceae	Normal
yHMPu5000035652_Torulaspora_maleeae	Saccharomycetaceae	Lipid
yHMPu5000035654_Tortispora_ganteri	Trigonopsidaceae	Normal
yHMPu5000035658_Starmera_amethionina	Phaffomycetaceae	Normal
yHMPu5000035659_Saturnispora_dispora	Pichiaceae	Normal
yHMPu5000035662_Meyerozyma_caribbica	CUG-Ser1	Lipid
yHMPu5000035665_Middelhovenomyces_tepae	Dipodascaceae/Trichomonascaceae	Normal
yHMPu5000035667_Kurtzmaniella_cleridarum	CUG-Ser1	Lipid
yHMPu5000035670_Phaffomyces_opuntiae	Phaffomycetaceae	Normal
yHMPu5000035671_Phaffomyces_antillensis	Phaffomycetaceae	Normal
yHMPu5000035672_Phaffomyces_thermotolerans	Phaffomycetaceae	Normal
yHMPu5000035673_Candida_orba	Phaffomycetaceae	Normal
yHMPu5000035674_Kregervanrija_delftensis	Pichiaceae	Normal
yHMPu5000035675_Kregervanrija_fluxuum	Pichiaceae	Normal
yHMPu5000035677_Kodamaea_ohmeri	CUG-Ser1	Lipid
yHMPu5000035679_Candida_rhagii	CUG-Ser1	Normal
yHMPu5000035681_Candida_gotoi	CUG-Ser1	Normal
yHMPu5000035684_Kloeckera_hatyaiensis	Saccharomycodaceae	Normal
yHMPu5000035686_Cyberlindnera_saturnus	Phaffomycetaceae	Normal
yHMPu5000035687_Cyberlindnera_suaveolens	Phaffomycetaceae	Normal
yHMPu5000035688_Cyberlindnera_xylosilytica	Phaffomycetaceae	Normal
yHMPu5000035689_Candida_mycetangii	Phaffomycetaceae	Normal
yHMPu5000035690_Candida_vartiovaarae	Phaffomycetaceae	Normal
yHMPu5000035691_Candida_salmanticensis	Dipodascaceae/Trichomonascaceae	Normal
yHMPu5000035695_Hanseniaspora_pseudoguilliermondii	Saccharomycodaceae	Normal
yHMPu5000035696_Hanseniaspora_singularis	Saccharomycodaceae	Normal
yHMPu5000035699_Cyberlindnera_maclurae	Phaffomycetaceae	Normal
yHMPu5000035703_Cyberlindnera_americana	Phaffomycetaceae	Normal
yHMPu5000035707_Candida_heveicola	CUG-Ser1	Normal
yHMPu5000041678_Debaryomyces_prosopidis	CUG-Ser1	Normal
yHMPu5000041693_Debaryomyces_nepalensis	CUG-Ser1	Lipid
yHMPu5000041713_Debaryomyces_maramus	CUG-Ser1	Normal
yHMPu5000041743_Candida_hawaiiana	CUG-Ser1	Normal
yHMPu5000041818_Magnusiomyces_tetrasperma	Dipodascaceae/Trichomonascaceae	Heat
yHMPu5000041822_Dipodascus_geniculatus	Dipodascaceae/Trichomonascaceae	Normal
yHMPu5000041824_Debaryomyces_subglobosus	CUG-Ser1	Normal
yHMPu5000041829_Debaryomyces_fabryi	CUG-Ser1	Lipid
yHMPu5000041833_Candida_tammaniensis	CUG-Ser1	Normal
yHMPu5000041840_Candida_wancherniae	CUG-Ser1	Normal
yHMPu5000041855_Candida_ascalaphidarum	CUG-Ser1	Normal
yHMPu5000041862_Candida_golubevii	CUG-Ser1	Normal
yHMPu5000041863_Candida_gorgasii	CUG-Ser1	Normal

## Sheet: Main biomass compositions
Detailed biomass compositions for four main phenotypes of yeast species
Type	Normal	Pathogen	Heat	Lipid
protein	0.46	0.47	0.529	0.357
lipid	0.0873	0.0291	0.051	0.276
DNA	0.0037	0.004	0.005	0.0054
RNA	0.061	0.063	0.078	0.048
cofactor	0.0059	0.0049	0.0026	0.0014
ion	0.0025	0.0025	0.0229	0.0025
carbohydrate	0.3807	0.4	0.313	0.306

## Sheet: Essential genes
Essential gene summary for typical yeast species based on the literature reports
Organism	Essential genes	Non-essential genes	Reference
S. cerevisiae	1037	4543	Chen, et al. 2012
S. pombe	1346	3689	Chen, et al. 2012
C. albicans	633	1714	O’Meara, et al. 2015
P. pastoris	144	465	Cankorur‐Cetinkaya, et al. 2017
Y. lipolytica	108	534	Wei, et al. 2017

## Sheet: Growth kinetic data
Growth kinetic data for typical yeast species
Strain	Model_name	Yield: EtOH/glc(g/g)	Yield: Biomass/Glc	Yield: glycerol/Biomass((g/gDW))	Yield: acetic acid/Biomass((g/gDW))	Glc/Biomass/h((mmol/gDW,h))	EtOH/Biomass/h((mmol/gDW,h))	Growth rate*: (1/h)	Glycerol/Biomass/h((mmol/gDW,h))	Acetic acid/Biomass/h((mmol/gDW,h))	Phenotype	Ref
Saccharomyces pastorianus Weihenstephan	Saccharomyces_pastorianus	0.52	0.17	nan	nan	7.99307	16.2796	0.232	nan	nan		PLoS ONE 8(7): e68734.
Saccharomyces pastorianus Weihenstephan	Saccharomyces_pastorianus	0.5	0.17	nan	nan	8.99221	18.2331	0.222	nan	nan		PLoS ONE 8(7): e68734.
Saccharomyces cerevisiae	Saccharomyces_cerevisiae	0.38	0.15	nan	nan	12.0451	17.5819	0.289	nan	nan		PLoS ONE 8(7): e68734.
Saccharomyces cerevisiae	Saccharomyces_cerevisiae	0.39	0.16	nan	nan	10.2134	15.4113	0.271	nan	nan		PLoS ONE 8(7): e68734.
Saccharomyces paradoxus CBS 432	Saccharomyces_paradoxus	0.45	0.17	nan	nan	9.93583	17.5819	0.338	nan	nan		PLoS ONE 8(7): e68734.
Saccharomyces mikatae CBS 8839	Saccharomyces_mikatae	0.37	0.19	nan	nan	16.0972	24.3108	0.374	nan	nan		PLoS ONE 8(7): e68734.
Saccharomyces uvarum CECT12600	Saccharomyces_uvarum	0.43	0.17	nan	nan	10.8795	17.3649	0.281	nan	nan	ethanol	PLoS ONE 8(7): e68734.
Saccharomyces eubayanus CBS 12357	Saccharomyces_eubayanus	0.4	0.17	nan	nan	11.1015	17.799	0.324	nan	nan		PLoS ONE 8(7): e68734.
Saccharomyces servazzii CBS 4311	Saccharomyces_servazzii	0.33	0.07	nan	nan	3.44146	4.12416	0.036	nan	nan		PLoS ONE 8(7): e68734.
Kazachstania lodderae	Kazachstania_lodderae	0.31	0.16	nan	nan	10.3799	13.4578	0.303	nan	nan		PLoS ONE 8(7): e68734.
Kazachstania lodderae	Kazachstania_lodderae	0.34	0.16	nan	nan	9.7138	13.0237	0.281	nan	nan		PLoS ONE 8(7): e68734.
Kazachstania exiguus	Kazachstania_exiguus	0.43	0.43	nan	nan	0.999134	37.9857	0.74	nan	nan		PLoS ONE 8(7): e68734.
Kazachstania barnettii	Kazachstania_barnettii	0.36	0.15	nan	nan	8.65916	12.1554	0.234	nan	nan		PLoS ONE 8(7): e68734.
Naumovozyma castellii CBS 4309	Naumovozyma_castellii	0.36	0.1	nan	nan	10.1579	14.326	0.187	nan	nan		PLoS ONE 8(7): e68734.
Naumovozyma castellii CBS 4309	Naumovozyma_castellii	0.36	0.09	nan	nan	8.77018	12.1554	0.147	nan	nan		PLoS ONE 8(7): e68734.
Nakaseomyces glabrata CBS 138	Nakaseomyces_glabrata	0.4	0.15	nan	nan	5.27321	8.03126	0.152	nan	nan		PLoS ONE 8(7): e68734.
Nakaseomyces glabrata CBS 138	Nakaseomyces_glabrata	0.36	0.16	nan	nan	4.88466	7.16301	0.145	nan	nan		PLoS ONE 8(7): e68734.
Nakaseomyces delphensis CBS 2170	Nakaseomyces_delphensis	0.39	0.11	nan	nan	10.3799	15.6284	0.202	nan	nan		PLoS ONE 8(7): e68734.
Nakaseomyces bacillisporus CBS 7720	Nakaseomyces_bacillisporus	0.32	0.23	nan	nan	4.94016	5.86065	0.203	nan	nan		PLoS ONE 8(7): e68734.
Nakaseomyces castellii	Nakaseomyces_bacillisporus	0.16	0.34	nan	nan	2.55334	1.95355	0.14	nan	nan		PLoS ONE 8(7): e68734.
Nakaseomyces castellii	Nakaseomyces_bacillisporus	0.18	0.31	nan	nan	2.88639	1.95355	0.159	nan	nan		PLoS ONE 8(7): e68734.
Tetrapisispora blattae CBS 6284	Tetrapisispora_blattae	0.22	0.16	nan	nan	5.10669	3.9071	0.14	nan	nan		PLoS ONE 8(7): e68734.
Tetrapisispora blattae CBS 6284	Tetrapisispora_blattae	0.24	0.17	nan	nan	5.05118	4.12416	0.141	nan	nan		PLoS ONE 8(7): e68734.
Tetrapisispora phaffii CBS 4417	Tetrapisispora_phaffii	0.38	0.12	nan	nan	4.94016	6.72889	0.099	nan	nan		PLoS ONE 8(7): e68734.
Tetrapisispora iriomotensis CBS 8762	Tetrapisispora_iriomotensis	0.25	0.23	nan	nan	6.05031	5.64359	0.265	nan	nan		PLoS ONE 8(7): e68734.
Tetrapisispora iriomotensis CBS 8762	Tetrapisispora_iriomotensis	0.26	0.24	nan	nan	6.7164	7.16301	0.284	nan	nan		PLoS ONE 8(7): e68734.
Vanderwaltozyma polysporus CBS 2163	Vanderwaltozyma_polysporus	0.41	0.14	nan	nan	10.5464	17.1478	0.261	nan	nan		PLoS ONE 8(7): e68734.
Vanderwaltozyma polysporus CBS 2163	Vanderwaltozyma_polysporus	0.41	0.13	nan	nan	10.2134	15.8455	0.258	nan	nan		PLoS ONE 8(7): e68734.
Vanderwaltozyma yarrowii	Vanderwaltozyma_yarrowii	0.36	0.18	nan	nan	7.66003	11.0701	0.252	nan	nan		PLoS ONE 8(7): e68734.
Zygosaccharomyces rouxii CBS 732	Zygosaccharomyces_rouxii	0.04	0.51	nan	nan	1.66522	0.217061	0.15	nan	nan		PLoS ONE 8(7): e68734.
Zygosaccharomyces rouxii CBS 732	Zygosaccharomyces_rouxii	0.04	0.51	nan	nan	1.60972	0.217061	0.147	nan	nan		PLoS ONE 8(7): e68734.
Zygosaccharomyces bisporus CBS 702	Zygosaccharomyces_bisporus	0.16	0.31	nan	nan	2.71987	1.30237	0.153	nan	nan		PLoS ONE 8(7): e68734.
Zygotorulaspora florentinus CBS 746	Zygotorulaspora_florentinus	0.35	0.21	nan	nan	7.49351	11.0701	0.276	nan	nan		PLoS ONE 8(7): e68734.
Zygotorulaspora florentinus CBS 746	Zygotorulaspora_florentinus	0.37	0.22	nan	nan	7.49351	10.4189	0.275	nan	nan		PLoS ONE 8(7): e68734.
Zygotorulaspora mrakii CBS 4218	Zygotorulaspora_mrakii	0.31	0.18	nan	nan	5.38422	6.51183	0.171	nan	nan		PLoS ONE 8(7): e68734.
Torulaspora franciscae CBS 2926	Torulaspora_franciscae	0.22	0.22	nan	nan	1.4987	20.6208	0.2	nan	nan		PLoS ONE 8(7): e68734.
Torulaspora franciscae CBS 2926	Torulaspora_franciscae	0.2	0.2	nan	nan	1.38769	22.3573	0.21	nan	nan		PLoS ONE 8(7): e68734.
Lachancea fermentati CBS 4506	Lachancea_fermentati	0.31	0.23	nan	nan	7.82655	9.76774	0.3	nan	nan		PLoS ONE 8(7): e68734.
Lachancea thermotolerans CBS 6340	Lachancea_thermotolerans	0.3	0.23	nan	nan	5.88379	6.94595	0.229	nan	nan		PLoS ONE 8(7): e68734.
Lachancea waltii CBS 6430	Lachancea_waltii	0.19	0.25	nan	nan	4.82915	3.25591	0.245	nan	nan		PLoS ONE 8(7): e68734.
Lachancea waltii CBS 6430	Lachancea_waltii	0.2	0.28	nan	nan	6.32785	4.55828	0.325	nan	nan		PLoS ONE 8(7): e68734.
Lachancea kluyverii UWOPS79-150	Lachancea_kluyverii	0.16	0.27	nan	nan	6.38336	3.9071	0.315	nan	nan		PLoS ONE 8(7): e68734.
Lachancea kluyverii UWOPS79-150	Lachancea_kluyverii	0.26	0.27	nan	nan	6.54988	7.8142	0.322	nan	nan		PLoS ONE 8(7): e68734.
Lachancea kluyverii UWOPS79-150	Lachancea_kluyverii	0.2	0.26	nan	nan	6.05031	5.20946	0.278	nan	nan		PLoS ONE 8(7): e68734.
Lachancea kluyverii UWOPS79-150	Lachancea_kluyverii	0.2	0.26	nan	nan	5.71727	4.34122	0.271	nan	nan		PLoS ONE 8(7): e68734.
Kluyveromyces aestuarii CBS 4438	Kluyveromyces_aestuarii	0	0.49	nan	nan	3.66349	0	0.429	nan	nan		PLoS ONE 8(7): e68734.
Kluyveromyces nonfermentans CBS 8778	Kluyveromyces_nonfermentans	0	0.48	nan	nan	1.22116	0	0.101	nan	nan		PLoS ONE 8(7): e68734.
Kluyveromyces wickerhamii CBS 2745	Kluyveromyces_wickerhamii	0	0.5	nan	nan	3.49697	0	0.321	nan	nan		PLoS ONE 8(7): e68734.
Kluyveromyces lactis CBS 2359	Kluyveromyces_lactis	0	0.57	nan	nan	2.66436	0	0.255	nan	nan		PLoS ONE 8(7): e68734.
Kluyveromyces lactis CBS 2359	Kluyveromyces_lactis	0	0.56	nan	nan	3.16392	0	0.341	nan	nan		PLoS ONE 8(7): e68734.
Kluyveromyces marxianus CBS 712	Kluyveromyces_marxianus	0	0.54	nan	nan	3.719	0	0.358	nan	nan	heat/ethanol	PLoS ONE 8(7): e68734.
Kluyveromyces marxianus CBS 712	Kluyveromyces_marxianus	0	0.49	nan	nan	2.9974	0	0.269	nan	nan	heat/ethanol	PLoS ONE 8(7): e68734.
Kluyveromyces marxianus CBS 712	Kluyveromyces_marxianus	0	0.57	nan	nan	3.05291	0	0.316	nan	nan	heat/ethanol	PLoS ONE 8(7): e68734.
Kluyveromyces marxianus CBS 712	Kluyveromyces_marxianus	0	0.56	nan	nan	2.9974	0	0.314	nan	nan	heat/ethanol	PLoS ONE 8(7): e68734.
Kluyveromyces dobzhanskii CBS 2104	yHMPu5000034710_Kluyveromyces_dobzhanskii	0.13	0.38	nan	nan	4.16306	1.95355	0.279	nan	nan	heat	PLoS ONE 8(7): e68734.
Kluyveromyces dobzhanskii CBS 2104	yHMPu5000034710_Kluyveromyces_dobzhanskii	0.16	0.36	nan	nan	4.4406	2.82179	0.271	nan	nan	heat	PLoS ONE 8(7): e68734.
Eremothecium coryli	Eremothecium_coryli	0.12	0.7	nan	nan	1.38769	0.651183	0.158	nan	nan	heat	PLoS ONE 8(7): e68734.
Eremothecium coryli	Eremothecium_coryli	0.11	0.65	nan	nan	1.38769	0.651183	0.151	nan	nan	heat	PLoS ONE 8(7): e68734.
Eremothecium sinecaudum CBS 8199	Eremothecium_sinecaudum	0	0.44	nan	nan	1.55421	0	0.117	nan	nan		PLoS ONE 8(7): e68734.
Eremothecium sinecaudum CBS 8199	Eremothecium_sinecaudum	0	0.44	nan	nan	1.60972	0	0.122	nan	nan		PLoS ONE 8(7): e68734.
Debaromyces vanrijiae CBS 3024	Debaromyces_vanrijiae	0	0.64	nan	nan	3.55248	0	0.409	nan	nan		PLoS ONE 8(7): e68734.
Debaromyces vanrijiae CBS 3024	Debaromyces_vanrijiae	0	0.64	nan	nan	3.16392	0	0.347	nan	nan		PLoS ONE 8(7): e68734.
Dekkera bruxellensis CBS 2796	Dekkera_bruxellensis	0.26	0.23	nan	nan	3.55248	3.69004	0.147	nan	nan	ethanol	PLoS ONE 8(7): e68734.
Pichia philogaea CBS 6696	Pichia_philogaea		0.61	nan	nan	2.33131	0	0.249	nan	nan		PLoS ONE 8(7): e68734.
Pichia pastoris Y1294	Komagataella_pastoris	0	0.5	nan	nan	2.88639	0.434122	0.268	nan	nan	methanol ultilization	PLoS ONE 8(7): e68734.
Schizosaccharomyces pombe Eg282	Schizosaccharomyces_pombe	0.35	0.15	nan	nan	4.55161	6.07771	0.122	nan	nan		PLoS ONE 8(7): e68734.
C. albicans	Candida_albicans	0.33	0.09	0	0	7.94	2.76	0.47	0	0	pathogen	DOI: 10.1111/j.1567-1364.2010.00715.x
C. albicans	Candida_albicans	0.37	0.013	0	0	7.56	0.38	0.51	0	0	pathogen	DOI: 10.1111/j.1567-1364.2010.00715.x
C. albicans	Candida_albicans	0.3	0.02	0	0	8.15	0.69	0.44	0	0	pathogen	DOI: 10.1111/j.1567-1364.2010.00715.x
D. bruxellensis􏰃	Dekkera_bruxellensis	0.18	0.32	0	0.06	3.7	4.4	0.12	0	0.7	ethanol	DOI: 10.1111/j.1567-1364.2010.00715.x
S. cerevisiae	Saccharomyces_cerevisiae	0.115	0.382	0.057	0.005	13.26	21.87	0.38	1.98	0	ethanol	DOI: 10.1111/j.1567-1364.2010.00715.x
K. lactis	Kluyveromyces_lactis	0.4	0	0	0	11.95	0	0.5	0	0		DOI: 10.1111/j.1567-1364.2010.00715.x
K. phaffii - control	K. phaffii - control	0.03	0.51	nan	nan	2.94444	0	0.27				NATURE COMMUNICATIONS | DOI: 10.1038/s41467-018-07430-4
K. phaffii GAL4-like overexpression	K. phaffii GAL4-like overexpression	0.31	0.24	nan	nan	5.05556	6.08696	0.22				NATURE COMMUNICATIONS | DOI: 10.1038/s41467-018-07430-4
S. bayanus var uvarum	S. bayanus var uvarum	0.348485	0.13	0.5	0.04	8.8	12	0.22				FEMSYeastRes11(2011)263–272
S. exiguus	S. exiguus	0.362037	0.18	0.3	0.37	7.2	10.2	0.28				FEMSYeastRes11(2011)263–272
K. thermotolerans	K. thermotolerans	0.251499	0.27	0.1	0.41	6.3	6.2	0.3				FEMSYeastRes11(2011)263–272
Y. lipolytica	Y. lipolytica	0	0.51	0	0	4.2	0	0.46				FEMSYeastRes11(2011)263–272
P. angusta	P. angusta	0	0.52	0	0	4.4	0	0.42				FEMSYeastRes11(2011)263–272
C. rugosa	C. rugosa	0	0.79	0	0	2.8	0	0.45				FEMSYeastRes11(2011)263–272

## Sheet: Complex I 
Comparison in biomass yield between yeast species with and without Complex I
species	Complex I existence	Biomass Yield(g/g)	ref	original ref
Y. lipolytica	Yes	0.51	PMID: 21205161	PMID: 21205161
Y. lipolytica	Yes	0.53	PMID:24088397	PMID:24088397
K. phaffi	Yes	0.51	PMID:30464212	PMID:30464212
O. parapolymorpha	Yes	0.52	PMID:30464212	PMID:30464212
O. parapolymorpha	Yes	0.53	PMID:32471916	PMID:32471916
K. marxianus	No	0.51	PMID:17233766	PMID:17233766
K. marxianus	No	0.45	PMID:17233766	PMID:17233766
K. marxianus	No	0.49	PMID:17233766	PMID:17233766
K. marxianus	No	0.48	PMID:17233766	PMID:17233766
K. marxianus	No	0.48	PMID:17233766	PMID:17233766
K. marxianus	No	0.49	PMID:17233766	PMID: 15093772
K. marxianus	No	0.43	PMID:17233766	PMID: 2160928
K. marxianus	No	0.43	PMID:17233766	PMID: 2160928
K. lactis	No	0.48	PMID:17233766	PMID: 9559553
K. lactis	No	0.49	PMID:17233766	PMID: 9559553
K. lactis	No	0.49	PMID:17233766	PMID: 9559553
S. kluyvery	No	0.46	PMID:17233766	PMID: 12702311
S. kluyvery	No	0.48	PMID:17233766	PMID: 12702311
S. kluyvery	No	0.5	PMID:17233766	PMID: 12702311
S. cerevisiae	No	0.51	PMID:17233766	PMID: 3333300
S. cerevisiae	No	0.5	PMID:17233766
S. cerevisiae	No	0.49	PMID:17233766
S. cerevisiae	No	0.5	PMID:17233766
S. cerevisiae	No	0.48	PMID:17233766
S. cerevisiae	No	0.49	PMID:17233766
S. cerevisiae	No	0.48	PMID:17233766
S. cerevisiae	No	0.48	PMID:17233766
