# Supplementary material for: Yeast metabolic innovations emerged via expanded metabolic network and gene positive selection
Source: Mol Syst Biol. 2021 Oct 22;17(10):e10427. doi: 10.15252/msb.202110427 (PMC8532513; doi:10.15252/msb.202110427)
Supplement: Supplementary file 4 — Dataset EV3 [file MSB-17-e10427-s001.xlsx]

## Sheet: Description
Dataset EV3 Comparison in the consistency in essential gene prediction between ssGEMs and machine learning model.
Tab #	Name	Description
Tab 1	Consistency percentage	Consistency percentage in essential gene prediction between ssGEMs and machine learning model for 338 yeast species

## Sheet: Consistency percentage
Consistency percentage in essential gene prediction between ssGEMs and machine learning model for 338 yeast species
Species	Consistency percent (%)
Alloascoidea_hylecoeti	0.716432
Ambrosiozyma_kashinagacola	0.697368
Ambrosiozyma_monospora	0.692825
Arthrobotrys_oligospora	0.675799
Arxula_adeninivorans	0.665179
Ascoidea_asiatica	0.757437
Ascoidea_rubescens	0.711538
Ashbya_aceri	0.616058
Aspergillus_nidulans	0.68677
Babjeviella_inositovora	0.657044
Botrytis_cinerea	0.705637
Brettanomyces_anomalus	0.65796
Candida_apicola	0.647849
Candida_arabinofermentans	0.700365
Candida_auris	0.648923
Candida_boidinii_JCM9604	0.705189
Candida_carpophila	0.673575
Candida_dubliniensis	0.687131
Candida_glabrata	0.649626
Candida_homilentoma	0.655797
Candida_infanticola	0.612551
Candida_intermedia	0.65771
Candida_orthopsilosis	0.688264
Candida_parapsilosis	0.696711
Candida_sojae	0.681303
Candida_sorboxylosa	0.66156
Candida_succiphila	0.674564
Candida_tanzawaensis	0.667485
Candida_tenuis	0.671447
Candida_tropicalis	0.705463
Candida_versatilis	0.656212
Clavispora_lusitaniae	0.638821
Coccidioides_immitis	0.649667
Cyberlindnera_fabianii_JCM3601	0.690614
Cyberlindnera_jadinii	0.669746
Debaryomyces_hansenii	0.701775
Dekkera_bruxellensis	0.674907
Eremothecium_coryli	0.60372
Eremothecium_cymbalariae	0.653352
Eremothecium_gossypii	0.583452
Eremothecium_sinecaudum	0.597285
Fusarium_graminearum	0.677788
Geotrichum_candidum	0.646516
Hanseniaspora_uvarum	0.647059
Hanseniaspora_valbyensis	0.673716
Hanseniaspora_vinae	0.651195
Hyphopichia_burtonii	0.679587
Kazachstania_africana	0.683168
Kazachstania_naganishii	0.662145
Kluyveromyces_lactis	0.659033
Kluyveromyces_marxianus	0.66206
Kuraishia_capsulata	0.683968
Lachancea_cidri	0.641753
Lachancea_dasiensis	0.646326
Lachancea_fantastica	0.638298
Lachancea_fermentati	0.6401
Lachancea_kluyveri	0.673469
Lachancea_lanzarotensis	0.651572
Lachancea_meyersii	0.628788
Lachancea_mirantina	0.650448
Lachancea_nothofagi	0.631382
Lachancea_quebecensis	0.642298
Lachancea_thermotolerans	0.636132
Lachancea_waltii	0.636139
Lipomyces_starkeyi	0.681665
Lodderomyces_elongisporus	0.675386
Metschnikowia_aberdeeniae	0.628989
Metschnikowia_arizonensis	0.64578
Metschnikowia_bicuspidata	0.637644
Metschnikowia_borealis	0.675341
Metschnikowia_bowlesiae	0.637865
Metschnikowia_cerradonensis	0.657635
Metschnikowia_continentalis	0.664207
Metschnikowia_dekortum	0.631579
Metschnikowia_drakensbergensis	0.65051
Metschnikowia_hamakuensis	0.666667
Metschnikowia_hawaiiensis	0.672131
Metschnikowia_hibisci	0.661125
Metschnikowia_ipomoeae	0.658896
Metschnikowia_kamakouana	0.65375
Metschnikowia_kipukae	0.644955
Metschnikowia_lockheadii	0.663391
Metschnikowia_matae	0.656827
Metschnikowia_matae_maris	0.656136
Metschnikowia_mauinuiana	0.67207
Metschnikowia_proteae	0.64295
Metschnikowia_santaceciliae	0.656328
Metschnikowia_shivogae	0.625162
Metschnikowia_similis	0.626615
Meyerozyma_guilliermondii	0.682398
Millerozyma_acaciae	0.655352
Nadsonia_fulvescens_var_elongata	0.650775
Nakaseomyces_bacillisporus	0.65557
Nakaseomyces_bracarensis	0.657248
Nakaseomyces_castellii	0.663102
Nakaseomyces_delphensis	0.651015
Nakaseomyces_nivariensis	0.655172
Nakazawaea_peltata	0.66007
Naumovozyma_castellii	0.668719
Naumovozyma_dairenensis	0.69395
Neurospora_crassa	0.670837
Ogataea_methanolica	0.676294
Ogataea_parapolymorpha	0.648834
Ogataea_polymorpha	0.641429
Pachysolen_tannophilus	0.690588
Pichia_membranifaciens	0.648366
Priceomyces_haplophilus	0.675291
Saccharomyces_arboricola	0.696366
Saccharomyces_eubayanus	0.691402
Saccharomyces_kudriavzevii	0.667073
Saccharomyces_mikatae	0.675245
Saccharomyces_paradoxus	0.683274
Saccharomyces_uvarum	0.683529
Saccharomycopsis_malanga	0.674556
Saitoella_complicata	0.676157
Saprochaete_clavata	0.657583
Scheffersomyces_lignosus	0.663573
Scheffersomyces_stipitis	0.668966
Sclerotinia_sclerotiorum	0.682692
Spathaspora_arborariae	0.712395
Spathaspora_girioi	0.699029
Spathaspora_gorwiae	0.691765
Spathaspora_hagerdaliae	0.677804
Spathaspora_passalidarum	0.677458
Sporopachydermia_quercuum	0.677677
Stagonospora_nodorum	0.683778
Starmerella_bombicola_JCM9596	0.647218
Sugiyamaella_lignohabitans	0.655017
Tetrapisispora_blattae	0.679151
Tetrapisispora_phaffii	0.677146
Tortispora_caseinolytica	0.614227
Torulaspora_delbrueckii	0.619423
Vanderwaltozyma_polyspora	0.680902
Wickerhamia_fluorescens	0.6277
Wickerhamiella_domercqiae	0.616134
Wickerhamomyces_anomalus	0.699777
Wickerhamomyces_ciferrii	0.715719
Xylona_heveae	0.648948
Yarrowia_deformans	0.647674
Yarrowia_keelungensis	0.648364
Zygosaccharomyces_bailii	0.629333
Zygosaccharomyces_rouxii	0.639687
yHAB132_Kazachstania_martiniae	0.670702
yHAB133_Kazachstania_unispora	0.707524
yHAB134_Kazachstania_turicensis	0.694245
yHAB136_Kazachstania_bromeliacearum	0.68129
yHAB143_Kazachstania_siamensis	0.711712
yHAB147_Kazachstania_taianensis	0.648294
yHAB148_Kazachstania_intestinalis	0.652339
yHAB153_Kazachstania_rosinii	0.650437
yHAB154_Kazachstania_transvaalensis	0.706777
yHAB155_Kazachstania_spencerorum	0.66791
yHAB158_Kazachstania_viticola	0.664179
yHAB159_Kazachstania_solicola	0.686473
yHAB160_Kazachstania_kunashirensis	0.656289
yHAB164_Kazachstania_aerobia	0.702155
yHAB166_Kazachstania_yakushimaensis	0.71374
yHMPu5000026124_Ogataea_henricii	0.659341
yHMPu5000026137_Ambrosiozyma_ambrosiae	0.675325
yHMPu5000026142_Citeromyces_matritensis	0.692872
yHMPu5000026145_Ambrosiozyma_vanderkliftii	0.686833
yHMPu5000026152_Torulaspora_franciscae	0.636919
yHMPu5000026197_Brettanomyces_custersianus	0.653543
yHMPu5000026256_Zygotorulaspora_mrakii	0.645408
yHMPu5000026274_Komagataella_populi	0.670116
yHMPu5000034594_Starmera_quercuum	0.671362
yHMPu5000034597_Candida_stellimalicola	0.661635
yHMPu5000034604_Sporopachydermia_lactativora	0.64186
yHMPu5000034605_Spencermartinsiella_europaea	0.673289
yHMPu5000034606_Priceomyces_medius	0.6875
yHMPu5000034607_Saccharomycopsis_capsularis	0.67463
yHMPu5000034610_Saturnispora_hagleri	0.652742
yHMPu5000034611_Saturnispora_mendoncae	0.673414
yHMPu5000034612_Saturnispora_saitoi	0.664879
yHMPu5000034613_Saturnispora_serradocipensis	0.662698
yHMPu5000034614_Saturnispora_silvae	0.648396
yHMPu5000034615_Saturnispora_zaruensis	0.662338
yHMPu5000034622_Pichia_occidentalis	0.68323
yHMPu5000034623_Pichia_norvegensis	0.65906
yHMPu5000034624_Pichia_nakasei	0.692086
yHMPu5000034625_Pichia_kudriavzevii	0.684949
yHMPu5000034627_Pichia_heedii	0.697943
yHMPu5000034629_Pichia_exigua	0.699329
yHMPu5000034631_Martiniozyma_abiesophila	0.709786
yHMPu5000034632_Candida_athensensis	0.655267
yHMPu5000034635_Nadsonia_fulvescens	0.645161
yHMPu5000034636_Ogataea_nitratoaversa	0.693607
yHMPu5000034637_Ogataea_populiabae	0.681034
yHMPu5000034643_Candida_schatavii	0.659145
yHMPu5000034646_Wickerhamiella_cacticola	0.6325
yHMPu5000034648_Candida_restingae	0.646986
yHMPu5000034654_Aciculoconidium_aculeatum	0.663835
yHMPu5000034655_Botryozyma_nematodophila	0.68318
yHMPu5000034660_Diddensiella_caesifluorescens	0.675706
yHMPu5000034661_Dipodascus_albidus	0.662434
yHMPu5000034665_Kodamaea_laetipori	0.679904
yHMPu5000034667_Blastobotrys_serpentis	0.680265
yHMPu5000034669_Blastobotrys_raffinofermentans	0.665598
yHMPu5000034670_Blastobotrys_proliferans	0.661926
yHMPu5000034671_Blastobotrys_peoriensis	0.659737
yHMPu5000034673_Blastobotrys_nivea	0.665625
yHMPu5000034674_Blastobotrys_muscicola	0.645123
yHMPu5000034675_Blastobotrys_mokoenaii	0.663265
yHMPu5000034681_Blastobotrys_americana	0.687571
yHMPu5000034709_Kluyveromyces_aestuarii	0.655844
yHMPu5000034710_Kluyveromyces_dobzhanskii	0.648923
yHMPu5000034742_Lipomyces_suomiensis	0.641774
yHMPu5000034748_Lipomyces_oligophaga	0.654658
yHMPu5000034749_Lipomyces_mesembrius	0.654888
yHMPu5000034754_Lipomyces_arxii	0.658199
yHMPu5000034757_Lipomyces_doorenjongii	0.632911
yHMPu5000034758_Lipomyces_japonicus	0.653137
yHMPu5000034760_Lipomyces_kononenkoae	0.646172
yHMPu5000034761_Lipomyces_lipofer	0.651163
yHMPu5000034862_Zygotorulaspora_florentina	0.668329
yHMPu5000034865_Zygosaccharomyces_kombuchaensis	0.637348
yHMPu5000034866_Zygosaccharomyces_bisporus	0.615385
yHMPu5000034875_Tetrapisispora_fleetii	0.694853
yHMPu5000034876_Tetrapisispora_iriomotensis	0.694541
yHMPu5000034877_Tetrapisispora_namnaonensis	0.704739
yHMPu5000034881_Torulaspora_pretoriensis	0.647948
yHMPu5000034883_Peterozyma_xylosa	0.705543
yHMPu5000034884_Peterozyma_toletana	0.699095
yHMPu5000034885_Ogataea_zsoltii	0.68371
yHMPu5000034886_Ogataea_trehalophila	0.677616
yHMPu5000034887_Ogataea_trehaloabstinens	0.685882
yHMPu5000034890_Ogataea_ramenticola	0.691106
yHMPu5000034891_Ogataea_pini	0.678356
yHMPu5000034892_Ogataea_pilisensis	0.684083
yHMPu5000034893_Ogataea_philodendra	0.669388
yHMPu5000034897_Ogataea_glucozyma	0.675885
yHMPu5000034899_Ogataea_kodamae	0.639503
yHMPu5000034901_Ogataea_methylivora	0.696448
yHMPu5000034902_Ogataea_minuta	0.642254
yHMPu5000034903_Ogataea_naganishii	0.686391
yHMPu5000034904_Ogataea_nonfermentans	0.652762
yHMPu5000034918_Nakazawaea_holstii	0.702735
yHMPu5000034932_Kuraishia_ogatae	0.665116
yHMPu5000034933_Kuraishia_molischiana	0.679907
yHMPu5000034939_Komagataella_pseudopastoris	0.672922
yHMPu5000034946_Ambrosiozyma_oregonensis	0.712139
yHMPu5000034947_Ambrosiozyma_philentoma	0.686007
yHMPu5000034950_Citeromyces_hawaiiensis	0.677165
yHMPu5000034952_Citeromyces_siamensis	0.694382
yHMPu5000034957_Hanseniaspora_osmophila	0.672043
yHMPu5000034963_Hanseniaspora_clermontiae	0.639626
yHMPu5000034967_Candida_freyschussii	0.669065
yHMPu5000034973_Danielozyma_ontarioensis	0.649254
yHMPu5000034974_Deakozyma_indianensis	0.625455
yHMPu5000034978_Cyberlindnera_mrakii	0.676887
yHMPu5000034979_Cyberlindnera_misumaiensis	0.672269
yHMPu5000034986_Candida_oregonensis	0.632603
yHMPu5000034988_Candida_fructus	0.635697
yHMPu5000034990_Candida_corydali	0.713226
yHMPu5000034998_Cephaloascus_albidus	0.706621
yHMPu5000034999_Cephaloascus_fragrans	0.692308
yHMPu5000035011_Candida_pyralidae	0.668774
yHMPu5000035018_Candida_canberraensis	0.686158
yHMPu5000035022_Candida_emberorum	0.683374
yHMPu5000035031_Candida_kruisii	0.663218
yHMPu5000035032_Candida_gatunensis	0.65098
yHMPu5000035033_Candida_cretensis	0.656999
yHMPu5000035037_Candida_montana	0.668697
yHMPu5000035040_Ambrosiozyma_maleeae	0.657669
yHMPu5000035041_Ambrosiozyma_pseudovanderkliftii	0.704626
yHMPu5000035044_Barnettozyma_californica	0.677608
yHMPu5000035045_Barnettozyma_hawaiiensis	0.670316
yHMPu5000035046_Barnettozyma_populi	0.686158
yHMPu5000035047_Barnettozyma_pratensis	0.670991
yHMPu5000035048_Barnettozyma_salicaria	0.659698
yHMPu5000035242_Zygoascus_ofunaensis	0.643772
yHMPu5000035243_Zygoascus_meyerae	0.655012
yHMPu5000035244_Candida_incommunis	0.633769
yHMPu5000035252_Yamadazyma_nakazawae	0.704172
yHMPu5000035261_Candida_ponderosae	0.710677
yHMPu5000035268_Wickerhamomyces_hampshirensis	0.698614
yHMPu5000035271_Wickerhamomyces_bovis	0.693491
yHMPu5000035274_Wickerhamomyces_alni	0.701163
yHMPu5000035279_Tortispora_starmeri	0.623888
yHMPu5000035282_Trigonopsis_vinaria	0.633005
yHMPu5000035286_Candida_azyma	0.704046
yHMPu5000035296_Priceomyces_carsonii	0.684274
yHMPu5000035297_Priceomyces_castillae	0.672457
yHMPu5000035301_Pichia_terricola	0.690176
yHMPu5000035302_Candida_fragi	0.693252
yHMPu5000035318_Hyphopichia_heimii	0.676157
yHMPu5000035325_Cyberlindnera_petersonii	0.671856
yHMPu5000035335_Candida_blattae	0.64486
yHMPu5000035629_Yueomyces_sinensis	0.668883
yHMPu5000035633_Candida_hispaniensis	0.640531
yHMPu5000035639_Wickerhamomyces_canadensis	0.70245
yHMPu5000035640_Yamadazyma_philogaea	0.676393
yHMPu5000035641_Yamadazyma_scolyti	0.695707
yHMPu5000035643_Yarrowia_bubula	0.623421
yHMPu5000035645_Yarrowia_divulgata	0.639175
yHMPu5000035650_Trigonopsis_variabilis	0.651753
yHMPu5000035651_Torulaspora_microellipsoides	0.656977
yHMPu5000035652_Torulaspora_maleeae	0.641274
yHMPu5000035654_Tortispora_ganteri	0.619772
yHMPu5000035658_Starmera_amethionina	0.693694
yHMPu5000035659_Saturnispora_dispora	0.657609
yHMPu5000035662_Meyerozyma_caribbica	0.679438
yHMPu5000035665_Middelhovenomyces_tepae	0.658837
yHMPu5000035667_Kurtzmaniella_cleridarum	0.673054
yHMPu5000035670_Phaffomyces_opuntiae	0.713429
yHMPu5000035671_Phaffomyces_antillensis	0.705463
yHMPu5000035672_Phaffomyces_thermotolerans	0.707491
yHMPu5000035673_Candida_orba	0.702539
yHMPu5000035674_Kregervanrija_delftensis	0.700876
yHMPu5000035675_Kregervanrija_fluxuum	0.706667
yHMPu5000035677_Kodamaea_ohmeri	0.657767
yHMPu5000035679_Candida_rhagii	0.673784
yHMPu5000035681_Candida_gotoi	0.680047
yHMPu5000035684_Kloeckera_hatyaiensis	0.63706
yHMPu5000035686_Cyberlindnera_saturnus	0.685144
yHMPu5000035687_Cyberlindnera_suaveolens	0.671362
yHMPu5000035688_Cyberlindnera_xylosilytica	0.649888
yHMPu5000035689_Candida_mycetangii	0.691676
yHMPu5000035690_Candida_vartiovaarae	0.663886
yHMPu5000035691_Candida_salmanticensis	0.675862
yHMPu5000035695_Hanseniaspora_pseudoguilliermondii	0.663537
yHMPu5000035696_Hanseniaspora_singularis	0.672308
yHMPu5000035699_Cyberlindnera_maclurae	0.649144
yHMPu5000035703_Cyberlindnera_americana	0.676436
yHMPu5000035707_Candida_heveicola	0.654229
yHMPu5000041678_Debaryomyces_prosopidis	0.696567
yHMPu5000041693_Debaryomyces_nepalensis	0.696535
yHMPu5000041713_Debaryomyces_maramus	0.715144
yHMPu5000041743_Candida_hawaiiana	0.637626
yHMPu5000041818_Magnusiomyces_tetrasperma	0.66481
yHMPu5000041822_Dipodascus_geniculatus	0.669872
yHMPu5000041824_Debaryomyces_subglobosus	0.683575
yHMPu5000041829_Debaryomyces_fabryi	0.699401
yHMPu5000041833_Candida_tammaniensis	0.699758
yHMPu5000041840_Candida_wancherniae	0.600785
yHMPu5000041855_Candida_ascalaphidarum	0.643127
yHMPu5000041862_Candida_golubevii	0.653465
yHMPu5000041863_Candida_gorgasii	0.705596
