# Supplementary material for: Yeast metabolic innovations emerged via expanded metabolic network and gene positive selection
Source: Mol Syst Biol. 2021 Oct 22;17(10):e10427. doi: 10.15252/msb.202110427 (PMC8532513; doi:10.15252/msb.202110427)
Supplement: Supplementary file 5 — Dataset EV4 [file MSB-17-e10427-s007.xlsx]

## Sheet: Description
Dataset EV4 Functional analysis of genes with significant clusters consisting of fast-evolved sites.
Tab #	Name	Description
Tab 1	CLUMPS analysis	CLUMPS analysis result of fast-evolved sites based on protein 3D structures. The gap frequency was set as 0.3 as the cut-off to get the protein list

## Sheet: CLUMPS analysis
CLUMPS analysis result of fast-evolved sites based on homology protein 3D structures. The gap frequency was set as 0.3 as the cut-off to get the protein list.
Locus	WGD	Stress	Enzyme	P value	pdbid	sstart2	send2
YPL081W	✓		Ribosomal subunit	0.0076	2_186_4v88.85.A_5cd7654ca03a1b18995a6da0	2	186
YGL158W	✓	Oxidative stress response	Serine/threonine-protein kinase	0.0083	118_419_2jam.1.A_5cd68b27a03a1b3565989958	118	419
YDR106W			Actin-Related Protein	0.0029	3_273_6f1t.1.J_5cd5b5b808cc8ff545d135a8	3	273
YNL173C	✓		Signal transduction protein/Plasma membrane protein	0.0012	5_90_5ufu.2.E_5ad4b553ad01f0bada0a40a8	5	90
YDL070W	✓	DNA replication stress	Transcription factor	0.0435	132_382_4cos.1.A_5cd7b5c008cc8fd900465bd8	132	382
YKL132C	✓		Dihydrofolate synthetase	0.0433	6_426_1o5z.1.A_5cd573fa3b85d1d7e450056f	6	426
YER079W			Unknown function	0.0003	125_149_4dqy.1.B_5b8e74fcc4494f3fa14b7257	125	149
YOL128C	✓	Response to heat & salt	Glycogen synthase Kinase	0.0101	20_372_4e7w.1.A_5cd49e5f9ffd12df41bfe55d	20	372
YOR020W-A			Unknown function	0.0308	5_29_6b8h.1.m_5cdabf9e8fd6f9e028b78ef9	5	29
YGR035C	✓	Multidrug resistance	Unknown function	0.0026	24_52_1y5y.1.B_5995db02eb80f76ab39c20d4	24	52
YBL099W			ATP synthase	0.0418	60_544_2xok.1.B_5cd6e9c31a200bc2371f833d	60	544
YDR147W	✓		Ethanolamine kinase	0.0003	104_516_3mes.1.A_5cd6ce1608cc8fd5007bda1b	104	516
YIL009C-A			Telomerase holoenzyme	0.0402	13_181_2m9v.1.A_5cd7c16d08cc8fe5ace09152	13	181
YPL017C	✓		Microtubule associated protein	0.0502	5_493_6fmu.1.B_5cd660313b85d10c4a21f923	5	493
CLUMPS analysis result of fast-evolved sites based on experimental protein 3D structures. The gap frequency was set as 0.3 as the cut-off to get the protein list.
locus	WGD	Stress	Enzyme	P value	pdbid	sstart2	send2
YPL081W	✓		Ribosomal subunit	0.0088	6fai@J@484	2	186
YHL015W			Protein component of the small (40S) ribosomal subunit	0.0139	6fai@U@1049	19	121
YMR255W		Response to DNA replication stress	Coiled-coiled protein of unknown function	0.0248	3lcn@C@1096	126	150
YPL240C	✓	Response to DNA replication stress	Hsp90 chaperone	0.035	2cge@A@99	273	677
YBL099W			ATP synthase	0.0457	6cp6@A@1189	39	545
