# Supplementary material for: Yeast metabolic innovations emerged via expanded metabolic network and gene positive selection
Source: Mol Syst Biol. 2021 Oct 22;17(10):e10427. doi: 10.15252/msb.202110427 (PMC8532513; doi:10.15252/msb.202110427)
Supplement: Supplementary file 6 — Dataset EV5 [file MSB-17-e10427-s003.xlsx]

## Sheet: Description
Dataset EV5 Summary in candidate reactions for the substrate utilization and the related HGT events contributing to the gain of function in substrate utilization.
Tab #	Name	Description
Tab 1	Substrate-related rxns	Summary of candidate reactions for the substrate utilization
Tab 2	Substrate HGT from non-fungi	Summary of potential HGT candidates from outside of fungi in terms of substrates utilization
Tab 3	Substrate HGT from fungi	Summary of potential HGT candidates from fungi in terms of substrates utilization
Tab 4	Transporter HGT from non-fungi	Summary of potential HGT candidates from outside of fungi in terms of transporters
Tab 5	Transporter HGT from fungi	Summary of potential HGT candidates from fungi in terms of transporters

## Sheet: Substrate-related rxns
Summary of candidate reactions for the substrate utilization
Substrate	maltose				D-xylose						L-arabinose		route 1						route 2				D-arabinose		route 1				route 2			D-ribose				D-galactose		route 1				route 2						methanol
index	maltose_exp	maltose_model	r_1227;r_5013	r_0198	D-xylose_exp	D-xylose_model	r_1719	r_1093	r_1092;r_4816	r_1094	L-arabinose_exp	L-arabinose_model	r_1877	r_0205;r_4661;r_5075	r_4489	r_4490	r_1092;r_4816	r_1094	r_1877	r_0205;r_4661;r_5075	r_4937	r_1094	D-arabinose_exp	D-arabinose_model	r_1707	r_4491	r_4877;r_4492	r_1094	r_1707	r_4692	r_5227	D-ribose_exp	D-ribose_model	r_2041	r_0969	D-galactose_exp	D-galactose_model	r_1135;r_5086	r_0458	r_1071	r_1070	r_1135;r_5086	r_5074;r_4660	r_4983	r_4982	r_0323	r_0533	methanol_exp	methanol_model
gene_sce			YBR298C	YBR299W				YHR104W	YLR070C	YGR194C							YLR070C	YGR194C				YGR194C						YGR194C			YDR109C				YCR036W					YBR018C	YBR019C
ko			malTrans_MNXR101364	malDegrade_MNXR101717				XR_R01431.fa	XDH_R01896.fa	XK_R01639.fa				K00011_R01759.fasta	larab_R01903.fasta	larab_R01904.fasta	XDH_R01896.fa	XK_R01639.fa		K00011_R01759.fasta	draftmodel	XK_R01639.fa			hgt2_r1707.fa	K00011_R01759.fasta	K17818_R07143	XK_R01639.fa	hgt2_r1707.fa	K17738_R07134.fa	darab_ R01526.fa				K00852_R01051			galTrans_R10619.fa	K00849_R01092	K00965_R00955	K01784_R00291	galTrans_R10619.fa		lad_MNXR117337.fa
grRules			Lachancea_fantastica@Seq_3302 or YGR289C or yHMPu5000035652_Torulaspora_maleeae@Seq_2255;yHMPu5000035633_Candida_hispaniensis@Se... <Preview truncated at 128 characters>	Arthrobotrys_oligospora@Seq_1534 or Aspergillus_nidulans@Seq_5838 or Botrytis_cinerea@Seq_10177 or Kuraishia_capsulata@Seq_12 or... <Preview truncated at 128 characters>			Debaryomyces_hansenii@Seq_5360 or Kazachstania_naganishii@Seq_1292 or Kazachstania_naganishii@Seq_324 or Lachancea_waltii@Seq_46... <Preview truncated at 128 characters>	YHR104W or yHAB160_Kazachstania_kunashirensis@Seq_5180 or yHMPu5000026142_Citeromyces_matritensis@Seq_4894 or yHMPu5000035046_Ba... <Preview truncated at 128 characters>	Saccharomyces_paradoxus@Seq_2972 or YJR159W;yHMPu5000041840_Candida_wancherniae@Seq_236 or Botrytis_cinerea@Seq_4657 or Arthrobo... <Preview truncated at 128 characters>	YGR194C			Debaryomyces_hansenii@Seq_5360 or Kazachstania_naganishii@Seq_1292 or Kazachstania_naganishii@Seq_324 or Lachancea_waltii@Seq_46... <Preview truncated at 128 characters>	YHR104W or yHAB160_Kazachstania_kunashirensis@Seq_5180 or yHMPu5000026142_Citeromyces_matritensis@Seq_4894 or yHMPu5000035046_Ba... <Preview truncated at 128 characters>			Saccharomyces_paradoxus@Seq_2972 or YJR159W;yHMPu5000041840_Candida_wancherniae@Seq_236 or Botrytis_cinerea@Seq_4657 or Arthrobo... <Preview truncated at 128 characters>	YGR194C	Debaryomyces_hansenii@Seq_5360 or Kazachstania_naganishii@Seq_1292 or Kazachstania_naganishii@Seq_324 or Lachancea_waltii@Seq_46... <Preview truncated at 128 characters>	YHR104W or yHAB160_Kazachstania_kunashirensis@Seq_5180 or yHMPu5000026142_Citeromyces_matritensis@Seq_4894 or yHMPu5000035046_Ba... <Preview truncated at 128 characters>	Millerozyma_acaciae@Seq_1901 or yHMPu5000034605_Spencermartinsiella_europaea@Seq_6025	YGR194C			Debaryomyces_hansenii@Seq_5360 or Kazachstania_naganishii@Seq_1292 or Kazachstania_naganishii@Seq_324 or Lachancea_waltii@Seq_46... <Preview truncated at 128 characters>		yHMPu5000034761_Lipomyces_lipofer@Seq_3584 or Dekkera_bruxellensis@Seq_511	YGR194C	Debaryomyces_hansenii@Seq_5360 or Kazachstania_naganishii@Seq_1292 or Kazachstania_naganishii@Seq_324 or Lachancea_waltii@Seq_46... <Preview truncated at 128 characters>	yHMPu5000035048_Barnettozyma_salicaria@Seq_317 or yHMPu5000034952_Citeromyces_siamensis@Seq_835 or Stagonospora_nodorum@Seq_4120... <Preview truncated at 128 characters>				Debaryomyces_hansenii@Seq_5360 or Kazachstania_naganishii@Seq_1292 or Kazachstania_naganishii@Seq_324 or Lachancea_waltii@Seq_46... <Preview truncated at 128 characters>	YCR036W			Debaryomyces_hansenii@Seq_5360 or Kazachstania_naganishii@Seq_1292 or Kazachstania_naganishii@Seq_324 or Lachancea_waltii@Seq_46... <Preview truncated at 128 characters>	YBR020W or yHAB153_Kazachstania_rosinii@Seq_1275	YBR018C or yHAB133_Kazachstania_unispora@Seq_3663 or yHAB133_Kazachstania_unispora@Seq_4186 or yHAB155_Kazachstania_spencerorum@... <Preview truncated at 128 characters>	YBR019C or yHAB158_Kazachstania_viticola@Seq_4314 or yHAB158_Kazachstania_viticola@Seq_5227 or yHMPu5000026152_Torulaspora_franc... <Preview truncated at 128 characters>	Debaryomyces_hansenii@Seq_5360 or Kazachstania_naganishii@Seq_1292 or Kazachstania_naganishii@Seq_324 or Lachancea_waltii@Seq_46... <Preview truncated at 128 characters>	yHMPu5000035261_Candida_ponderosae@Seq_6230 or Fusarium_graminearum@Seq_1806 or Yarrowia_keelungensis@Seq_3217 or yHMPu500003463... <Preview truncated at 128 characters>	Millerozyma_acaciae@Seq_1901 or yHMPu5000034605_Spencermartinsiella_europaea@Seq_6025	Sclerotinia_sclerotiorum@Seq_9512 or Sclerotinia_sclerotiorum@Seq_9729 or yHMPu5000034671_Blastobotrys_peoriensis@Seq_241	Lipomyces_starkeyi@Seq_6408 or Metschnikowia_matae_maris@Seq_3069 or Saccharomyces_paradoxus@Seq_2972 or Stagonospora_nodorum@Se... <Preview truncated at 128 characters>	YLR446W or YGL253W
ref			PMID: 30013016	PMID: 30013016				PMID: 30013016	PMID: 30013016	PMID: 30013016				kegg/https://doi.org/10.1155/2017/5318232	metacyc	ncbi_enzyme_budding_yeast	PMID: 30013016	PMID: 30013016		kegg/https://doi.org/10.1155/2017/5318232		PMID: 30013016			PMID: 27400037	kegg/PMID: 27400037	kegg	kegg	PMID: 27400037	kegg	metacyc/PMID: 22998943							PMID: 17156020;gal2 annotation in S.ce				PMID: 17156020;gal2 annotation in S.ce	PMID: 26609320	PMID: 26609320	PMID: 26609320	PMID: 26609320	PMID: 26609320
rxn id in the model			r_1227;r_5013	r_0198			r_1719	r_1093	r_1092;r_4816	r_1094			r_1877	r_0205;r_4661;r_5075	r_4489	r_4490	r_1092;r_4816	r_1094	r_1877	r_0205;r_4661;r_5075	r_4937	r_1094			r_1707	r_4491	r_4877;r_4492	r_1094	r_1707	r_4692	r_5227			r_2041	r_0969			r_1135;r_5086	r_0458	r_1071	r_1070	r_1135;r_5086	r_5074;r_4660	r_4983	r_4982	r_0323	r_0533
MNX id			MNXR101365;MNXR101364	MNXR101717				MNXR105261	MNXR105262;MNXR105265	MNXR105255			MNXR135734	MNXR107158;MNXR107158;MNXR107157	MNXR95187	MNXR105265	MNXR105262;MNXR105265	MNXR105255	MNXR135734	MNXR107158;MNXR107158;MNXR107157	MNXR95187	MNXR105255					MNXR110843	MNXR105255		MNXR110836				MNXR104036	MNXR103431			MNXR100026;MNXR113944	MNXR99985	MNXR105090	MNXR105057	MNXR100026;MNXR113944
KEGG id				R01555				R01431	R01896;R01904	R01639				R01759;R01759;R01758	R01903	R01904	R01896;R01904	R01639		R01759;R01759;R01758	R01903	R01639					R07143	R01639		R07134	R01526							R10619	R01092	R00955		R10619	R01093;R01095	RXN-12079		R00875	R00760
Alloascoidea_hylecoeti	0	1.89301	1	1	1	0.787012	1	1	2	1	1	0.787012	1	1	1	1	2	1	1	1	0	1	0	0.787012	1	1	1	1	1	1	1	0	0.787012	1	1	0	0.944782	1	1	1	1	1	0	1	0	1	1	1	0
Ascoidea_rubescens	1	0	0	0	1	0.773897	1	1	2	1	0	0.749301	1	1	1	1	2	1	1	1	0	1	1	0.749301	1	1	1	1	1	1	1	1	0.773897	1	1	1	0	1	0	0	0	1	0	1	0	1	1	0	0
yHMPu5000034998_Cephaloascus_albidus	0	0	1	0	1	0.764227	1	1	2	1	1	0.739939	1	1	1	1	2	1	1	1	1	1	v	0.739939	1	1	1	1	1	0	1	0	0.764227	1	1	1	0.917652	1	1	1	1	1	0	1	1	1	1	0	0
yHMPu5000034999_Cephaloascus_fragrans	0	0	0	0	1	0.772191	1	1	2	1	1	0.748383	1	1	1	1	2	1	1	1	1	1	0	0.748383	1	1	1	1	1	0	1	0	0.772191	1	1	1	0.927224	1	1	1	1	1	0	1	0	1	1	0	0
Wickerhamia_fluorescens	0	0	0	0	0	0.721851	1	1	1	1	0	0.681599	1	1	1	1	1	1	1	1	0	1	0	0.721851	1	1	1	1	1	1	1	0	0	1	0	1	0.913625	1	1	1	1	1	0	0	0	1	1	0	0
yHMPu5000035252_Yamadazyma_nakazawae	1	1.89104	1	1	1	0.786196	1	1	1	1	1	0.786196	1	1	1	1	1	1	1	1	1	1	1	0.786196	1	1	1	1	1	1	1	1	0.786196	1	1	1	0.943632	1	1	1	1	1	0	1	0	1	1	0	0
yHMPu5000035640_Yamadazyma_philogaea	1	1.87658	1	1	1	0.780184	1	1	1	1	1	0.780184	1	1	1	1	1	1	1	1	1	1	1	0.780184	1	1	1	1	1	1	1	1	0.780184	1	1	1	0.93228	1	1	1	1	1	0	1	0	1	1	0	0
yHMPu5000035641_Yamadazyma_scolyti	1	1.89248	1	1	1	0.786791	1	1	2	1	1	0.786791	1	1	1	1	2	1	1	1	1	1	v	0.786791	1	1	1	1	1	1	0	1	0	1	0	1	0.944518	1	1	1	1	1	0	1	1	1	1	0	0
yHMPu5000041829_Debaryomyces_fabryi	1	1.74588	1	1	1	0.725845	1	1	1	1	1	0.725845	1	1	1	1	1	1	1	1	1	1	v	0.725845	1	1	1	1	1	1	1	1	0.725845	1	1	1	0.871565	2	1	1	1	2	0	1	1	1	1	0	0
Debaryomyces_hansenii	1	1.76473	1	1	1	0.733681	1	1	1	1	1	0.733681	1	1	1	1	1	1	1	1	1	1	v	0.733681	1	1	1	1	1	1	1	v	0.733681	1	1	1	0.880974	2	1	1	1	2	0	1	0	1	1	0	0
yHMPu5000041713_Debaryomyces_maramus	1	1.85532	1	1	1	0.747536	1	1	1	1	1	0.747536	1	1	1	1	1	1	1	1	1	1	0	0.747536	1	1	1	1	1	1	1	1	0.771318	1	1	1	0.926175	1	1	1	1	1	0	1	0	1	1	0	0
yHMPu5000041693_Debaryomyces_nepalensis	1	1.75056	1	1	1	0	1	1	1	0	1	0	1	1	1	1	1	0	1	1	1	0	v	0.727579	1	1	1	0	1	1	1	1	0.727579	1	1	1	0.873644	2	1	1	1	2	0	1	0	1	1	0	0
yHMPu5000041678_Debaryomyces_prosopidis	1	1.83814	1	1	1	0.739913	1	1	1	1	1	0.739913	1	1	1	1	1	1	1	1	1	1	0	0.739913	1	1	1	1	1	1	1	1	0.7642	1	1	1	0.91762	2	1	1	1	2	0	1	1	1	1	0	0
yHMPu5000041824_Debaryomyces_subglobosus	1	1.89078	1	1	1	0.786085	1	1	1	1	1	0.786085	1	1	1	1	1	1	1	1	1	1	1	0.786085	1	1	1	1	1	1	1	1	0.786085	1	1	1	0.943535	1	1	1	1	1	0	1	1	1	1	0	0
yHMPu5000035667_Kurtzmaniella_cleridarum	1	1.67775	1	1	1	0.675349	1	1	1	1	0	0.649383	1	1	1	1	1	1	1	1	0	1	0	0.675349	1	1	1	1	1	1	1	1	0.697517	1	1	1	0.83755	1	1	1	1	1	0	1	0	1	1	0	0
Lodderomyces_elongisporus	1	1.85872	1	1	1	0.748197	1	1	1	1	0	0.722874	1	1	1	1	1	1	1	1	0	1	0	0.748197	1	1	1	1	1	1	1	0	0.772756	1	1	1	0.927894	1	1	1	1	1	0	0	0	1	1	0	0
yHMPu5000035662_Meyerozyma_caribbica	1	1.76449	1	1	1	0.731455	1	1	2	1	v	0.731455	1	1	1	1	2	1	1	1	1	1	1	0.731455	1	1	1	1	1	1	1	v	0.731455	1	1	1	0.850129	1	1	1	1	1	0	1	0	1	1	0	0
Meyerozyma_guilliermondii	1	1.76452	1	1	1	0.733593	1	1	2	1	1	0.733593	1	1	1	1	2	1	1	1	1	1	1	0.733593	1	1	1	1	1	1	1	1	0.733593	1	1	1	0.870957	1	1	1	1	1	0	1	0	1	1	0	0
Millerozyma_acaciae	1	0	0	1	1	0.739737	1	1	1	1	1	0.739737	1	1	1	1	1	1	1	1	1	1	0	0.739737	1	1	1	1	1	1	1	1	0	1	0	1	0.917402	1	1	1	1	1	0	1	0	1	1	0	0
yHMPu5000035296_Priceomyces_carsonii	1	1.85872	1	1	1	0.772756	1	1	2	1	v	0.748197	1	1	1	1	2	1	1	1	1	1	0	0.748197	1	1	1	1	1	1	1	v	0	1	0	1	0.927894	1	1	1	1	1	0	1	1	1	1	0	0
yHMPu5000035297_Priceomyces_castillae	1	0	0	1	1	0.7477	1	1	1	1	1	0.7477	1	1	1	1	1	1	1	1	1	1	1	0.7477	1	1	1	1	1	1	1	1	0.772243	1	1	1	0.927277	1	1	1	1	1	0	1	0	1	1	0	0
Priceomyces_haplophilus	0	0	0	0	1	0.739498	1	1	1	1	1	0.739498	1	1	1	1	1	1	1	1	1	1	v	0.739498	1	1	1	1	1	1	1	1	0.763771	1	1	1	0.895317	1	1	1	1	1	0	1	0	1	1	0	0
yHMPu5000034606_Priceomyces_medius	1	0	0	1	1	0.755367	1	1	2	1	1	0.696651	1	1	1	1	2	1	1	1	1	1	1	0.696651	1	1	1	1	1	1	1	1	0.755367	1	1	1	0.905759	1	1	1	1	1	0	1	0	1	1	0	0
Scheffersomyces_stipitis	1	1.91465	1	1	1	0.79601	1	1	2	1	v	0.79601	1	1	1	1	2	1	1	1	1	1	1	0.79601	1	1	1	1	1	1	1	1	0.79601	1	1	1	0.945948	1	1	1	1	1	0	1	0	1	1	0	0
Spathaspora_passalidarum	1	1.81525	1	1	1	0.714865	1	1	1	1	0	0.675002	1	1	1	1	1	1	1	1	0	1	1	0.714865	1	1	1	1	1	1	1	1	0.754727	1	1	1	0.903475	1	1	1	1	1	0	0	0	1	1	0	0
yHMPu5000034661_Dipodascus_albidus	0	0	0	0	1	0.787012	1	1	1	1	0	0.787012	1	3	1	1	1	1	1	3	0	1	0	0.787012	1	1	1	1	1	1	1	0	0.787012	1	1	1	0.945012	2	1	1	1	2	2	1	0	1	1	0	0
yHMPu5000041822_Dipodascus_geniculatus	1	0	0	0	1	0.787012	1	1	1	1	0	0.787012	1	3	1	1	1	1	1	3	0	1	0	0.787012	1	1	1	1	1	1	1	0	0.787012	1	1	1	0.945012	2	1	1	1	2	2	1	0	1	1	0	0
Geotrichum_candidum	0	0	0	0	1	0.741204	1	1	1	1	0	0.716875	1	1	1	1	1	1	1	1	0	1	0	0.741204	1	1	1	1	1	1	1	0	0.765534	1	1	1	0.919221	2	1	1	1	2	0	1	0	1	1	0	0
yHMPu5000034754_Lipomyces_arxii	0	1.78615	1	1	1	0.742268	1	1	1	1	1	0.742268	1	3	1	1	1	1	1	3	1	1	0	0.742268	1	1	2	1	1	1	1	0	0.742268	1	1	1	0.891681	2	1	1	1	2	2	1	1	1	1	0	0
yHMPu5000034757_Lipomyces_doorenjongii	1	0	1	0	1	0.725175	1	1	1	1	1	0.725175	1	1	1	1	1	1	1	1	1	1	0	0.725175	1	1	2	1	1	1	1	0	0.725175	1	1	1	0.87076	2	1	1	1	2	0	1	0	1	1	0	0
yHMPu5000034758_Lipomyces_japonicus	0	0	1	0	1	0	0	1	1	1	1	0	0	1	1	1	1	1	0	1	1	1	0	0	0	1	2	1	0	1	1	0	0	0	1	1	0.872983	1	1	1	1	1	0	1	0	1	1	0	0
yHMPu5000034760_Lipomyces_kononenkoae	1	1.77995	1	1	v	0.739691	1	1	1	1	0	0.739691	1	3	1	1	1	1	1	3	1	1	v	0.739691	1	1	2	1	1	1	1	0	0.739691	1	1	1	0.888584	2	1	1	1	2	2	1	1	1	1	0	0
yHMPu5000034761_Lipomyces_lipofer	1	1.77995	1	1	v	0.739691	1	1	1	1	v	0.739691	1	3	1	1	1	1	1	3	1	1	v	0.739691	1	1	2	1	1	1	1	0	0.739691	1	1	1	0.888584	2	1	1	1	2	2	1	1	1	1	0	0
yHMPu5000034749_Lipomyces_mesembrius	v	1.74794	1	1	v	0.726702	1	1	1	1	v	0.726702	1	1	1	1	1	1	1	1	1	1	0	0.726702	1	1	2	1	1	1	1	0	0.726702	1	1	v	0.872594	2	1	1	1	2	0	1	0	1	1	0	0
yHMPu5000034748_Lipomyces_oligophaga	0	0	0	1	v	0	0	1	1	1	0	0	0	1	1	1	1	1	0	1	0	1	0	0	0	1	2	1	0	1	1	0	0	0	1	1	0.871145	2	1	1	1	2	0	1	0	1	1	0	0
Lipomyces_starkeyi	1	1.74794	1	1	1	0.726702	1	1	1	1	v	0.726702	1	3	1	1	1	1	1	3	1	1	v	0.726702	1	1	1	1	1	1	1	v	0.726702	1	1	1	0.872594	2	1	1	1	2	2	1	1	1	1	0	0
yHMPu5000034742_Lipomyces_suomiensis	0	0	1	0	1	0	0	1	1	1	1	0	0	3	1	1	1	1	0	3	1	1	1	0	0	1	1	1	0	1	1	0	0	0	1	1	0.945576	2	1	1	1	2	2	1	0	1	1	0	0
yHMPu5000034654_Aciculoconidium_aculeatum	1	1.85872	1	1	0	0.748197	1	1	1	1	0	0.722874	1	1	1	1	1	1	1	1	0	1	0	0.748197	1	1	1	1	1	0	1	0	0.772756	1	1	0	0	1	0	1	0	1	0	0	0	1	1	0	0
Clavispora_lusitaniae	v	1.51439	1	1	1	0.661531	1	1	1	1	0	0.661531	1	1	1	1	1	1	1	1	0	1	v	0.661531	1	1	1	1	1	1	1	v	0	1	0	v	0.75596	1	1	1	1	1	0	0	0	1	1	0	0
Hyphopichia_burtonii	1	1.64049	1	1	1	0.64604	1	1	1	1	v	0.64604	1	1	1	1	1	1	1	1	1	1	0	0.64604	1	1	1	1	1	1	1	1	0.682064	1	1	1	0.818982	1	1	1	1	1	0	1	0	1	1	0	0
yHMPu5000035318_Hyphopichia_heimii	1	1.91446	1	1	1	0.79593	1	1	2	1	1	0.79593	1	1	1	1	2	1	1	1	1	1	0	0.79593	1	1	1	1	1	1	1	1	0	1	0	1	0.945855	1	1	1	1	1	0	1	0	1	1	0	0
yHMPu5000034665_Kodamaea_laetipori	1	1.85872	1	1	1	0.748197	1	1	1	1	0	0.722874	1	1	1	1	1	1	1	1	0	1	1	0.748197	1	1	1	1	1	1	1	0	0.772756	1	1	0	0	2	0	1	1	2	0	0	0	1	1	0	0
yHMPu5000035677_Kodamaea_ohmeri	1	1.67742	1	1	v	0.675219	1	1	1	1	0	0.649275	1	1	1	1	1	1	1	1	0	1	0	0.675219	1	1	1	1	1	1	1	v	0.697383	1	1	1	0.837388	1	1	1	1	1	0	0	0	1	1	0	0
Metschnikowia_aberdeeniae	1	1.85587	1	1	1	0.747052	1	1	1	1	0	0.721851	1	1	1	1	1	1	1	1	0	1	0	0.747052	1	1	1	1	1	1	1	0	0.771573	1	1	1	0.926473	1	1	1	1	1	0	0	0	1	1	0	0
Metschnikowia_arizonensis	1	1.85623	1	1	0	0.747195	1	1	1	1	0	0.721979	1	1	1	1	1	1	1	1	0	1	0	0.747195	1	1	1	1	1	1	1	0	0.771721	1	1	v	0.926651	1	1	1	1	1	0	0	0	1	1	0	0
Metschnikowia_bicuspidata	1	1.90287	1	1	v	0.762562	1	1	1	1	0	0.737296	1	1	1	1	1	1	1	1	0	1	0	0.762562	1	1	1	1	1	1	1	0	0.787593	1	1	1	0.916115	1	1	1	1	1	0	0	0	1	1	0	0
Metschnikowia_borealis	1	1.83095	1	1	1	0.721049	1	1	1	1	0	0.680842	1	1	1	1	1	1	1	1	0	1	0	0.721049	1	1	1	1	1	1	1	0	0.761255	1	1	1	0.91273	1	1	1	1	1	0	0	0	1	1	0	0
Metschnikowia_cerradonensis	1	1.89143	1	1	1	0.786356	1	1	1	1	0	0.786356	1	3	1	1	1	1	1	3	0	1	0	0.786356	1	1	1	1	1	1	1	0	0.786356	1	1	1	0.933728	1	1	1	1	1	2	0	0	1	1	0	0
Metschnikowia_continentalis	1	1.85657	1	1	1	0.747332	1	1	1	1	0	0.722101	1	1	1	1	1	1	1	1	0	1	0	0.747332	1	1	1	1	1	1	1	0	0.771863	1	1	1	0.926821	1	1	1	1	1	0	0	0	1	1	0	0
Metschnikowia_dekortum	1	1.83114	1	1	1	0.721121	1	1	1	1	0	0.68091	1	1	1	1	1	1	1	1	0	1	0	0.721121	1	1	1	1	1	1	1	0	0.761332	1	1	1	0.912813	1	1	1	1	1	0	1	0	1	1	0	0
Metschnikowia_hamakuensis	1	1.84393	1	1	1	0.742246	1	1	1	1	0	0.715772	1	1	1	1	1	1	1	1	0	1	0	0.742246	1	1	1	1	1	1	1	1	0.76661	1	1	1	0.920513	1	1	1	1	1	0	0	0	1	1	0	0
Metschnikowia_hawaiiensis	1	1.82747	1	1	1	0.719675	1	1	1	1	0	0.679545	1	1	1	1	1	1	1	1	0	1	0	0.719675	1	1	1	1	1	1	1	0	0.759806	1	1	1	0.91134	1	1	1	1	1	0	0	0	1	1	0	0
Metschnikowia_hibisci	1	1.83592	1	1	1	0	1	1	1	0	0	0	1	1	1	1	1	0	1	1	0	0	0	0.739019	1	1	1	0	1	1	1	1	0.763277	1	1	1	0.916512	1	1	1	1	1	0	0	0	1	1	0	0
Metschnikowia_kamakouana	1	1.83095	1	1	1	0.721049	1	1	1	1	0	0.680842	1	1	1	1	1	1	1	1	0	1	0	0.721049	1	1	1	1	1	1	1	0	0.761255	1	1	1	0.912653	1	1	1	1	1	0	0	0	1	1	0	0
Metschnikowia_lockheadii	1	1.85657	1	1	1	0.747332	1	1	1	1	0	0.722101	1	1	1	1	1	1	1	1	0	1	0	0.747332	1	1	1	1	1	1	1	0	0	1	0	1	0.926821	1	1	1	1	1	0	0	0	1	1	0	0
Metschnikowia_mauinuiana	1	1.85615	1	1	1	0.747164	1	1	1	1	0	0.721946	1	1	1	1	1	1	1	1	0	1	0	0.747164	1	1	1	1	1	1	1	1	0.771689	1	1	1	0.926613	1	1	1	1	1	0	0	0	1	1	0	0
Metschnikowia_santaceciliae	1	1.83128	1	1	1	0.721176	1	1	1	1	0	0.680962	1	1	1	1	1	1	1	1	0	1	0	0.721176	1	1	1	1	1	1	1	0	0.76139	1	1	1	0.912884	1	1	1	1	1	0	0	0	1	1	0	0
Metschnikowia_similis	1	1.8559	1	1	1	0.747061	1	1	1	1	0	0.722049	1	1	1	1	1	1	1	1	0	1	0	0.747061	1	1	1	1	1	1	1	0	0	1	0	1	0.926485	1	1	1	1	1	0	1	0	1	1	0	0
Komagataella_pastoris	0	0	0	0	v	0.79601	1	1	1	1	0	0.79601	1	1	1	1	1	1	1	1	0	1	0	0.79601	1	1	1	1	1	1	0	0	0.79601	1	1	0	0	1	0	0	1	1	0	1	1	1	1	1	0.126561
yHMPu5000034939_Komagataella_pseudopastoris	0	0	0	0	1	0.760239	1	1	1	1	0	0.760239	1	1	1	1	1	1	1	1	0	1	v	0.787012	1	1	1	1	1	1	1	0	0.787012	1	1	0	0	1	0	0	1	1	0	1	1	1	1	1	0.125147
yHMPu5000035671_Phaffomyces_antillensis	0	0	0	0	0	0	0	1	1	1	0	0	0	1	1	1	1	1	0	1	1	1	0	0	0	1	1	1	0	1	1	0	0	0	1	0	0	1	0	0	1	1	0	1	0	0	1	0	0
yHMPu5000035670_Phaffomyces_opuntiae	0	0	1	0	0	0	0	1	2	1	0	0	0	1	1	1	2	1	0	1	1	1	0	0	0	1	1	1	0	1	1	0	0	0	1	0	0	1	0	0	1	1	0	1	0	1	1	0	0
yHMPu5000035672_Phaffomyces_thermotolerans	0	0	0	0	0	0	0	1	2	1	0	0	0	1	1	1	2	1	0	1	1	1	0	0	0	1	1	1	0	1	1	0	0	0	1	0	0	1	0	0	1	1	0	1	0	1	1	0	0
yHMPu5000026197_Brettanomyces_custersianus	0	0	0	1	0	0.740989	1	1	1	1	0	0.716667	1	1	1	1	1	1	1	1	0	1	0	0.740989	1	1	1	1	1	1	1	1	0.765312	1	1	0	0	1	0	0	0	1	0	1	0	1	1	0	0
Brettanomyces_anomalus	v	1.83815	1	1	0	0.764206	1	1	2	1	0	0.739919	1	1	1	1	2	1	1	1	0	1	0	0.739919	1	1	1	1	1	1	1	0	0.764206	1	1	1	0.917627	2	1	1	1	2	0	1	0	1	1	0	0
Dekkera_bruxellensis	v	1.89284	1	1	0	0.78694	1	1	2	1	0	0.78694	1	1	1	1	2	1	1	1	0	1	0	0.78694	1	1	2	1	1	1	1	v	0.78694	1	1	v	0.936583	1	1	1	1	1	0	1	0	1	1	0	0
yHMPu5000035674_Kregervanrija_delftensis	0	0	0	1	0	0.744609	1	1	2	1	0	0.687035	1	1	1	1	2	1	1	1	0	1	0	0.687035	1	1	1	1	1	1	1	0	0.744609	1	1	0	0	1	1	0	0	1	0	1	0	1	1	0	0
yHMPu5000035675_Kregervanrija_fluxuum	0	1.89391	1	1	0	0.787389	1	1	2	1	0	0.787389	1	1	1	1	2	1	1	1	0	1	0	0.787389	1	1	1	1	1	1	1	0	0.787389	1	1	0	0	1	0	0	0	1	0	1	0	1	1	0	0
yHMPu5000034629_Pichia_exigua	0	0	1	0	0	0.758677	1	1	2	1	0	0.7207	1	1	1	1	2	1	1	1	0	1	0	0.7207	1	1	1	1	1	1	1	0	0.758677	1	1	0	0	1	0	0	0	1	0	1	0	1	1	0	0
yHMPu5000034627_Pichia_heedii	0	0	0	0	1	0.762498	1	1	2	1	0	0.738265	1	1	1	1	2	1	1	1	0	1	0	0.738265	1	1	1	1	1	1	1	0	0.762498	1	1	0	0	1	0	0	0	1	0	1	0	1	1	0	0
yHMPu5000034625_Pichia_kudriavzevii	0	0	0	0	0	0.721055	1	1	2	1	0	0.721055	1	3	1	1	2	1	1	3	0	1	0	0.721055	1	1	1	1	1	0	1	0	0.721055	1	1	0	0	1	0	0	0	1	2	0	0	1	1	0	0
Pichia_membranifaciens	0	0	1	0	v	0.674617	1	1	2	1	0	0.616785	1	1	1	1	2	1	1	1	0	1	0	0.616785	1	1	1	1	1	1	1	0	0.674617	1	1	0	0	1	0	0	0	1	0	1	0	1	1	0	0
yHMPu5000034624_Pichia_nakasei	0	0	1	0	0	0.736459	1	1	1	1	0	0.622698	1	1	1	1	1	1	1	1	0	1	0	0.622698	1	1	1	1	1	1	1	0	0.736459	1	1	0	0	1	0	0	0	1	0	1	0	0	1	0	0
yHMPu5000034623_Pichia_norvegensis	0	0	1	0	0	0.762057	1	1	2	1	0	0.707345	1	1	1	1	2	1	1	1	0	1	0	0.707345	1	1	1	1	1	1	1	0	0.762057	1	1	0	0	1	0	0	0	1	0	0	0	1	1	0	0
yHMPu5000034622_Pichia_occidentalis	0	0	0	0	0	0.696331	1	1	2	1	0	0.6742	1	1	1	1	2	1	1	1	0	1	0	0.6742	1	1	1	1	1	1	1	0	0.696331	1	1	0	0	1	0	0	0	1	0	1	0	1	1	0	0
yHMPu5000035301_Pichia_terricola	0	0	0	0	0	0.753838	1	1	2	1	0	0.716103	1	1	1	1	2	1	1	1	0	1	0	0.716103	1	1	1	1	1	1	1	0	0.753838	1	1	0	0	1	0	0	0	1	0	0	0	1	1	0	0
yHMPu5000035659_Saturnispora_dispora	0	0	0	0	0	0.64329	1	1	1	1	0	0.635026	1	1	1	1	1	1	1	1	0	1	0	0.64329	1	1	1	1	1	1	1	0	0.651553	1	1	0	0	1	0	0	0	1	0	1	0	1	1	0	0
yHMPu5000034610_Saturnispora_hagleri	0	0	0	0	0	0.738265	1	1	1	1	0	0.714032	1	1	1	1	1	1	1	1	0	1	0	0.738265	1	1	1	1	1	1	1	0	0.762498	1	1	0	0	1	0	0	0	1	0	1	0	1	1	0	0
yHMPu5000034611_Saturnispora_mendoncae	0	0	0	0	0	0.745379	1	1	1	1	0	0.720356	1	1	1	1	1	1	1	1	0	1	0	0.745379	1	1	1	1	1	1	1	0	0.769846	1	1	0	0	1	0	0	0	1	0	1	0	1	1	0	0
yHMPu5000034612_Saturnispora_saitoi	0	0	0	0	0	0.73641	1	1	1	1	0	0.711422	1	1	1	1	1	1	1	1	0	1	0	0.73641	1	1	1	1	1	1	1	0	0.760582	1	1	0	0	1	0	0	0	1	0	1	0	1	1	0	0
yHMPu5000034615_Saturnispora_zaruensis	0	0	0	1	0	0.738265	1	1	1	1	0	0.714032	1	1	1	1	1	1	1	1	0	1	0	0.738265	1	1	1	1	1	1	1	0	0.762498	1	1	0	0	1	0	0	0	1	0	1	0	1	1	0	0
Eremothecium_coryli	1	0	0	0	0	0	1	1	0	0	0	0	1	1	1	1	0	0	1	1	0	0	0	0	1	1	1	0	1	0	1	0	0.761883	1	1	0	0	1	0	0	0	1	0	0	0	0	1	0	0
Eremothecium_cymbalariae	1	0	0	0	0	0	1	1	0	1	0	0	1	1	1	1	0	1	1	1	0	1	0	0.710047	1	1	1	1	1	0	1	0	0.725228	1	1	v	0	1	0	0	0	1	0	0	0	0	1	0	0
Eremothecium_gossypii	1	0	0	0	0	0.668364	1	1	1	1	0	0.43395	1	1	1	1	1	1	1	1	0	1	0	0.668364	1	1	1	1	1	0	1	0	0.721288	1	1	0	0	1	0	0	0	1	0	1	0	1	1	0	0
Eremothecium_sinecaudum	1	0	0	0	0	0.727737	1	1	1	1	0	0.712178	1	1	1	1	1	1	1	1	0	1	0	0.727737	1	1	1	1	1	0	1	v	0.743297	1	1	0	0	1	0	0	0	1	0	1	0	1	1	0	0
Kazachstania_africana	0	0	0	0	0	0	1	1	0	1	0	0	1	1	1	1	0	1	1	1	0	1	0	0.728395	1	1	1	1	1	0	1	0	0.743969	1	1	1	0.860877	1	1	1	1	1	0	0	0	0	1	0	0
yHAB160_Kazachstania_kunashirensis	0	0	0	0	0	0	1	1	0	0	0	0	1	1	1	1	0	0	1	1	0	0	0	0	1	1	1	0	1	0	1	0	0.735303	1	1	1	0.849808	1	1	1	1	1	0	0	0	0	1	0	0
yHAB132_Kazachstania_martiniae	0	0	0	0	0	0	1	1	0	1	0	0	1	1	1	1	0	1	1	1	0	1	0	0.72242	1	1	1	1	1	0	1	0	0.737866	1	1	1	0.860862	1	1	1	1	1	0	0	0	0	1	0	0
Kazachstania_naganishii	0	0	0	0	0	0	1	1	0	1	0	0	1	1	1	1	0	1	1	1	0	1	0	0.72729	1	1	1	1	1	0	1	0	0.742841	1	1	1	0.859553	1	1	1	1	1	0	0	0	0	1	0	0
yHAB153_Kazachstania_rosinii	0	0	0	0	0	0	1	1	0	1	0	0	1	1	1	1	0	1	1	1	0	1	0	0.710802	1	1	1	1	1	0	1	0	0.726	1	1	1	0	2	1	0	1	2	0	1	0	0	1	0	0
yHAB143_Kazachstania_siamensis	0	0	0	0	0	0	1	1	0	1	0	0	1	1	1	1	0	1	1	1	0	1	0	0.695854	1	1	1	1	1	0	1	0	0.695854	1	1	1	0.80148	1	1	1	1	1	0	0	0	0	1	0	0
yHAB159_Kazachstania_solicola	0	0	0	0	0	0	1	1	0	1	0	0	1	3	1	1	0	1	1	3	0	1	0	0.756846	1	1	1	1	1	0	1	v	0.756846	1	1	1	0.876032	1	1	1	1	1	2	0	0	0	1	1	0
yHAB155_Kazachstania_spencerorum	0	0	0	0	0	0	1	1	0	1	0	0	1	1	1	1	0	1	1	1	0	1	0	0.710146	1	1	1	1	1	0	1	0	0.72533	1	1	1	0.847221	1	1	1	1	1	0	1	0	0	1	0	0
yHAB154_Kazachstania_transvaalensis	0	0	0	0	0	0	1	1	0	1	0	0	1	1	1	1	0	1	1	1	0	1	0	0.728368	1	1	1	1	1	0	1	0	0.743941	1	1	1	0.860848	1	1	1	1	1	0	0	0	0	1	0	0
yHAB134_Kazachstania_turicensis	0	0	0	0	0	0	1	1	1	0	0	0	1	1	1	1	1	0	1	1	0	0	0	0	1	1	1	0	1	0	1	0	0.735303	1	1	v	0.849808	1	1	1	1	1	0	1	0	1	1	0	0
yHAB133_Kazachstania_unispora	0	0	0	0	0	0	1	1	0	1	0	0	1	1	1	1	0	1	1	1	0	1	0	0.667494	1	1	1	1	1	0	1	0	0.681766	1	1	1	0.788565	1	1	1	1	1	0	0	0	0	1	0	0
yHAB158_Kazachstania_viticola	0	0	0	0	0	0	1	1	0	1	0	0	1	1	1	1	0	1	1	1	0	1	0	0.659462	1	1	1	1	1	0	1	0	0.659462	1	1	1	0.802961	2	1	1	1	2	0	0	0	0	1	0	0
yHMPu5000034709_Kluyveromyces_aestuarii	v	1.5585	1	1	0	0.62928	1	1	1	1	0	0.611741	1	1	1	1	1	1	1	1	0	1	0	0.62928	1	1	1	1	1	1	1	0	0.646819	1	1	1	0.77706	1	1	1	1	1	0	1	0	1	1	0	0
yHMPu5000034710_Kluyveromyces_dobzhanskii	1	1.77762	1	1	0	0.723315	1	1	1	1	0	0.70785	1	1	1	1	1	1	1	1	0	1	0	0.723315	1	1	1	1	1	1	1	0	0.738781	1	1	1	0.887186	1	1	1	1	1	0	1	0	1	1	0	0
Kluyveromyces_lactis	v	1.77762	1	1	v	0.723315	1	1	1	1	0	0.70785	1	1	1	1	1	1	1	1	0	1	0	0.723315	1	1	1	1	1	1	1	0	0.738781	1	1	1	0.887186	1	1	1	1	1	0	1	0	1	1	0	0
Kluyveromyces_marxianus	0	0	0	0	v	0.664636	1	1	1	1	v	0.650425	1	1	1	1	1	1	1	1	0	1	0	0.664636	1	1	1	1	1	1	1	v	0.678846	1	1	1	0.815212	1	1	1	1	1	0	0	0	1	1	0	0
Lachancea_cidri	v	1.77793	1	1	v	0.723441	1	1	1	1	0	0.707973	1	1	1	1	1	1	1	1	0	1	0	0.723441	1	1	1	1	1	1	1	0	0.738909	1	1	1	0.88734	1	1	1	1	1	0	0	0	1	1	0	0
Lachancea_fermentati	1	1.80378	1	1	v	0.729525	1	1	1	1	0	0.709248	1	1	1	1	1	1	1	1	0	1	0	0.729525	1	1	1	1	1	1	1	0	0.749801	1	1	v	0.90037	1	1	1	1	1	0	1	0	1	1	0	0
Lachancea_kluyveri	1	1.77762	1	1	v	0.723315	1	1	1	1	0	0.70785	1	1	1	1	1	1	1	1	0	1	0	0.723315	1	1	1	1	1	1	1	v	0.738781	1	1	1	0.887186	1	1	1	1	1	0	1	0	1	1	0	0
Lachancea_meyersii	1	1.79523	1	1	0	0.730481	1	1	1	1	0	0.714862	1	1	1	1	1	1	1	1	0	1	0	0.730481	1	1	1	1	1	1	1	0	0.746099	1	1	1	0.895975	1	1	1	1	1	0	1	0	1	1	0	0
Lachancea_thermotolerans	1	1.79523	1	1	0	0.730481	1	1	1	1	0	0.714862	1	1	1	1	1	1	1	1	0	1	0	0.730481	1	1	1	1	1	1	1	0	0.746099	1	1	v	0.895975	1	1	1	1	1	0	1	0	1	1	0	0
Lachancea_waltii	0	1.78112	1	1	1	0.696897	1	1	1	1	0	0.653434	1	1	1	1	1	1	1	1	0	1	1	0.696897	1	1	1	1	1	1	1	0	0.740359	1	1	0	0	1	0	0	0	1	0	1	0	1	1	0	0
Nakaseomyces_bacillisporus	0	0	0	0	0	0	1	1	0	1	0	0	1	1	1	1	0	1	1	1	0	1	0	0.725794	1	1	1	1	1	0	1	0	0.741312	1	1	0	0	1	0	0	0	1	0	0	0	0	1	0	0
Nakaseomyces_delphensis	0	0	0	0	0	0	1	1	0	1	0	0	1	1	1	1	0	1	1	1	0	1	0	0.728395	1	1	1	1	1	0	1	0	0.743969	1	1	0	0	1	0	0	0	1	0	0	0	0	1	0	0
Naumovozyma_castellii	0	0	0	0	0	0.719238	1	1	1	1	0	0.70386	1	1	1	1	1	1	1	1	0	1	0	0.719238	1	1	1	1	1	0	1	v	0.734617	1	1	1	0.849002	1	1	1	1	1	0	1	0	1	1	0	0
Naumovozyma_dairenensis	0	0	0	0	0	0	1	1	0	1	0	0	1	1	1	1	0	1	1	1	0	1	0	0.728395	1	1	1	1	1	0	1	v	0.743969	1	1	1	0.860877	1	1	1	1	1	0	0	0	0	1	0	0
Saccharomyces_arboricola	v	1.83186	1	1	0	0.737989	1	1	1	1	0	0.717477	1	1	1	1	1	1	1	1	0	1	0	0.737989	1	1	1	1	1	0	1	0	0.758501	1	1	1	0.880509	1	1	1	1	1	0	1	0	1	1	0	0
Saccharomyces_cerevisiae	1	1.83186	1	1	0	0.737989	1	1	1	1	0	0.717477	1	1	1	1	1	1	1	1	0	1	0	0.737989	1	1	1	1	1	0	1	0	0.758501	1	1	v	0.880509	1	1	1	1	1	0	1	0	1	1	0	0
Saccharomyces_kudriavzevii	1	1.79038	1	1	0	0.724104	1	1	1	1	0	0.703978	1	1	1	1	1	1	1	1	0	1	0	0.724104	1	1	1	1	1	0	1	0	0.74423	1	1	1	0	1	0	0	1	1	0	1	0	1	1	0	0
Saccharomyces_mikatae	1	1.79038	1	1	0	0.724104	1	1	1	1	0	0.703978	1	1	1	1	1	1	1	1	0	1	0	0.724104	1	1	1	1	1	0	1	n	0.74423	1	1	1	0.869157	1	1	1	1	1	0	0	0	1	1	0	0
Saccharomyces_paradoxus	1	1.81062	1	1	0	0.732291	1	1	1	1	0	0.711938	1	1	1	1	1	1	1	1	0	1	0	0.732291	1	1	1	1	1	0	1	0	0.752645	1	1	1	0.880495	1	1	1	1	1	0	1	0	1	1	0	0
Tetrapisispora_blattae	0	0	0	0	0	0	1	1	0	0	0	0	1	1	1	1	0	0	1	1	0	0	0	0	1	1	1	0	1	0	1	v	0.743969	1	1	1	0.860877	1	1	1	1	1	0	0	0	0	1	0	0
yHMPu5000034875_Tetrapisispora_fleetii	0	0	0	0	0	0	1	1	0	0	0	0	1	1	1	1	0	0	1	1	0	0	0	0	1	1	1	0	1	0	1	0	0.743009	1	1	1	0.859747	1	1	1	1	1	0	0	0	0	1	0	0
yHMPu5000034876_Tetrapisispora_iriomotensis	0	0	0	0	0	0	1	1	0	1	0	0	1	1	1	1	0	1	1	1	0	1	0	0.721161	1	1	1	1	1	0	1	0	0.73658	1	1	1	0.859747	1	1	1	1	1	0	0	0	0	1	0	0
yHMPu5000034877_Tetrapisispora_namnaonensis	0	0	0	0	0	0	1	1	0	0	0	0	1	1	1	1	0	0	1	1	0	0	0	0	1	1	1	0	1	0	1	0	0.743009	1	1	1	0.859747	1	1	1	1	1	0	0	0	0	1	0	0
Tetrapisispora_phaffii	0	0	0	0	0	0	1	1	0	1	0	0	1	1	1	1	0	1	1	1	0	1	0	0.727455	1	1	1	1	1	0	1	0	0.743009	1	1	1	0.859747	1	1	1	1	1	0	0	0	0	1	0	0
Torulaspora_delbrueckii	v	1.77798	1	1	v	0.723463	1	1	1	1	0	0.707994	1	1	1	1	1	1	1	1	0	1	0	0.723463	1	1	1	1	1	1	1	0	0.738931	1	1	v	0.887367	1	1	1	1	1	0	1	0	1	1	0	0
yHMPu5000026152_Torulaspora_franciscae	1	1.75585	1	1	0	0.714456	1	1	1	1	0	0.69918	1	1	1	1	1	1	1	1	0	1	0	0.714456	1	1	1	1	1	1	1	0	0.729732	1	1	1	0.87632	1	1	1	1	1	0	1	0	1	1	0	0
yHMPu5000035652_Torulaspora_maleeae	1	1.60457	1	1	0	0.656565	1	1	1	1	0	0.644792	1	1	1	1	1	1	1	1	0	1	0	0.656565	1	1	1	1	1	1	1	0	0.666734	1	1	v	0.800711	1	1	1	1	1	0	1	0	1	1	0	0
yHMPu5000035651_Torulaspora_microellipsoides	0	0	0	1	0	0.731428	1	1	1	1	0	0.715789	1	1	1	1	1	1	1	1	0	1	0	0.731428	1	1	1	1	1	1	1	0	0.747067	1	1	1	0.897137	1	1	1	1	1	0	1	0	1	1	0	0
yHMPu5000034881_Torulaspora_pretoriensis	1	1.77762	1	1	0	0	1	1	0	1	0	0	1	1	1	1	0	1	1	1	0	1	0	0.723315	1	1	1	1	1	1	1	0	0.738781	1	1	1	0.887186	1	1	1	1	1	0	1	0	0	1	0	0
Vanderwaltozyma_polyspora	0	0	0	0	0	0.727455	1	1	1	1	0	0.711901	1	1	1	1	1	1	1	1	0	1	0	0.727455	1	1	1	1	1	0	1	0	0.743009	1	1	1	0.859747	1	1	1	1	1	0	1	0	1	1	0	0
Zygosaccharomyces_bailii	0	0	0	1	0	0	1	1	0	1	0	0	1	1	1	1	0	1	1	1	0	1	0	0.723263	1	1	1	1	1	1	1	0	0.743366	1	1	v	0	1	1	0	1	1	0	1	0	0	1	0	0
yHMPu5000034866_Zygosaccharomyces_bisporus	0	0	0	0	0	0.731432	1	1	1	1	0	0.711103	1	1	1	1	1	1	1	1	0	1	0	0.731432	1	1	1	1	1	1	1	0	0.751762	1	1	v	0	1	1	0	1	1	0	1	0	1	1	0	0
yHMPu5000034865_Zygosaccharomyces_kombuchaensis	v	1.78858	1	1	0	0	1	1	0	1	0	0	1	1	1	1	0	1	1	1	0	1	0	0.723378	1	1	1	1	1	1	1	0	0.743484	1	1	1	0	1	1	0	1	1	0	0	0	0	1	0	0
Zygosaccharomyces_rouxii	v	0	0	0	0	0.731687	1	1	1	1	0	0.71135	1	1	1	1	1	1	1	1	0	1	0	0.731687	1	1	1	1	1	1	1	0	0.752024	1	1	v	0.903039	1	1	1	1	1	0	1	0	1	1	0	0
yHMPu5000034862_Zygotorulaspora_florentina	1	1.59105	1	1	0	0.650723	1	1	1	1	0	0.638296	1	1	1	1	1	1	1	1	0	1	0	0.650723	1	1	1	1	1	1	1	0	0.661114	1	1	1	0.793961	1	1	1	1	1	0	1	0	1	1	0	0
yHMPu5000026256_Zygotorulaspora_mrakii	0	1.79751	1	1	0	0.731408	1	1	1	1	0	0.715769	1	1	1	1	1	1	1	1	0	1	0	0.731408	1	1	1	1	1	1	1	0	0.747046	1	1	1	0.897112	1	1	1	1	1	0	1	0	1	1	0	0
yHMPu5000034963_Hanseniaspora_clermontiae	0	0	0	0	0	0	1	1	0	0	0	0	1	1	1	1	0	0	1	1	0	0	0	0	1	1	1	0	1	0	0	0	0.710973	1	1	0	0	1	0	0	0	1	0	0	0	0	1	0	0
yHMPu5000034957_Hanseniaspora_osmophila	v	0	0	0	0	0	1	1	0	1	0	0	1	1	1	1	0	1	1	1	0	1	0	0.709869	1	1	1	1	1	1	1	0	0.725047	1	1	0	0	1	0	0	0	1	0	0	0	0	1	0	0
yHMPu5000035695_Hanseniaspora_pseudoguilliermondii	0	0	0	0	0	0	1	1	0	0	0	0	1	1	1	1	0	0	1	1	0	0	0	0	1	1	1	0	1	0	0	0	0.710973	1	1	0	0	1	0	0	0	1	0	0	0	0	1	0	0
Hanseniaspora_uvarum	0	0	0	0	0	0	1	1	0	0	0	0	1	1	1	1	0	0	1	1	0	0	0	0	1	1	1	0	1	0	0	0	0.710973	1	1	0	0	1	0	0	0	1	0	0	0	0	1	0	0
Hanseniaspora_valbyensis	0	0	0	0	0	0	1	1	0	0	0	0	1	1	1	1	0	0	1	1	0	0	0	0	1	1	1	0	1	0	0	0	0.710973	1	1	0	0	1	0	0	0	1	0	0	0	0	1	0	0
Hanseniaspora_vinae	v	0	0	0	0	0	1	1	0	1	0	0	1	1	1	1	0	1	1	1	0	1	0	0.721144	1	1	1	1	1	1	1	0	0.736563	1	1	0	0	1	0	0	0	1	0	0	0	0	1	0	0
yHMPu5000035629_Yueomyces_sinensis	0	0	0	0	0	0	1	1	0	0	0	0	1	1	1	1	0	0	1	1	0	0	0	0	1	1	1	0	1	0	0	v	0.739127	1	1	1	0.857285	1	1	1	1	1	0	0	0	0	1	0	0
yHMPu5000034607_Saccharomycopsis_capsularis	1	1.91465	1	1	0	0.79601	1	1	1	1	0	0.79601	1	3	1	1	1	1	1	3	1	1	v	0.79601	1	1	1	1	1	1	1	v	0.79601	1	1	0	0	1	0	0	0	1	2	1	0	1	1	0	0
Saccharomycopsis_malanga	1	0	1	0	v	0.79601	1	1	1	1	0	0.79601	1	3	1	1	1	1	1	3	1	1	v	0.79601	1	1	1	1	1	1	1	1	0.79601	1	1	0	0	1	0	0	0	1	2	1	0	1	1	0	0
Arxula_adeninivorans	1	1.93401	1	1	1	0.804057	1	1	1	1	1	0.804057	1	1	1	1	1	1	1	1	1	1	1	0.804057	1	1	1	1	1	1	1	1	0.804057	1	1	1	0.965478	2	1	1	1	2	0	1	1	1	1	0	0
yHMPu5000034681_Blastobotrys_americana	0	1.85118	1	1	1	0.769624	1	1	1	1	1	0.769624	1	3	1	1	1	1	1	3	1	1	1	0.769624	1	1	1	1	1	1	1	1	0.769624	1	1	1	0.924132	2	1	1	1	2	2	1	1	1	1	0	0
yHMPu5000034675_Blastobotrys_mokoenaii	1	1.88399	1	1	1	0.783264	1	1	1	1	1	0.783264	1	1	1	1	1	1	1	1	1	1	0	0.783264	1	1	1	1	1	1	1	0	0.783264	1	1	1	0.940512	2	1	1	1	2	0	1	1	1	1	0	0
yHMPu5000034674_Blastobotrys_muscicola	1	1.80108	1	1	0	0.724996	1	1	1	1	0	0.701199	1	1	1	1	1	1	1	1	0	1	0	0.724996	1	1	1	1	1	1	1	0	0.748794	1	1	1	0.899121	2	1	1	1	2	0	1	0	1	1	0	0
yHMPu5000034673_Blastobotrys_nivea	1	1.85118	1	1	1	0.769624	1	1	1	1	1	0.769624	1	3	1	1	1	1	1	3	1	1	1	0.769624	1	1	1	1	1	1	0	1	0.769624	1	1	1	0.924132	2	1	1	1	2	2	1	1	1	1	n	0.0866972
yHMPu5000034671_Blastobotrys_peoriensis	1	1.85118	1	1	1	0.769624	1	1	1	1	1	0.769624	1	3	1	1	1	1	1	3	1	1	1	0.769624	1	1	1	1	1	1	1	1	0.769624	1	1	1	0.924132	2	1	1	1	2	2	1	1	1	1	0	0
yHMPu5000034670_Blastobotrys_proliferans	1	1.85118	1	1	1	0.769624	1	1	1	1	1	0.769624	1	1	1	1	1	1	1	1	1	1	1	0.769624	1	1	1	1	1	1	1	v	0.769624	1	1	1	0.924132	2	1	1	1	2	0	1	1	1	1	n	0
yHMPu5000034669_Blastobotrys_raffinofermentans	1	1.74794	1	1	1	0.726702	1	1	1	1	1	0.726702	1	1	1	1	1	1	1	1	1	1	1	0.726702	1	1	1	1	1	1	1	1	0.726702	1	1	1	0.872594	2	1	1	1	2	0	1	1	1	1	0	0
yHMPu5000034667_Blastobotrys_serpentis	1	1.85118	1	1	1	0.769624	1	1	2	1	1	0.769624	1	1	1	1	2	1	1	1	1	1	1	0.769624	1	1	1	1	1	1	1	1	0.769624	1	1	1	0.924132	2	1	1	1	2	0	1	0	1	1	0	0
yHMPu5000034646_Wickerhamiella_cacticola	0	0	0	0	0	0	0	1	0	0	0	0	0	1	1	1	0	0	0	1	1	0	v	0	0	1	1	0	0	1	1	0	0	0	1	1	0.923189	1	1	1	1	1	0	1	0	0	1	0	0
Wickerhamiella_domercqiae	0	0	0	0	v	0	0	1	0	0	0	0	0	1	1	1	0	0	0	1	1	0	0	0	0	1	1	0	0	1	1	v	0	0	1	v	0.719354	1	1	1	1	1	0	1	1	0	1	0	0
yHMPu5000035243_Zygoascus_meyerae	v	1.89301	1	1	1	0.787012	1	1	1	1	1	0.787012	1	3	1	1	1	1	1	3	1	1	v	0.787012	1	1	1	1	1	1	1	v	0.787012	1	1	1	0.945012	2	1	1	1	2	2	1	1	1	1	0	0
yHMPu5000035242_Zygoascus_ofunaensis	v	0	1	0	1	0.787012	1	1	1	1	1	0.787012	1	1	1	1	1	1	1	1	1	1	0	0.787012	1	1	1	1	1	1	1	1	0.787012	1	1	1	0.923189	1	1	1	1	1	0	1	1	1	1	0	0
yHMPu5000035044_Barnettozyma_californica	v	1.91465	1	1	1	0.79601	1	1	1	1	0	0.79601	1	1	1	1	1	1	1	1	1	1	0	0.79601	1	1	1	1	1	1	1	0	0.79601	1	1	0	0	1	0	0	0	1	0	1	0	0	1	0	0
yHMPu5000035045_Barnettozyma_hawaiiensis	0	0	1	0	1	0.79601	1	1	2	1	0	0.79601	1	1	1	1	2	1	1	1	1	1	v	0.79601	1	1	1	1	1	1	1	0	0.79601	1	1	0	0	1	0	0	0	1	0	1	0	1	1	0	0
yHMPu5000035046_Barnettozyma_populi	0	0	1	0	1	0.79601	1	1	2	1	0	0.79601	1	1	1	1	2	1	1	1	1	1	0	0.79601	1	1	1	1	1	1	1	0	0.79601	1	1	0	0	1	0	0	0	1	0	1	0	1	1	0	0
yHMPu5000035047_Barnettozyma_pratensis	1	1.91465	1	1	1	0.79601	1	1	2	1	0	0.79601	1	3	1	1	2	1	1	3	1	1	0	0.79601	1	1	1	1	1	1	1	0	0.79601	1	1	1	0.950526	1	1	1	1	1	2	1	0	1	1	0	0
yHMPu5000035048_Barnettozyma_salicaria	0	0	1	0	1	0	0	1	2	1	0	0	0	1	1	1	2	1	0	1	0	1	0	0	0	1	1	1	0	1	1	0	0	0	1	0	0	1	0	0	1	1	0	1	0	1	1	0	0
yHMPu5000035703_Cyberlindnera_americana	1	1.91465	1	1	1	0.79601	1	1	2	1	0	0.79601	1	1	1	1	2	1	1	1	1	1	0	0.79601	1	1	1	1	1	1	1	0	0.79601	1	1	0	0	1	0	0	1	1	0	1	1	1	1	0	0
Cyberlindnera_fabianii_JCM3601	1	1.86182	1	1	1	0.774044	1	1	2	1	0	0.749444	1	1	1	1	2	1	1	1	1	1	0	0.749444	1	1	1	1	1	1	1	0	0.774044	1	1	0	0	1	0	0	1	1	0	1	0	1	1	0	0
Cyberlindnera_jadinii	1	1.83331	1	1	1	0.762237	1	1	1	1	0	0.721979	1	1	1	1	1	1	1	1	0	1	0	0.721979	1	1	1	1	1	1	1	0	0.762237	1	1	0	0	1	0	0	1	1	0	0	0	0	1	0	0
yHMPu5000035699_Cyberlindnera_maclurae	1	1.91465	1	1	0	0.79601	1	1	2	1	0	0.79601	1	3	1	1	2	1	1	3	0	1	0	0.79601	1	1	1	1	1	1	1	0	0.79601	1	1	0	0	1	0	0	1	1	2	0	0	1	1	0	0
yHMPu5000034979_Cyberlindnera_misumaiensis	0	1.91465	1	1	1	0.79601	1	1	1	1	0	0.79601	1	1	1	1	1	1	1	1	0	1	0	0.79601	1	1	1	1	1	1	1	0	0.79601	1	1	0	0	1	0	0	1	1	0	1	0	0	1	0	0
yHMPu5000034978_Cyberlindnera_mrakii	v	0	1	0	1	0.789751	1	1	2	1	0	0.789751	1	1	1	1	2	1	1	1	1	1	0	0.789751	1	1	1	1	1	1	1	0	0.789751	1	1	0	0	1	0	0	1	1	0	1	0	1	1	0	0
yHMPu5000035325_Cyberlindnera_petersonii	1	1.82262	1	1	1	0.757632	1	1	2	1	0	0.737143	1	1	1	1	2	1	1	1	1	1	0	0.737143	1	1	1	1	1	1	1	0	0.757632	1	1	0	0	1	0	0	1	1	0	1	0	1	1	0	0
yHMPu5000035686_Cyberlindnera_saturnus	v	0	1	0	1	0.789751	1	1	1	1	0	0.789751	1	1	1	1	1	1	1	1	1	1	0	0.789751	1	1	1	1	1	1	1	0	0.789751	1	1	0	0	1	0	0	1	1	0	1	1	0	1	0	0
yHMPu5000035687_Cyberlindnera_suaveolens	0	0	1	0	1	0.770735	1	1	2	1	0	0.746972	1	1	1	1	2	1	1	1	1	1	0	0.746972	1	1	1	1	1	1	1	0	0.770735	1	1	0	0	1	0	0	1	1	0	1	0	1	1	0	0
yHMPu5000035658_Starmera_amethionina	0	0	0	0	1	0.71975	1	1	1	1	0	0.71975	1	1	1	1	1	1	1	1	1	1	0	0.71975	1	1	1	1	1	1	1	0	0.73514	1	1	0	0	1	0	0	1	1	0	1	0	1	1	0	0
yHMPu5000034594_Starmera_quercuum	0	0	0	0	0	0.728664	1	1	1	1	0	0.728664	1	1	1	1	1	1	1	1	1	1	0	0.728664	1	1	1	1	1	1	1	0	0.748916	1	1	0	0	1	0	0	1	1	0	1	0	1	1	0	0
yHMPu5000035274_Wickerhamomyces_alni	1	1.91465	1	1	1	0.79601	1	1	2	1	0	0.79601	1	3	1	1	2	1	1	3	1	1	0	0.79601	1	1	1	1	1	1	1	v	0.79601	1	1	0	0	1	0	0	0	1	2	1	0	1	1	0	0
Wickerhamomyces_anomalus	1	1.76473	1	1	v	0.733681	1	1	1	1	v	0.733681	1	1	1	1	1	1	1	1	1	1	0	0.733681	1	1	1	1	1	1	1	v	0.733681	1	1	v	0.87111	1	1	1	1	1	0	1	0	1	1	0	0
yHMPu5000035271_Wickerhamomyces_bovis	1	1.83832	1	1	1	0.739984	1	1	1	1	1	0.739984	1	1	1	1	1	1	1	1	1	1	0	0.739984	1	1	1	1	1	1	1	0	0.764274	1	1	0	0	1	0	0	0	1	0	1	0	1	1	0	0
yHMPu5000035639_Wickerhamomyces_canadensis	1	1.89301	1	1	1	0.787012	1	1	2	1	0	0.787012	1	1	1	1	2	1	1	1	1	1	0	0.787012	1	1	1	1	1	1	1	0	0.787012	1	1	0	0	1	0	0	0	1	0	1	0	1	1	0	0
Wickerhamomyces_ciferrii	1	1.91465	1	1	1	0.79601	1	1	1	1	1	0.79601	1	1	1	1	1	1	1	1	1	1	0	0.79601	1	1	1	1	1	1	1	1	0.79601	1	1	1	0.950526	1	1	1	1	1	0	1	0	1	1	0	0
yHMPu5000035268_Wickerhamomyces_hampshirensis	1	1.91465	1	1	1	0.79601	1	1	2	1	0	0.79601	1	1	1	1	2	1	1	1	1	1	0	0.79601	1	1	1	1	1	1	1	0	0.79601	1	1	0	0	1	0	0	0	1	0	1	0	1	1	0	0
yHMPu5000026137_Ambrosiozyma_ambrosiae	1	1.89195	1	1	1	0.783161	1	1	2	1	0	0.783161	1	3	1	1	2	1	1	3	1	1	0	0.783161	1	1	1	1	1	1	1	v	0.783161	1	1	0	0	1	0	0	0	1	2	1	0	1	1	0	0
Ambrosiozyma_monospora	1	1.89175	1	1	1	0.786566	1	1	2	1	1	0.786566	1	3	1	1	2	1	1	3	1	1	0	0.786566	1	1	1	1	1	1	1	v	0.786566	1	1	0	0	1	0	0	0	1	2	1	0	1	1	0	0
yHMPu5000034947_Ambrosiozyma_philentoma	1	1.89391	1	1	1	0.783971	1	1	2	1	0	0.783971	1	3	1	1	2	1	1	3	1	1	0	0.783971	1	1	1	1	1	1	1	1	0.783971	1	1	0	0	1	0	0	1	1	2	1	0	1	1	0	0
Babjeviella_inositovora	1	1.85862	1	1	1	0.748158	1	1	1	1	0	0.722839	1	1	1	1	1	1	1	1	0	1	1	0.748158	1	1	1	1	1	1	1	0	0.772715	1	1	1	0.927845	1	1	1	1	1	0	1	0	1	1	0	0
yHMPu5000034655_Botryozyma_nematodophila	0	0	0	0	0	0	0	1	1	1	0	0	0	3	1	1	1	1	0	3	0	1	0	0	0	1	1	1	0	1	1	0	0	0	1	0	0.944972	1	1	1	1	1	2	1	0	1	1	0	0
Candida_albicans	1	1.92886	1	1	1	0.77643	1	1	1	1	v	0.750944	1	1	1	1	1	1	1	1	0	1	v	0.77643	1	1	1	1	1	1	1	v	0.801916	1	1	1	0.962908	1	1	1	1	1	0	0	0	1	1	0	0
Candida_apicola	0	0	0	0	v	0	0	1	0	0	0	0	0	1	1	1	0	0	0	1	1	0	0	0	0	1	1	0	0	1	1	v	0	0	1	v	0	1	0	0	1	1	0	1	0	0	1	0	0
Candida_arabinofermentans	0	0	1	0	1	0.762498	1	1	2	1	1	0.738265	1	1	1	1	2	1	1	1	1	1	v	0.738265	1	1	1	1	1	1	1	1	0.762498	1	1	0	0	1	0	0	0	1	0	1	0	1	1	1	0.120583
yHMPu5000034632_Candida_athensensis	1	1.81436	1	1	1	0.732036	1	1	1	1	1	0.711052	1	1	1	1	1	1	1	1	0	1	1	0.732036	1	1	1	1	1	1	1	1	0.751103	1	1	1	0.871097	1	1	1	1	1	0	1	0	1	1	0	0
yHMPu5000035286_Candida_azyma	1	1.89301	1	1	v	0.787012	1	1	2	1	v	0.787012	1	1	1	1	2	1	1	1	1	1	v	0.787012	1	1	1	1	1	1	1	0	0.787012	1	1	1	0	1	0	0	0	1	0	1	0	1	1	0	0
Candida_boidinii_JCM9604	v	0	0	0	1	0.773998	1	1	2	1	v	0.7494	1	1	1	1	2	1	1	1	1	1	v	0.7494	1	1	1	1	1	1	1	1	0.773998	1	1	0	0	1	0	0	0	1	0	1	1	1	1	1	0.122399
Nakaseomyces_bracarensis	0	0	0	0	0	0	1	1	0	1	0	0	1	1	1	1	0	1	1	1	0	1	0	0.755316	1	1	1	1	1	0	1	0	0.771466	1	1	0	0	1	0	0	0	1	0	0	0	0	1	0	0
yHMPu5000035018_Candida_canberraensis	1	1.84177	1	1	1	0.741374	1	1	1	1	0	0.716518	1	1	1	1	1	1	1	1	0	1	0	0.741374	1	1	1	1	1	1	1	1	0.76571	1	1	1	0.919432	1	1	1	1	1	0	0	1	1	1	0	0
Candida_carpophila	1	1.88692	1	1	1	0.784479	1	1	2	1	1	0.784479	1	1	1	1	2	1	1	1	0	1	v	0.784479	1	1	1	1	1	1	1	v	0.784479	1	1	1	0.94149	1	1	1	1	1	0	1	0	1	1	0	0
Tortispora_caseinolytica	0	0	0	0	1	0	0	1	1	1	0	0	0	1	1	1	1	1	0	1	0	1	0	0	0	1	1	1	0	1	1	0	0	0	1	1	0.906746	1	1	1	1	1	0	1	0	1	1	0	0
Nakaseomyces_castellii	0	0	0	0	0	0	1	1	0	1	0	0	1	1	1	1	0	1	1	1	0	1	0	0.725794	1	1	1	1	1	0	1	0	0.741312	1	1	0	0	1	0	0	0	1	0	0	0	0	1	0	0
yHMPu5000035033_Candida_cretensis	1	1.81589	1	1	1	0.715115	1	1	1	1	0	0.675239	1	1	1	1	1	1	1	1	0	1	1	0.715115	1	1	1	1	1	1	1	1	0	1	0	1	0.903852	1	1	1	1	1	0	1	0	1	1	0	0
Yarrowia_deformans	0	0	1	0	0	0.786085	1	1	1	1	0	0.786085	1	3	1	1	1	1	1	3	0	1	0	0.786085	1	1	1	1	1	1	1	1	0.786085	1	1	0	0.922077	1	1	1	1	1	2	1	0	1	1	0	0
Candida_dubliniensis	1	1.90609	1	1	1	0.75064	1	1	1	1	0	0.708783	1	1	1	1	1	1	1	1	0	1	0	0.75064	1	1	1	1	1	1	1	0	0.792497	1	1	1	0.950528	1	1	1	1	1	0	0	0	1	1	0	0
yHMPu5000035022_Candida_emberorum	1	1.85872	1	1	1	0.748197	1	1	1	1	0	0.722874	1	1	1	1	1	1	1	1	0	1	0	0.748197	1	1	1	1	1	1	1	0	0.772756	1	1	1	0.927894	1	1	1	1	1	0	0	0	1	1	0	0
yHMPu5000035302_Candida_fragi	1	1.8382	1	1	1	0.739939	1	1	1	1	0	0.71537	1	1	1	1	1	1	1	1	0	1	0	0.739939	1	1	1	1	1	1	1	1	0	1	0	1	0.917652	1	1	1	1	1	0	1	0	1	1	0	0
yHMPu5000034967_Candida_freyschussii	1	1.73564	1	1	1	0.72153	1	1	2	1	0	0.72153	1	1	1	1	2	1	1	1	1	1	0	0.72153	1	1	1	1	1	1	1	0	0.72153	1	1	0	0	1	0	0	1	1	0	1	0	1	1	0	0
yHMPu5000034988_Candida_fructus	0	1.92546	1	1	1	0.775063	1	1	1	1	0	0.749388	1	1	1	1	1	1	1	1	0	1	0	0.775063	1	1	1	1	1	1	1	1	0.800504	1	1	0	0	1	0	1	1	1	0	0	0	1	1	0	0
yHMPu5000035032_Candida_gatunensis	1	1.81557	1	1	1	0.71499	1	1	1	1	0	0.675121	1	1	1	1	1	1	1	1	0	1	0	0.71499	1	1	1	1	1	0	1	0	0.754859	1	1	1	0.903626	1	1	1	1	1	0	1	0	1	1	0	0
Candida_glabrata	0	0	0	0	0	0	1	1	0	1	0	0	1	1	1	1	0	1	1	1	0	1	0	0.752009	1	1	1	1	1	0	1	0	0.768088	1	1	0	0	1	0	0	0	1	0	0	0	0	1	0	0
yHMPu5000041863_Candida_gorgasii	1	1.87792	1	1	1	0.78068	1	1	1	1	1	0.78068	1	1	1	1	1	1	1	1	1	1	1	0.78068	1	1	1	1	1	1	1	1	0	1	0	1	0.937429	1	1	1	1	1	0	1	0	1	1	0	0
yHMPu5000035681_Candida_gotoi	1	1.91429	1	1	1	0.795859	1	1	2	1	1	0.795859	1	1	1	1	2	1	1	1	1	1	0	0.795859	1	1	1	1	1	1	1	1	0	1	0	1	0.945686	1	1	1	1	1	0	1	0	1	1	0	0
yHMPu5000041743_Candida_hawaiiana	1	1.84432	1	1	1	0.742401	1	1	1	1	0	0.715932	1	1	1	1	1	1	1	1	0	1	v	0.742401	1	1	1	1	1	1	1	v	0.76677	1	1	1	0.920706	1	1	1	1	1	0	0	0	1	1	0	0
yHMPu5000035633_Candida_hispaniensis	0	0	2	0	0	0	0	1	1	1	0	0	0	1	1	1	1	1	0	1	0	1	0	0	0	1	1	1	0	1	1	0	0	0	1	0	0	0	1	0	1	0	0	1	0	1	1	0	0
Candida_homilentoma	1	1.91429	1	1	1	0.795859	1	1	1	1	1	0.795859	1	1	1	1	1	1	1	1	1	1	0	0.795859	1	1	1	1	1	1	1	1	0.795859	1	1	1	0.945686	1	1	1	1	1	0	1	0	1	1	0	0
yHMPu5000035244_Candida_incommunis	1	1.91455	1	1	v	0.792922	1	1	1	1	0	0.792922	1	3	1	1	1	1	1	3	1	1	0	0.792922	1	1	1	1	1	1	1	0	0.792922	1	1	v	0.955763	2	1	1	1	2	2	1	1	1	1	0	0
Candida_infanticola	0	0	0	0	0	0	0	1	0	0	0	0	0	1	1	1	0	0	0	1	1	0	0	0	0	1	1	0	0	1	1	0	0	0	1	1	0.852708	1	1	1	1	1	0	1	0	0	1	0	0
Candida_intermedia	1	1.92886	1	1	1	0.801916	1	1	2	1	v	0.77643	1	1	1	1	2	1	1	1	1	1	v	0.77643	1	1	1	1	1	1	1	v	0.801916	1	1	1	0.962908	1	1	1	1	1	0	1	0	1	1	0	0
Metschnikowia_ipomoeae	1	1.85623	1	1	1	0.747195	1	1	1	1	0	0.721979	1	1	1	1	1	1	1	1	0	1	0	0.747195	1	1	1	1	1	1	1	0	0.771721	1	1	1	0.926651	1	1	1	1	1	0	0	0	1	1	0	0
Metschnikowia_kipukae	1	1.85657	1	1	1	0	1	1	1	0	0	0	1	1	1	1	1	0	1	1	0	0	0	0.747332	1	1	1	0	1	1	1	0	0.771863	1	1	1	0.926821	1	1	1	1	1	0	0	0	1	1	0	0
yHMPu5000035031_Candida_kruisii	1	1.84143	1	1	1	0.74124	1	1	1	1	1	0.716389	1	1	1	1	1	1	1	1	0	1	0	0.74124	1	1	1	1	1	1	1	v	0.76557	1	1	1	0.919265	1	1	1	1	1	0	1	0	1	1	0	0
Sugiyamaella_lignohabitans	0	0	1	0	1	0.787012	1	1	1	1	1	0.787012	1	3	1	1	1	1	1	3	1	1	1	0.787012	1	1	1	1	1	1	1	1	0.787012	1	1	1	0.945012	2	1	1	1	2	2	1	0	1	1	0	0
Scheffersomyces_lignosus	1	1.91465	1	1	1	0.79601	1	1	1	1	v	0.79601	1	1	1	1	1	1	1	1	1	1	v	0.79601	1	1	1	1	1	1	1	1	0.79601	1	1	1	0.945948	1	1	1	1	1	0	1	0	1	1	0	0
yHMPu5000035037_Candida_montana	0	0	1	0	0	0	0	1	2	1	0	0	0	1	1	1	2	1	0	1	1	1	0	0	0	1	1	1	0	1	1	0	0	0	1	0	0	1	0	0	1	1	0	1	0	1	1	0	0
yHMPu5000035689_Candida_mycetangii	1	1.91236	1	1	1	0.795058	1	1	2	1	0	0.795058	1	1	1	1	2	1	1	1	1	1	1	0.795058	1	1	1	1	1	1	1	v	0.795058	1	1	0	0	1	0	0	1	1	0	1	0	1	1	0	0
Nakaseomyces_nivariensis	0	0	0	0	0	0	1	1	0	1	0	0	1	1	1	1	0	1	1	1	0	1	0	0.752009	1	1	1	1	1	0	1	0	0.768088	1	1	0	0	1	0	0	0	1	0	0	0	0	1	0	0
yHMPu5000034973_Danielozyma_ontarioensis	1	1.91216	1	1	1	0.794974	1	1	2	1	1	0.794974	1	1	1	1	2	1	1	1	1	1	v	0.794974	1	1	1	1	1	1	1	1	0	1	0	1	0.945056	1	1	1	1	1	0	1	0	1	1	0	0
yHMPu5000035673_Candida_orba	0	0	1	0	0	0	0	1	2	1	0	0	0	1	1	1	2	1	0	1	1	1	0	0	0	1	1	1	0	1	1	0	0	0	1	0	0	1	0	0	1	1	0	1	0	1	1	0	0
yHMPu5000034986_Candida_oregonensis	1	1.91465	1	1	1	0.79601	1	1	1	1	0	0.79601	1	1	1	1	1	1	1	1	1	1	v	0.79601	1	1	1	1	1	1	1	v	0.79601	1	1	0	0	1	0	0	0	1	0	1	1	1	1	0	0
Candida_orthopsilosis	1	1.95686	1	1	1	0.813506	1	1	1	1	1	0.813506	1	3	1	1	1	1	1	3	0	1	0	0.813506	1	1	1	1	1	1	1	0	0.813506	1	1	1	0.966264	1	1	1	1	1	2	0	0	1	1	0	0
Candida_parapsilosis	1	1.97369	1	1	1	0.820554	1	1	1	1	1	0.820554	1	3	1	1	1	1	1	3	0	1	0	0.820554	1	1	1	1	1	1	1	v	0.820554	1	1	1	0.975456	1	1	1	1	1	2	0	0	1	1	0	0
Nakazawaea_peltata	1	1.89742	1	1	1	0.788785	1	1	2	1	1	0.788785	1	3	1	1	2	1	1	3	1	1	1	0.788785	1	1	1	1	1	1	1	1	0.788785	1	1	1	0.945643	1	1	1	1	1	2	1	0	1	1	0	0
yHMPu5000035261_Candida_ponderosae	0	0	0	1	1	0.765775	1	1	2	1	0	0.765775	1	3	1	1	2	1	1	3	0	1	0	0.765775	1	1	1	1	1	1	1	0	0.765775	1	1	1	0.919581	1	1	1	1	1	2	1	1	1	1	0	0
yHMPu5000035011_Candida_pyralidae	0	0	0	0	1	0.74806	1	1	1	1	1	0.722751	1	1	1	1	1	1	1	1	0	1	0	0.74806	1	1	1	1	1	1	1	1	0.772614	1	1	1	0.927723	1	1	1	1	1	0	0	0	1	1	0	0
yHMPu5000034648_Candida_restingae	1	1.85838	1	1	1	0.74806	1	1	1	1	0	0.722751	1	1	1	1	1	1	1	1	0	1	0	0.74806	1	1	1	1	1	1	1	0	0.772614	1	1	1	0.927723	1	1	1	1	1	0	0	0	1	1	0	0
yHMPu5000035679_Candida_rhagii	1	1.9141	1	1	1	0.795779	1	1	2	1	v	0.795779	1	1	1	1	2	1	1	1	1	1	0	0.795779	1	1	1	1	1	1	1	v	0.795779	1	1	1	0.945593	1	1	1	1	1	0	1	0	1	1	0	0
yHMPu5000035691_Candida_salmanticensis	1	1.84135	1	1	1	0.741204	1	1	1	1	v	0.741204	1	1	1	1	1	1	1	1	1	1	1	0.741204	1	1	1	1	1	1	1	0	0.765534	1	1	1	0.919221	2	1	1	1	2	0	1	1	1	1	0	0
yHMPu5000034643_Candida_schatavii	0	0	0	0	1	0.7481	1	1	1	1	0	0.722788	1	1	1	1	1	1	1	1	0	1	v	0.7481	1	1	1	1	1	1	1	1	0.772656	1	1	1	0.927773	1	1	1	1	1	0	1	0	1	1	0	0
yHMPu5000034614_Saturnispora_silvae	0	0	0	0	0	0	1	1	1	0	0	0	1	1	1	1	1	0	1	1	0	0	v	0.73634	1	1	1	0	1	1	1	0	0.760509	1	1	v	0	1	0	0	0	1	0	1	0	1	1	0	0
Candida_sojae	1	1.76529	1	1	1	0	1	1	1	1	0	0	1	1	1	1	1	1	1	1	0	1	0	0	1	1	1	1	1	1	1	v	0	1	1	1	0.881043	1	1	1	1	1	0	0	0	1	1	0	0
Candida_sorboxylosa	0	0	1	0	1	0.74886	1	1	1	1	0	0.694827	1	1	1	1	1	1	1	1	0	1	0	0.694827	1	1	1	1	1	1	1	0	0.74886	1	1	0	0	1	0	0	0	1	0	1	0	0	1	0	0
yHMPu5000034597_Candida_stellimalicola	0	0	0	0	1	0.734282	1	1	1	1	0	0.713873	1	1	1	1	1	1	1	1	0	1	1	0.734282	1	1	1	1	1	1	1	0	0.754691	1	1	0	0	1	0	0	1	1	0	1	0	1	1	0	0
Candida_succiphila	0	0	1	0	1	0.763853	1	1	1	1	1	0.763853	1	1	1	1	1	1	1	1	1	1	1	0.763853	1	1	1	1	1	1	1	1	0	1	0	1	0.884949	1	1	1	1	1	0	1	0	1	1	1	0.125926
yHMPu5000041833_Candida_tammaniensis	1	1.87712	1	1	1	0.780345	1	1	1	1	1	0.780345	1	1	1	1	1	1	1	1	1	1	1	0.780345	1	1	1	1	1	1	1	1	0.780345	1	1	1	0.937027	1	1	1	1	1	0	1	0	1	1	0	0
Candida_tanzawaensis	1	1.85872	1	1	0	0.748197	1	1	1	1	0	0.722874	1	1	1	1	1	1	1	1	0	1	0	0.748197	1	1	1	1	1	1	1	0	0.772756	1	1	1	0.927894	1	1	1	1	1	0	0	0	1	1	0	0
Candida_tenuis	1	1.83299	1	1	1	0.721851	1	1	1	1	v	0.721851	1	1	1	1	1	1	1	1	1	1	1	0.721851	1	1	1	1	1	1	1	1	0.762103	1	1	1	0.913625	1	1	1	1	1	0	1	0	1	1	0	0
yHMPu5000035665_Middelhovenomyces_tepae	1	1.87266	1	1	1	0.778554	1	1	1	1	0	0.778554	1	3	1	1	1	1	1	3	0	1	0	0.778554	1	1	1	1	1	1	1	0	0.778554	1	1	v	0.934855	2	1	1	1	2	2	1	1	1	1	0	0
Candida_tropicalis	1	1.92808	1	1	1	0.776119	1	1	1	1	0	0.750644	1	1	1	1	1	1	1	1	0	1	0	0.776119	1	1	1	1	1	1	1	v	0.801595	1	1	1	0.962522	1	1	1	1	1	0	0	0	1	1	0	0
yHMPu5000035690_Candida_vartiovaarae	1	1.86182	1	1	1	0.774044	1	1	1	1	0	0.749444	1	1	1	1	1	1	1	1	0	1	0	0.749444	1	1	1	1	1	1	1	0	0.774044	1	1	0	0	1	0	0	1	1	0	1	0	0	1	0	0
Candida_versatilis	v	0	0	1	0	0	0	1	1	0	0	0	0	1	1	1	1	0	0	1	1	0	0	0	0	1	1	0	0	1	1	0	0	0	1	1	0.944157	2	1	1	1	2	0	1	1	0	1	0	0
yHMPu5000026142_Citeromyces_matritensis	1	1.89178	1	1	0	0.786503	1	1	1	1	0	0.786503	1	3	1	1	1	1	1	3	0	1	v	0.786503	1	1	1	1	1	1	1	0	0.786503	1	1	0	0	1	0	0	0	1	2	1	0	1	1	0	0
yHMPu5000034952_Citeromyces_siamensis	1	1.91237	1	1	0	0.795061	1	1	1	1	0	0.795061	1	3	1	1	1	1	1	3	0	1	0	0.795061	1	1	1	1	1	1	1	0	0.795061	1	1	0	0	1	0	0	0	1	2	1	0	1	1	0	0
Kuraishia_capsulata	1	1.89301	1	1	1	0	0	1	1	1	1	0	0	1	1	1	1	1	0	1	1	1	1	0	0	1	1	1	0	1	1	1	0	0	1	0	0	1	0	0	1	1	0	1	1	1	1	1	0.125147
yHMPu5000034933_Kuraishia_molischiana	1	1.93377	1	1	1	0	1	1	0	1	1	0.803959	1	1	1	1	0	1	1	1	1	1	1	0.803959	1	1	1	1	1	1	1	1	0.803959	1	1	0	0	1	0	0	1	1	0	1	1	0	1	v	0.12802
yHMPu5000041818_Magnusiomyces_tetrasperma	0	0	0	0	0	0.757424	1	1	1	1	0	0.732562	1	1	1	1	1	1	1	1	0	1	0	0.757424	1	1	1	1	1	1	1	0	0.782286	1	1	1	0.916324	1	1	1	1	1	0	1	0	1	1	0	0
yHMPu5000034635_Nadsonia_fulvescens	1	0	0	1	0	0.748463	1	1	1	1	0	0.748463	1	1	1	1	1	1	1	1	0	1	0	0.748463	1	1	1	1	1	1	1	0	0.748463	1	1	1	0.898813	1	1	1	1	1	0	1	0	1	1	0	0
Nadsonia_fulvescens_var_elongata	0	0	0	1	0	0.748463	1	1	1	1	0	0.748463	1	1	1	1	1	1	1	1	0	1	0	0.748463	1	1	1	1	1	1	1	0	0.748463	1	1	0	0.898813	1	1	1	1	1	0	1	0	1	1	0	0
yHMPu5000034918_Nakazawaea_holstii	1	0	1	0	1	0.786901	1	1	2	1	1	0.786901	1	1	1	1	2	1	1	1	1	1	1	0.786901	1	1	1	1	1	0	1	1	0.786901	1	1	1	0.944662	1	1	1	1	1	0	1	1	1	1	0	0
yHMPu5000034897_Ogataea_glucozyma	0	0	0	0	1	0.785799	1	1	2	1	0	0.785799	1	3	1	1	2	1	1	3	1	1	0	0.785799	1	1	1	1	1	1	1	1	0.785799	1	1	0	0.943555	1	0	0	0	1	2	1	1	1	1	1	0.124979
yHMPu5000026124_Ogataea_henricii	0	0	0	0	1	0.787389	1	1	2	1	0	0.787389	1	3	1	1	2	1	1	3	1	1	0	0.787389	1	1	1	1	1	1	1	1	0.787389	1	1	0	0.945464	1	0	0	0	1	2	1	1	1	1	1	0.125183
yHMPu5000034899_Ogataea_kodamae	0	0	1	0	1	0.777241	1	1	2	1	v	0.777241	1	3	1	1	2	1	1	3	1	1	0	0.777241	1	1	1	1	1	1	1	1	0.777241	1	1	0	0	1	0	0	0	1	2	1	0	1	1	1	0.123633
Ogataea_methanolica	0	0	0	0	1	0.783825	1	1	2	1	1	0.783825	1	3	1	1	2	1	1	3	1	1	1	0.783825	1	1	1	1	1	1	1	1	0.783825	1	1	1	0	1	0	0	0	1	2	1	0	1	1	1	0.124623
yHMPu5000034901_Ogataea_methylivora	0	1.91455	1	1	1	0.792922	1	1	1	1	1	0.792922	1	1	1	1	1	1	1	1	1	1	1	0.792922	1	1	1	1	1	1	1	1	0.792922	1	1	0	0	1	1	0	1	1	0	1	1	1	1	1	0.126555
yHMPu5000034902_Ogataea_minuta	0	0	0	0	1	0.771353	1	1	2	1	0	0.746838	1	1	1	1	2	1	1	1	1	1	0	0.746838	1	1	1	1	1	1	1	1	0.771353	1	1	0	0	1	0	0	0	1	0	1	0	1	1	1	0.12199
yHMPu5000034903_Ogataea_naganishii	1	1.89289	1	1	1	0.786961	1	1	2	1	1	0.786961	1	1	1	1	2	1	1	1	0	1	0	0.786961	1	1	1	1	1	1	1	1	0.786961	1	1	1	0.924159	1	1	1	1	1	0	1	0	1	1	1	0.125139
yHMPu5000034636_Ogataea_nitratoaversa	0	0	1	0	1	0.786833	1	1	2	1	1	0.786833	1	3	1	1	2	1	1	3	1	1	0	0.786833	1	1	1	1	1	1	1	1	0.786833	1	1	0	0	1	0	0	0	1	2	1	0	1	1	1	0.125121
yHMPu5000034904_Ogataea_nonfermentans	0	0	0	0	1	0.765731	1	1	2	1	0	0.741395	1	1	1	1	2	1	1	1	1	1	0	0.741395	1	1	1	1	1	1	1	1	0.765731	1	1	0	0	1	0	0	0	1	0	1	1	1	1	1	0.121085
yHMPu5000034893_Ogataea_philodendra	0	0	0	0	1	0.703793	1	1	2	1	v	0.703793	1	3	1	1	2	1	1	3	1	1	0	0.703793	1	1	1	1	1	1	1	1	0.703793	1	1	0	0	1	0	0	0	1	2	1	0	1	1	1	0.113717
yHMPu5000034892_Ogataea_pilisensis	0	0	1	0	1	0.787389	1	1	2	1	1	0.787389	1	3	1	1	2	1	1	3	1	1	0	0.787389	1	1	1	1	1	1	1	1	0.787389	1	1	0	0	1	0	0	0	1	2	1	0	1	1	1	0.125183
yHMPu5000034891_Ogataea_pini	0	0	0	0	v	0.78694	1	1	2	1	v	0.78694	1	3	1	1	2	1	1	3	1	1	v	0.78694	1	1	1	1	1	1	1	v	0.78694	1	1	0	0.944925	1	0	0	0	1	2	1	1	1	1	1	0.125159
Ogataea_polymorpha	v	1.9088	1	1	v	0.793576	1	1	1	1	v	0.793576	1	1	1	1	1	1	1	1	1	1	v	0.793576	1	1	1	1	1	1	1	1	0.793576	1	1	v	0	1	0	0	0	1	0	1	0	0	1	1	0.126355
yHMPu5000034637_Ogataea_populiabae	0	0	1	0	v	0.777045	1	1	2	1	0	0.777045	1	1	1	1	2	1	1	1	1	1	0	0.777045	1	1	1	1	1	1	1	v	0.777045	1	1	0	0	1	0	0	0	1	0	1	1	1	1	1	0.123602
yHMPu5000034890_Ogataea_ramenticola	0	0	1	0	1	0.795966	1	1	2	1	1	0.795966	1	1	1	1	2	1	1	1	1	1	1	0.795966	1	1	1	1	1	1	1	1	0.795966	1	1	1	0	1	1	0	1	1	0	1	1	1	1	1	0.126555
yHMPu5000034887_Ogataea_trehaloabstinens	0	0	1	0	1	0.785144	1	1	2	1	0	0.785144	1	3	1	1	2	1	1	3	1	1	1	0.785144	1	1	1	1	1	1	1	1	0.785144	1	1	0	0.942767	1	0	0	0	1	2	1	1	1	1	1	0.124826
yHMPu5000034886_Ogataea_trehalophila	0	0	0	0	1	0.765613	1	1	2	1	1	0.741281	1	1	1	1	2	1	1	1	1	1	v	0.741281	1	1	1	1	1	1	1	1	0.765613	1	1	0	0	1	0	0	0	1	0	1	0	1	1	1	0.12107
yHMPu5000034885_Ogataea_zsoltii	0	0	0	0	1	0.803084	1	1	2	1	v	0.803084	1	3	1	1	2	1	1	3	1	1	0	0.803084	1	1	1	1	1	1	1	1	0.803084	1	1	0	0.96431	1	0	0	0	1	2	1	1	1	1	1	0.127878
Pachysolen_tannophilus	0	0	1	0	1	0.749444	1	1	1	1	1	0.724844	1	1	1	1	1	1	1	1	0	1	0	0.749444	1	1	1	1	1	1	1	v	0.774044	1	1	1	0.92944	1	1	1	1	1	0	1	0	1	1	0	0
yHMPu5000034884_Peterozyma_toletana	1	1.91465	1	1	1	0.79601	1	1	2	1	0	0.79601	1	1	1	1	2	1	1	1	1	1	0	0.79601	1	1	1	1	1	1	1	0	0.79601	1	1	0	0	1	0	0	1	1	0	1	1	1	1	0	0
yHMPu5000034883_Peterozyma_xylosa	1	1.91465	1	1	1	0.79601	1	1	2	1	0	0.79601	1	1	1	1	2	1	1	1	1	1	0	0.79601	1	1	1	1	1	1	1	0	0.79601	1	1	0	0	2	0	0	1	2	0	1	1	1	1	0	0
Saprochaete_clavata	0	0	1	0	0	0.757424	1	1	1	1	0	0.732562	1	1	1	1	1	1	1	1	0	1	0	0.757424	1	1	1	1	1	1	1	0	0.782286	1	1	1	0.916324	1	1	1	1	1	0	1	0	1	1	0	0
yHMPu5000034604_Sporopachydermia_lactativora	0	0	0	0	1	0.741158	1	1	1	1	0	0.741158	1	1	1	1	1	1	1	1	1	1	0	0.741158	1	1	1	1	1	1	1	0	0.765486	1	1	0	0	2	0	0	1	2	0	1	1	1	1	0	0
Sporopachydermia_quercuum	0	0	0	0	1	0.741158	1	1	1	1	0	0.741158	1	1	1	1	1	1	1	1	1	1	0	0.741158	1	1	1	1	1	1	1	0	0.765486	1	1	0	0.919163	2	1	1	1	2	0	1	1	1	1	0	0
Starmerella_bombicola_JCM9596	0	0	0	0	0	0	0	1	0	0	0	0	0	1	1	1	0	0	0	1	1	0	0	0	0	1	1	0	0	1	1	0	0	0	1	v	0.881573	1	1	1	1	1	0	1	0	0	1	0	0
yHMPu5000035650_Trigonopsis_variabilis	0	0	0	0	v	0	1	1	1	0	0	0	1	1	1	1	1	0	1	1	0	0	0	0.716962	1	1	1	0	1	1	1	1	0.756941	1	1	1	0.908889	2	1	1	1	2	0	1	1	1	1	0	0
yHMPu5000035282_Trigonopsis_vinaria	0	0	0	0	v	0.716962	1	1	1	1	0	0.676983	1	1	1	1	1	1	1	1	0	1	0	0.716962	1	1	1	1	1	1	1	v	0.756941	1	1	1	0.908889	2	1	1	1	2	0	1	0	1	1	0	0
Yarrowia_lipolytica	0	0	1	0	0	0.726702	1	1	1	1	0	0.726702	1	3	1	1	1	1	1	3	0	1	0	0.726702	1	1	1	1	1	1	1	v	0.726702	1	1	v	0.872594	2	1	1	1	2	2	1	0	1	1	0	0
Ambrosiozyma_kashinagacola	n	0	0	1	0	0.741061	1	1	1	1	n	0.716736	1	1	1	1	1	1	1	1	0	1	n	0.741061	1	1	1	1	1	1	1	n	0.765386	1	1	0	0	1	0	0	0	1	0	1	0	1	1	n	0
yHMPu5000035040_Ambrosiozyma_maleeae	n	0	1	0	0	0.774003	1	1	2	1	n	0.749404	1	1	1	1	2	1	1	1	1	1	n	0.749404	1	1	1	1	1	1	1	n	0.774003	1	1	0	0	1	0	0	0	1	0	1	0	1	1	n	0
yHMPu5000034946_Ambrosiozyma_oregonensis	n	1.88789	1	1	1	0.784885	1	1	1	1	n	0.784885	1	3	1	1	1	1	1	3	1	1	n	0.784885	1	1	1	1	1	1	1	n	0.784885	1	1	0	0	1	0	0	0	1	2	1	0	1	1	n	0
yHMPu5000035041_Ambrosiozyma_pseudovanderkliftii	n	1.84182	1	1	0	0.762498	1	1	2	1	n	0.738265	1	1	1	1	2	1	1	1	0	1	n	0.738265	1	1	1	1	1	1	1	n	0.762498	1	1	0	0	1	0	0	0	1	0	1	0	1	1	n	0
yHMPu5000026145_Ambrosiozyma_vanderkliftii	n	1.84182	1	1	0	0.762498	1	1	2	1	n	0.738265	1	1	1	1	2	1	1	1	0	1	n	0.738265	1	1	1	1	1	1	1	n	0.762498	1	1	0	0	1	0	0	0	1	0	1	0	1	1	n	0
Ascoidea_asiatica	n	1.91465	1	1	1	0.79601	1	1	2	1	n	0.79601	1	3	1	1	2	1	1	3	1	1	n	0.79601	1	1	1	1	1	1	1	n	0.79601	1	1	v	0	1	0	0	0	1	2	1	0	1	1	n	0
yHMPu5000041855_Candida_ascalaphidarum	n	1.81396	1	1	1	0.714356	1	1	1	1	n	0.714356	1	1	1	1	1	1	1	1	1	1	n	0.714356	1	1	1	1	1	1	1	n	0.754189	1	1	1	0	1	1	0	1	1	0	1	0	1	1	n	0
Candida_auris	n	1.90328	1	1	0	0	1	1	1	0	n	0	1	1	1	1	1	0	1	1	0	0	n	0.766135	1	1	1	0	1	1	1	n	0.791283	1	1	0	0	1	0	0	0	1	0	1	0	1	1	n	0
yHMPu5000035335_Candida_blattae	n	1.89402	1	1	0	0.787431	1	1	2	1	n	0.787431	1	1	1	1	2	1	1	1	1	1	n	0.787431	1	1	1	1	1	1	1	n	0.787431	1	1	1	0.934972	1	1	1	1	1	0	1	1	1	1	n	0
yHMPu5000034990_Candida_corydali	n	1.85581	1	1	0	0.747026	1	1	1	1	n	0.721239	1	1	1	1	1	1	1	1	0	1	n	0.747026	1	1	1	1	1	1	1	n	0.771546	1	1	1	0.926441	1	1	1	1	1	0	0	0	1	1	n	0
yHMPu5000041862_Candida_golubevii	n	1.83128	1	1	1	0.721176	1	1	1	1	n	0.680962	1	1	1	1	1	1	1	1	0	1	n	0.721176	1	1	1	1	1	1	1	n	0	1	0	1	0.912884	1	1	1	1	1	0	0	0	1	1	n	0
yHMPu5000035707_Candida_heveicola	n	1.91386	1	1	0	0.795682	1	1	1	1	n	0.795682	1	1	1	1	1	1	1	1	0	1	n	0.795682	1	1	1	1	1	1	1	n	0.795682	1	1	1	0	1	0	0	0	1	0	1	0	1	1	n	0
yHMPu5000041840_Candida_wancherniae	n	0	1	0	1	0.771698	1	1	2	1	n	0.747173	1	1	1	1	2	1	1	1	0	1	n	0.747173	1	1	1	1	1	1	1	n	0	1	0	1	0.926623	1	1	1	1	1	0	0	0	1	1	n	0
yHMPu5000034950_Citeromyces_hawaiiensis	n	1.8398	1	1	0	0.740584	1	1	1	1	n	0.716274	1	1	1	1	1	1	1	1	0	1	n	0.740584	1	1	1	1	1	1	1	n	0.764893	1	1	0	0	1	0	0	0	1	0	1	0	1	1	n	0
yHMPu5000035688_Cyberlindnera_xylosilytica	n	1.91465	1	1	1	0.79601	1	1	2	1	n	0.79601	1	1	1	1	2	1	1	1	1	1	n	0.79601	1	1	1	1	1	1	1	n	0.79601	1	1	0	0	1	0	0	1	1	0	1	0	1	1	n	0
yHMPu5000034974_Deakozyma_indianensis	n	1.89301	1	1	1	0.787012	1	1	1	1	n	0.787012	1	3	1	1	1	1	1	3	0	1	n	0.787012	1	1	1	1	1	1	1	n	0.787012	1	1	0	0.945012	2	1	1	1	2	2	1	1	1	1	n	0
yHMPu5000034660_Diddensiella_caesifluorescens	n	1.89527	1	1	1	0.787482	1	1	1	1	n	0.787482	1	1	1	1	1	1	1	1	1	1	n	0.787482	1	1	1	1	1	1	1	n	0.787482	1	1	1	0.945576	2	1	1	1	2	0	1	0	1	1	n	0
yHMPu5000035696_Hanseniaspora_singularis	n	0	0	0	0	0	1	1	0	0	n	0	1	1	1	1	0	0	1	1	0	0	n	0	1	1	1	0	1	0	0	n	0.71097	1	1	0	0	1	0	0	0	1	0	0	0	0	1	n	0
yHAB164_Kazachstania_aerobia	n	0	0	0	0	0	1	1	0	1	n	0	1	1	1	1	0	1	1	1	0	1	n	0.7267	1	1	1	1	1	0	1	n	0.742238	1	1	1	0.858844	1	1	1	1	1	0	0	0	0	1	n	0
yHAB136_Kazachstania_bromeliacearum	n	0	0	0	0	0	1	1	0	1	n	0	1	1	1	1	0	1	1	1	0	1	n	0.723471	1	1	1	1	1	0	1	n	0.734501	1	1	1	0.847322	1	1	1	1	1	0	0	0	0	1	n	0
yHAB148_Kazachstania_intestinalis	n	0	0	0	0	0	1	1	0	1	n	0	1	1	1	1	0	1	1	1	0	1	n	0.728395	1	1	1	1	1	0	1	n	0.743969	1	1	1	0.860877	1	1	1	1	1	0	0	0	0	1	n	0
yHAB147_Kazachstania_taianensis	n	0	0	0	0	0	1	1	0	1	n	0	1	1	1	1	0	1	1	1	0	1	n	0.688888	1	1	1	1	1	0	1	n	0.688888	1	1	1	0.794694	1	1	1	1	1	0	0	0	0	1	n	0
yHMPu5000035684_Kloeckera_hatyaiensis	n	0	0	0	0	0	1	1	0	0	n	0	1	1	1	1	0	0	1	1	0	0	n	0	1	1	1	0	1	0	0	n	0.710949	1	1	0	0	1	0	0	0	1	0	0	0	0	1	n	0
yHMPu5000026274_Komagataella_populi	n	0	0	0	0	0.787012	1	1	1	1	n	0.787012	1	1	1	1	1	1	1	1	0	1	n	0.787012	1	1	1	1	1	1	0	n	0.787012	1	1	0	0	1	0	0	1	1	0	1	0	1	1	n	0.125147
yHMPu5000034932_Kuraishia_ogatae	n	1.85872	1	1	1	0.772756	1	1	2	1	n	0.748197	1	1	1	1	2	1	1	1	1	1	n	0.748197	1	1	1	1	1	1	1	n	0.772756	1	1	1	0.927894	1	1	1	1	1	0	1	1	1	1	n	0.122137
Lachancea_dasiensis	n	1.77548	1	1	0	0.722444	1	1	1	1	n	0.706997	1	1	1	1	1	1	1	1	0	1	n	0.722444	1	1	1	1	1	1	1	n	0.737891	1	1	1	0.886118	1	1	1	1	1	0	1	0	1	1	n	0
Lachancea_fantastica	n	1.79523	1	1	0	0.730481	1	1	1	1	n	0.714862	1	1	1	1	1	1	1	1	0	1	n	0.730481	1	1	1	1	1	1	1	n	0.746099	1	1	0	0.895975	1	1	1	1	1	0	1	0	1	1	n	0
Lachancea_lanzarotensis	n	1.77963	1	1	0	0.724134	1	1	1	1	n	0.708651	1	1	1	1	1	1	1	1	0	1	n	0.724134	1	1	1	1	1	1	1	n	0.739617	1	1	1	0.88819	1	1	1	1	1	0	1	0	1	1	n	0
Lachancea_mirantina	n	1.79523	1	1	0	0	1	1	0	1	n	0	1	1	1	1	0	1	1	1	0	1	n	0.730481	1	1	1	1	1	1	1	n	0.746099	1	1	1	0.895975	1	1	1	1	1	0	1	0	0	1	n	0
Lachancea_nothofagi	n	1.79523	1	1	0	0.727455	1	1	1	1	n	0.711901	1	1	1	1	1	1	1	1	0	1	n	0.727455	1	1	1	1	1	1	1	n	0.743009	1	1	1	0.87671	1	1	1	1	1	0	1	0	1	1	n	0
Lachancea_quebecensis	n	1.75437	1	1	0	0.713856	1	1	1	1	n	0.698593	1	1	1	1	1	1	1	1	0	1	n	0.713856	1	1	1	1	1	1	1	n	0.729119	1	1	0	0.875584	1	1	1	1	1	0	1	0	1	1	n	0
Metschnikowia_bowlesiae	n	1.85615	1	1	0	0.747164	1	1	1	1	n	0.721946	1	1	1	1	1	1	1	1	0	1	n	0.747164	1	1	1	1	1	1	1	n	0.771689	1	1	1	0.926613	1	1	1	1	1	0	1	0	1	1	n	0
Metschnikowia_drakensbergensis	n	1.83621	1	1	0	0.739138	1	1	1	1	n	0.714633	1	1	1	1	1	1	1	1	0	1	n	0.739138	1	1	1	1	1	1	1	n	0.7634	1	1	0	0.916659	1	1	1	1	1	0	0	0	1	1	n	0
Metschnikowia_matae_maris	n	1.88864	1	1	1	0.785174	1	1	1	1	n	0.785174	1	1	1	1	1	1	1	1	0	1	n	0.785174	1	1	1	1	1	1	1	n	0	1	0	1	0.942801	2	1	1	1	2	0	0	0	1	1	n	0
Metschnikowia_matae	n	1.91237	1	1	1	0.795061	1	1	1	1	n	0.795061	1	1	1	1	1	1	1	1	0	1	n	0.795061	1	1	1	1	1	1	1	n	0	1	0	1	0.944849	1	1	1	1	1	0	0	0	1	1	n	0
Metschnikowia_proteae	n	1.85686	1	1	0	0.747447	1	1	1	1	n	0.722204	1	1	1	1	1	1	1	1	0	1	n	0.747447	1	1	1	1	1	1	1	n	0.771982	1	1	0	0.926964	1	1	1	1	1	0	0	0	1	1	n	0
Metschnikowia_shivogae	n	1.85619	1	1	1	0.74718	1	1	1	1	n	0.72196	1	1	1	1	1	1	1	1	0	1	n	0.74718	1	1	1	1	1	1	1	n	0.771706	1	1	1	0.926632	1	1	1	1	1	0	0	0	1	1	n	0
Ogataea_parapolymorpha	n	1.89294	1	1	1	0.786984	1	1	1	1	n	0.786984	1	1	1	1	1	1	1	1	1	1	n	0.786984	1	1	1	1	1	1	1	n	0.786984	1	1	0	0	1	0	0	0	1	0	1	0	0	1	n	0.125144
Saccharomyces_eubayanus	n	1.79043	1	1	0	0.724126	1	1	1	1	n	0.703999	1	1	1	1	1	1	1	1	0	1	n	0.724126	1	1	1	1	1	0	1	n	0.744253	1	1	1	0.869171	1	1	1	1	1	0	1	0	1	1	n	0
Saccharomyces_uvarum	n	1.79043	1	1	0	0.724126	1	1	1	1	n	0.703999	1	1	1	1	1	1	1	1	0	1	n	0.724126	1	1	1	1	1	0	1	n	0.744253	1	1	1	0.869171	1	1	1	1	1	0	1	0	1	1	n	0
yHMPu5000034613_Saturnispora_serradocipensis	n	0	0	0	0	0	0	1	1	1	n	0	0	1	1	1	1	1	0	1	0	1	n	0	0	1	1	1	0	1	1	n	0	0	1	0	0	1	0	0	0	1	0	1	0	1	1	n	0
Spathaspora_arborariae	n	1.85872	1	1	1	0.748197	1	1	1	1	n	0.722874	1	1	1	1	1	1	1	1	0	1	n	0.748197	1	1	1	1	1	1	1	n	0	1	0	1	0.927894	1	1	1	1	1	0	0	0	1	1	n	0
Spathaspora_girioi	n	1.8586	1	1	1	0.748151	1	1	1	1	n	0.722833	1	1	1	1	1	1	1	1	0	1	n	0.748151	1	1	1	1	1	1	1	n	0.772708	1	1	1	0.927836	1	1	1	1	1	0	0	0	1	1	n	0
Spathaspora_gorwiae	n	1.83907	1	1	1	0.724246	1	1	1	1	n	0.683861	1	1	1	1	1	1	1	1	0	1	n	0.724246	1	1	1	1	1	1	1	n	0.764631	1	1	1	0.918123	1	1	1	1	1	0	0	0	1	1	n	0
Spathaspora_hagerdaliae	n	1.83331	1	1	1	0.721979	1	1	1	1	n	0.68172	1	1	1	1	1	1	1	1	0	1	n	0.721979	1	1	1	1	1	1	1	n	0.762237	1	1	1	0.913856	1	1	1	1	1	0	0	0	1	1	n	0
yHMPu5000034605_Spencermartinsiella_europaea	n	1.89301	1	1	1	0.787012	1	1	1	1	n	0.787012	1	1	1	1	1	1	1	1	1	1	n	0.787012	1	1	1	1	1	1	1	n	0.787012	1	1	1	0.945012	2	1	1	1	2	0	1	1	1	1	n	0
yHMPu5000035654_Tortispora_ganteri	n	0	0	0	0	0	0	1	1	1	n	0	0	1	1	1	1	1	0	1	0	1	n	0	0	1	1	1	0	1	1	n	0	0	1	0	0.908889	1	1	1	1	1	0	1	0	1	1	n	0
yHMPu5000035279_Tortispora_starmeri	n	0	0	0	1	0	0	1	1	1	n	0	0	1	1	1	1	1	0	1	0	1	n	0	0	1	1	1	0	1	1	n	0	0	1	1	0.908889	1	1	1	1	1	0	1	0	1	1	n	0
yHMPu5000035643_Yarrowia_bubula	n	0	1	0	0	0.787012	1	1	1	1	n	0.787012	1	3	1	1	1	1	1	3	0	1	n	0.787012	1	1	1	1	1	1	1	n	0.787012	1	1	1	0.923189	1	1	1	1	1	2	1	0	1	1	n	0
yHMPu5000035645_Yarrowia_divulgata	n	0	1	0	0	0.787012	1	1	1	1	n	0.787012	1	3	1	1	1	1	1	3	0	1	n	0.787012	1	1	1	1	1	1	1	n	0.787012	1	1	0	0.923189	1	1	1	1	1	2	1	0	1	1	n	0
Yarrowia_keelungensis	n	0	1	0	0	0.787012	1	1	1	1	n	0.787012	1	3	1	1	1	1	1	3	0	1	n	0.787012	1	1	1	1	1	1	1	n	0.787012	1	1	1	0.945012	2	1	1	1	2	2	1	0	1	1	n	0
[truncated: 138 more columns]

## Sheet: Substrate HGT from non-fungi
Summary of potential HGT candidates from outside of fungi in terms of substrates utilization
Ortholog	Pan id	Gene id	Sequence id of ingroup best hit	Taxonomy id of ingroup best hit	Evalue of ingroup best hit	Sequence id of outgroup best hit	Taxonomy id of outgroup best hit	Evalue of outgroup best hit	Alien index	Outgroup percentage	HGT or not
OG1022	YHR104W	Candida_versatilis@Seq_1988	KZM27619.1-5454-Ascochyta_rabiei-Dothideomy	5454	2e-75	WP_034578216.1-64323-Carnimonas_nigrif-Proteobact	64323	5e-136	139.54139994076266	100.0	Yes
OG1016	YMR083W	Starmerella_bombicola_JCM9596@Seq_755	EXA43834.1-1080344-Fusarium_oxysporu-Sordariomy	1080344	7e-88	WP_063905341.1-376620-Gluconobacter_jap-Proteobac	376620	2e-150	144.01303873412618	99.6666666666667	Yes
OG1016	YMR083W	Wickerhamiella_domercqiae@Seq_3942	XP_006691002.1-759272-Chaetomium_thermo-Sordariom	759272	7e-81	WP_014403045.1-81475-Frateuria_auranti-Proteobact	81475	3e-135	125.18689288206568	100.0	Yes
OG1016	YMR083W	Candida_apicola@Seq_4299	CCX10586.1-1076935-Pyronema_omphalod-other_Pezi	1076935	4e-81	WP_063353251.1-1633874-Acetobacter_sp_SL-Proteoba	1633874	6e-139	133.14447028554648	99.3333333333333	Yes
OG1016	YMR083W	Candida_infanticola@Seq_3032	KIJ98755.1-1095629-Laccaria_amethyst-Basidiomyc	1095629	3e-66	WP_010017828.1-1631-Fructobacillus_fr-Firmicutes	1631	1e-139	169.18732407723343	100.0	Yes
OG1016	YMR083W	Candida_infanticola@Seq_3267	GAD94605.1-1356009-Byssochlamys_spec-Eurotiomyc	1356009	7e-60	WP_058906044.1-1390-Bacillus_amyloliq-Firmicutes	1390	1e-128	158.52169647265046	99.6666666666667	Yes
OG1016	YMR083W	Candida_versatilis@Seq_1672	KFY26937.1-1420906-Pseudogymnoascus_-Leotiomyce	1420906	1e-88	WP_063905341.1-376620-Gluconobacter_jap-Proteobac	376620	3e-169	185.41078024384956	99.3333333333333	Yes
OG1016	YMR083W	Candida_versatilis@Seq_2181	XP_006691002.1-759272-Chaetomium_thermo-Sordariom	759272	9e-82	WP_048883801.1-433-Acetobacteraceae-Proteobact	433	4e-150	157.38671653981143	99.3333333333333	Yes
OG1016	YMR083W	Candida_versatilis@Seq_5318	XP_006691002.1-759272-Chaetomium_thermo-Sordariom	759272	5e-85	WP_048883801.1-433-Acetobacteraceae-Proteobact	433	3e-154	159.38919704035516	99.3333333333333	Yes
OG1458	YOR388C	Candida_infanticola@Seq_766	XP_007381287.1-741275-Punctularia_strig-Basidiomy	741275	3e-125	WP_026256474.1-1157943-Mycobacterium_sp_-Actinoba	1157943	0.0	173.79249426322156	100.0	Yes
OG8291	YNR073C	Candida_versatilis@Seq_1404	KXH41316.1-1209931-Colletotrichum_sa-Sordariomy	1209931	3e-110	WP_057927176.1-152480-Burkholderia_ambi-Proteobac	152480	0.0	208.33127065813224	100.0	Yes
OG54011	yHMPu5000034757_Lipomyces_doorenjongii@Seq_4851	yHMPu5000034757_Lipomyces_doorenjongii@Seq_4851	XP_018288297.1-763407-Phycomyces_blakes-other_Fun	763407	4e-16	WP_045672262.1-1126833-Paenibacillus_bei-Firmicut	1126833	0.0	425.0619514720243	99.3333333333333	Yes
OG11021	Aspergillus_nidulans@Seq_1491	Candida_versatilis@Seq_3908	KGQ11306.1-1245745-Beauveria_bassian-Sordariomy	1245745	7e-64	OHC45358.1-1802011-Rhodanobacter_sp_-Proteobact	1802011	3e-153	205.77737113685728	100.0	Yes
OG32200	Schizosaccharomyces_pombe@Seq_4906	Candida_versatilis@Seq_3292	KZT63972.1-1314783-Daedalea_quercina-Basidiomyc	1314783	3e-117	WP_064121731.1-376489-Halotalea_alkalil-Proteobac	376489	8e-155	86.51740428076198	99.6666666666667	Yes
OG32200	Schizosaccharomyces_pombe@Seq_4906	Candida_versatilis@Seq_3980	KZT63972.1-1314783-Daedalea_quercina-Basidiomyc	1314783	1e-107	WP_058960191.1-1560357-Type_E_symbiont_o-Proteoba	1560357	2e-165	132.85678821309472	99.6666666666667	Yes
OG8167	yHMPu5000041855_Candida_ascalaphidarum@Seq_2625	yHMPu5000035032_Candida_gatunensis@Seq_3457	OKP14594.1-1316194-Penicillium_subru-Eurotiomyc	1316194	1e-77	WP_053656813.1-1415544-Streptomyces_sp_M-Actinoba	1415544	3e-113	81.79445105911753	97.3333333333333	Yes
OG8167	yHMPu5000041855_Candida_ascalaphidarum@Seq_2625	yHMPu5000034710_Kluyveromyces_dobzhanskii@Seq_1202	OAJ21731.1-117179-Tilletia_walkeri-Basidiomyc	117179	5e-42	WP_018418576.1-935543-Burkholderia_sp_W-Proteobac	935543	4e-83	94.62913236407009	98.6666666666667	Yes
OG8167	yHMPu5000041855_Candida_ascalaphidarum@Seq_2625	yHMPu5000035031_Candida_kruisii@Seq_5511	KFZ18080.1-1420915-Pseudogymnoascus_-Leotiomyce	1420915	2e-91	WP_043668726.1-285514-Streptomyces_xylo-Actinobac	285514	2e-129	87.49823353377374	96.0	Yes
OG8167	yHMPu5000041855_Candida_ascalaphidarum@Seq_2625	yHMPu5000035031_Candida_kruisii@Seq_744	KFZ18080.1-1420915-Pseudogymnoascus_-Leotiomyce	1420915	1e-86	WP_019062668.1-67348-Streptomyces_prun-Actinobact	67348	3e-126	91.00479143109371	97.0	Yes
OG8167	yHMPu5000041855_Candida_ascalaphidarum@Seq_2625	yHMPu5000035033_Candida_cretensis@Seq_2369	KFZ18080.1-1420915-Pseudogymnoascus_-Leotiomyce	1420915	1e-84	WP_020419312.1-385957-Amycolatopsis_sp_-Actinobac	385957	2e-125	93.71284163219593	96.6666666666667	Yes
OG8167	yHMPu5000041855_Candida_ascalaphidarum@Seq_2625	Candida_versatilis@Seq_3595	CVL07273.1-948311-Fusarium_prolifer-Sordariomy	948311	5e-54	WP_011354781.1-482957-Burkholderia_lata-Proteobac	482957	2e-99	104.53261991660621	100.0	Yes
OG8167	yHMPu5000041855_Candida_ascalaphidarum@Seq_2625	Kluyveromyces_lactis@Seq_3204	XP_007878358.1-1277687-Anthracocystis_fl-Basidiom	1277687	1e-45	SDY74788.1-595670-Acinetobacter_kyo-Proteobact	595670	4e-83	86.11193917265385	98.6666666666667	Yes
OG8167	yHMPu5000041855_Candida_ascalaphidarum@Seq_2625	yHMPu5000035031_Candida_kruisii@Seq_2980	KFY91017.1-1420913-Pseudogymnoascus_-Leotiomyce	1420913	3e-85	WP_073447171.1-156453-Streptomyces_yunn-Actinobac	156453	2e-128	99.41662410685217	96.0	Yes
OG8167	yHMPu5000041855_Candida_ascalaphidarum@Seq_2625	yHMPu5000041855_Candida_ascalaphidarum@Seq_2625	XP_018148114.1-1380566-Pochonia_chlamydo-Sordario	1380566	3e-78	WP_039732941.1-66229-Komagataeibacter_-Proteobact	66229	1e-130	120.8330371243585	97.3333333333333	Yes
OG5620	yHMPu5000034671_Blastobotrys_peoriensis@Seq_241	Candida_versatilis@Seq_696	KZL77999.1-708197-Colletotrichum_to-Sordariomy	708197	3e-47	WP_043837958.1-452982-Roseomonas_aerila-Proteobac	452982	2e-94	108.62696447882833	100.0	Yes
OG5620	yHMPu5000034671_Blastobotrys_peoriensis@Seq_241	Wickerhamiella_domercqiae@Seq_850	XP_007299152.1-721885-Stereum_hirsutum_-Basidiomy	721885	4e-46	WP_026019338.1-438-Acetobacter_paste-Proteobact	438	6e-134	202.22202307536787	100.0	Yes
OG5620	yHMPu5000034671_Blastobotrys_peoriensis@Seq_241	Wickerhamiella_domercqiae@Seq_2732	EIE80482.1-246409-Rhizopus_delemar_-other_Fung	246409	4e-19	WP_010217498.1-1112213-Sphingomonas_sp_P-Proteoba	1112213	3e-99	184.49448951197542	99.6666666666667	Yes
OG1105	Metschnikowia_santaceciliae@Seq_5740	Candida_versatilis@Seq_3164	XP_014174389.1-655863-Grosmannia_clavig-Sordariom	655863	4e-121	WP_025733464.1-64323-Carnimonas_nigrif-Proteobact	64323	0.0	183.29051670764954	100.0	Yes
OG6088	Arxula_adeninivorans@Seq_5367	yHMPu5000034646_Wickerhamiella_cacticola@Seq_2125	ADM36015.1-162425-Aspergillus_nidul-Eurotiomyc	162425	5e-173	SDG19793.1-104663-Chitinophaga_fili-BacteroChl	104663	0.0	63.77923542327335	100.0	Yes
OG6088	Arxula_adeninivorans@Seq_5367	yHMPu5000034646_Wickerhamiella_cacticola@Seq_3123	ADM36015.1-162425-Aspergillus_nidul-Eurotiomyc	162425	5e-173	SDG19793.1-104663-Chitinophaga_fili-BacteroChl	104663	0.0	63.77923542327335	100.0	Yes
OG59665	Candida_versatilis@Seq_2648	Candida_versatilis@Seq_128	XP_013341391.1-1043005-Aureobasidium_sub-Dothideo	1043005	1e-80	WP_017909590.1-1240783-Xanthomonas_sp_SH-Proteoba	1240783	0.0	276.3102111592855	99.6666666666667	Yes
OG59665	Candida_versatilis@Seq_2648	Candida_versatilis@Seq_2648	EYE96875.1-1388766-Aspergillus_ruber-Eurotiomyc	1388766	6e-71	WP_060748033.1-343-Xanthomonas_trans-Proteobact	343	0.0	298.82523646545997	99.6666666666667	Yes

## Sheet: Substrate HGT from fungi
Summary of potential HGT candidates from fungi in terms of substrates utilization
Gene id	Max_bitscore_recipient_yeast	Max_bitscore_other_fungi	Bitscore_percentage	Recipient_species_number	Other_fungi_species_number	HGT_index	Max_bitscore_accession	Max_bitscore_taxid	Other_fungi_kingdom	Other_fungi_phylum	Other_fungi_subphylum	Other_fungi_species
Spathaspora_gorwiae@Seq_5008	1212.6	871.3	0.7185386772224971	4	68	0.9444444444444444	OAX36323.1	1314800	Fungi	Basidiomycota	Agaricomycotina	Rhizopogon vinicolor
yHMPu5000034761_Lipomyces_lipofer@Seq_207	969.9	780.8	0.8050314465408804	7	66	0.9041095890410958	EPT04959.1	743788	Fungi	Basidiomycota	Agaricomycotina	Fomitopsis pinicola
yHMPu5000035296_Priceomyces_carsonii@Seq_4027	697.6	413.3	0.5924598623853211	1	35	0.9722222222222222	THH31336.1	2447956	Fungi	Basidiomycota	Agaricomycotina	Antrodiella citrinella
yHMPu5000034758_Lipomyces_japonicus@Seq_1171	419.9	331.3	0.7889973803286497	6	124	0.9538461538461539	KIM48868.1	686832	Fungi	Basidiomycota	Agaricomycotina	Hebeloma cylindrosporum
Candida_tenuis@Seq_1909	888.6	446.0	0.5019131217645735	6	62	0.9117647058823529	KDQ49597.1	933084	Fungi	Basidiomycota	Agaricomycotina	Jaapia argillacea
yHMPu5000034757_Lipomyces_doorenjongii@Seq_5344	1048.1	688.3	0.6567121457876157	1	112	0.9911504424778761	KDQ10856.1	930990	Fungi	Basidiomycota	Agaricomycotina	Botryobasidium botryosum
yHMPu5000034671_Blastobotrys_peoriensis@Seq_4465	862.8	798.1	0.9250115901715346	3	30	0.9090909090909091	TFK44551.1	68775	Fungi	Basidiomycota	Agaricomycotina	Crucibulum laeve
yHMPu5000034749_Lipomyces_mesembrius@Seq_7082	1189.1	791.6	0.6657135648810025	6	66	0.9166666666666666	XP_009546975.1	747525	Fungi	Basidiomycota	Agaricomycotina	Heterobasidion irregulare
yHMPu5000035268_Wickerhamomyces_hampshirensis@Seq_4102	333.6	228.0	0.6834532374100719	3	45	0.9375	TEB23636.1	71717	Fungi	Basidiomycota	Agaricomycotina	Coprinellus micaceus
Scheffersomyces_lignosus@Seq_2736	1046.6	962.6	0.9197401108350851	3	78	0.9629629629629629	TBU25348.1	114155	Fungi	Basidiomycota	Agaricomycotina	Dichomitus squalens
Spathaspora_arborariae@Seq_5001	1510.0	887.9	0.5880132450331126	3	58	0.9508196721311475	OAX36323.1	1314800	Fungi	Basidiomycota	Agaricomycotina	Rhizopogon vinicolor
yHMPu5000041822_Dipodascus_geniculatus@Seq_2744	1414.8	1034.6	0.7312694373763076	8	100	0.9259259259259259	XP_007314172.1	578457	Fungi	Basidiomycota	Agaricomycotina	Serpula lacrymans
yHMPu5000034671_Blastobotrys_peoriensis@Seq_1252	1028.5	875.2	0.8509479824987847	3	59	0.9516129032258065	XP_007324549.1	578457	Fungi	Basidiomycota	Agaricomycotina	Serpula lacrymans
yHMPu5000034671_Blastobotrys_peoriensis@Seq_6263	240.4	172.9	0.7192179700499168	1	24	0.96	XP_007313870.1	578457	Fungi	Basidiomycota	Agaricomycotina	Serpula lacrymans
yHMPu5000034757_Lipomyces_doorenjongii@Seq_1657	204.1	195.3	0.9568838804507596	6	60	0.9090909090909091	XP_018270524.1	578459	Fungi	Basidiomycota	Pucciniomycotina	Rhodotorula graminis
yHMPu5000034998_Cephaloascus_albidus@Seq_2332	738.8	562.8	0.7617758527341635	1	26	0.9629629629629629	XP_007303481.1	721885	Fungi	Basidiomycota	Agaricomycotina	Stereum hirsutum
yHMPu5000035650_Trigonopsis_variabilis@Seq_3535	301.6	307.8	1.0205570291777188	3	109	0.9732142857142857	KII88734.1	944288	Fungi	Basidiomycota	Agaricomycotina	Plicaturopsis crispa
Lipomyces_starkeyi@Seq_7476	617.1	349.7	0.5666828714957057	6	121	0.952755905511811	CUA73965.1	456999	Fungi	Basidiomycota	Agaricomycotina	Rhizoctonia solani
yHMPu5000034670_Blastobotrys_proliferans@Seq_2561	236.5	213.0	0.9006342494714588	6	120	0.9523809523809523	PAV19290.1	2282107	Fungi	Basidiomycota	Agaricomycotina	Pyrrhoderma noxium
yHMPu5000035633_Candida_hispaniensis@Seq_2087	446.0	298.9	0.6701793721973094	6	118	0.9516129032258065	CDZ97754.1	264483	Fungi	Basidiomycota	Agaricomycotina	Phaffia rhodozyma
yHMPu5000034675_Blastobotrys_mokoenaii@Seq_1054	236.9	275.4	1.1625158294639086	1	14	0.9333333333333333	KAF4586650.1	28995	Fungi	Basidiomycota	Agaricomycotina	Pleurotus pulmonarius
yHMPu5000035665_Middelhovenomyces_tepae@Seq_3286	365.9	295.4	0.8073244055752938	6	113	0.9495798319327731	CDZ97754.1	264483	Fungi	Basidiomycota	Agaricomycotina	Phaffia rhodozyma
yHMPu5000035643_Yarrowia_bubula@Seq_4893	564.7	297.4	0.5266513192845758	6	120	0.9523809523809523	CDZ97754.1	264483	Fungi	Basidiomycota	Agaricomycotina	Phaffia rhodozyma
yHMPu5000034754_Lipomyces_arxii@Seq_2175	1302.0	700.3	0.5378648233486942	1	108	0.9908256880733946	KDQ10856.1	930990	Fungi	Basidiomycota	Agaricomycotina	Botryobasidium botryosum
yHMPu5000034670_Blastobotrys_proliferans@Seq_7045	365.2	270.8	0.7415115005476451	6	121	0.952755905511811	CUA73965.1	456999	Fungi	Basidiomycota	Agaricomycotina	Rhizoctonia solani
yHMPu5000034760_Lipomyces_kononenkoae@Seq_3924	267.7	267.3	0.998505790063504	1	21	0.9545454545454546	TFL01782.1	1884261	Fungi	Basidiomycota	Agaricomycotina	Pterula gracilis
yHMPu5000034669_Blastobotrys_raffinofermentans@Seq_5116	1540.8	909.1	0.5900181723779855	3	51	0.9444444444444444	TFY83470.1	135208	Fungi	Basidiomycota	Agaricomycotina	Hericium alpestre
Sugiyamaella_lignohabitans@Seq_1566	1632.1	986.1	0.6041909196740396	4	75	0.9493670886075949	TCD62590.1	92696	Fungi	Basidiomycota	Agaricomycotina	Steccherinum ochraceum
yHMPu5000034673_Blastobotrys_nivea@Seq_6135	367.9	266.2	0.723566186463713	6	119	0.952	EUC65247.1	1086054	Fungi	Basidiomycota	Agaricomycotina	Rhizoctonia solani
yHMPu5000034681_Blastobotrys_americana@Seq_154	451.1	290.8	0.6446464198625582	6	116	0.9508196721311475	PAV23724.1	2282107	Fungi	Basidiomycota	Agaricomycotina	Pyrrhoderma noxium
yHMPu5000034760_Lipomyces_kononenkoae@Seq_4655	193.0	181.8	0.9419689119170985	1	12	0.9230769230769231	CDO69675.1	5643	Fungi	Basidiomycota	Agaricomycotina	Trametes cinnabarina
Lipomyces_starkeyi@Seq_3139	1264.6	791.2	0.6256523801992726	6	61	0.9104477611940298	XP_009546975.1	747525	Fungi	Basidiomycota	Agaricomycotina	Heterobasidion irregulare
yHMPu5000034758_Lipomyces_japonicus@Seq_1138	669.5	528.9	0.7899925317401045	1	80	0.9876543209876543	VDB86436.1	718367	Fungi	Basidiomycota	Agaricomycotina	Peniophora sp. CBMAI 1063
yHMPu5000035244_Candida_incommunis@Seq_2666	543.5	554.7	1.0206071757129715	1	16	0.9411764705882353	KZO94742.1	1330018	Fungi	Basidiomycota	Agaricomycotina	Calocera viscosa
yHMPu5000034670_Blastobotrys_proliferans@Seq_4980	741.9	714.1	0.9625286426742149	4	37	0.9024390243902439	KIK67040.1	944289	Fungi	Basidiomycota	Agaricomycotina	Gymnopus luxurians
yHMPu5000034681_Blastobotrys_americana@Seq_3531	884.8	808.1	0.9133137432188065	3	28	0.9032258064516129	KIJ46401.1	990650	Fungi	Basidiomycota	Agaricomycotina	Sphaerobolus stellatus
yHMPu5000034674_Blastobotrys_muscicola@Seq_5599	408.3	296.6	0.7264266470732305	6	118	0.9516129032258065	PAV19290.1	2282107	Fungi	Basidiomycota	Agaricomycotina	Pyrrhoderma noxium
Starmerella_bombicola_JCM9596@Seq_4683	160.6	147.1	0.9159402241594022	5	46	0.9019607843137255	OZJ02392.1	1938954	Fungi	Mucoromycota	Mucoromycotina	Bifiguratus adelaidae
Candida_versatilis@Seq_4614	499.2	577.8	1.157451923076923	1	43	0.9772727272727273	XP_007301596.1	721885	Fungi	Basidiomycota	Agaricomycotina	Stereum hirsutum
Millerozyma_acaciae@Seq_3280	334.3	220.3	0.658988932096919	2	40	0.9523809523809523	KZV65485.1	1314672	Fungi	Basidiomycota	Agaricomycotina	Peniophora sp. CONT
yHMPu5000035643_Yarrowia_bubula@Seq_5871	1508.8	1023.8	0.6785524920466596	6	71	0.922077922077922	OAX38562.1	1314800	Fungi	Basidiomycota	Agaricomycotina	Rhizopogon vinicolor
yHMPu5000035665_Middelhovenomyces_tepae@Seq_1803	392.9	311.6	0.7930771188597608	6	112	0.9491525423728814	CDZ97754.1	264483	Fungi	Basidiomycota	Agaricomycotina	Phaffia rhodozyma
yHMPu5000034760_Lipomyces_kononenkoae@Seq_3116	937.9	651.7	0.6948501972491737	1	9	0.9	KZO94742.1	1330018	Fungi	Basidiomycota	Agaricomycotina	Calocera viscosa
Spathaspora_passalidarum@Seq_3246	1629.4	887.5	0.5446790229532343	3	57	0.95	OAX36323.1	1314800	Fungi	Basidiomycota	Agaricomycotina	Rhizopogon vinicolor
Arxula_adeninivorans@Seq_4081	423.3	299.3	0.7070635483108906	6	115	0.9504132231404959	KLO18552.1	27342	Fungi	Basidiomycota	Agaricomycotina	Schizopora paradoxa
yHMPu5000035691_Candida_salmanticensis@Seq_2861	492.7	287.7	0.583925309518977	6	116	0.9508196721311475	KAA1467687.1	1883078	Fungi	Basidiomycota	Agaricomycotina	Dentipellis sp. KUC8613
Starmerella_bombicola_JCM9596@Seq_576	1132.5	987.6	0.8720529801324504	7	123	0.9461538461538461	XP_012185306.1	599839	Fungi	Basidiomycota	Agaricomycotina	Fibroporia radiculosa
Spathaspora_hagerdaliae@Seq_5849	1224.9	871.7	0.7116499306065801	3	66	0.9565217391304348	XP_007867506.1	670483	Fungi	Basidiomycota	Agaricomycotina	Gloeophyllum trabeum
yHMPu5000034671_Blastobotrys_peoriensis@Seq_3773	438.0	294.7	0.6728310502283105	6	115	0.9504132231404959	PAV19290.1	2282107	Fungi	Basidiomycota	Agaricomycotina	Pyrrhoderma noxium
yHMPu5000035244_Candida_incommunis@Seq_1832	533.1	550.8	1.033202025886325	1	15	0.9375	KZO94742.1	1330018	Fungi	Basidiomycota	Agaricomycotina	Calocera viscosa
Lipomyces_starkeyi@Seq_6936	559.3	325.9	0.5826926515286965	6	120	0.9523809523809523	KAA1467687.1	1883078	Fungi	Basidiomycota	Agaricomycotina	Dentipellis sp. KUC8613
yHMPu5000035282_Trigonopsis_vinaria@Seq_119	309.7	314.7	1.0161446561188248	3	106	0.9724770642201835	OAX36864.1	1314800	Fungi	Basidiomycota	Agaricomycotina	Rhizopogon vinicolor
yHMPu5000034950_Citeromyces_hawaiiensis@Seq_3032	441.8	390.2	0.8832050701674966	2	18	0.9	XP_007303481.1	721885	Fungi	Basidiomycota	Agaricomycotina	Stereum hirsutum
yHMPu5000034605_Spencermartinsiella_europaea@Seq_5272	482.6	287.3	0.5953170327393287	6	114	0.95	CUA73965.1	456999	Fungi	Basidiomycota	Agaricomycotina	Rhizoctonia solani
Sugiyamaella_lignohabitans@Seq_4006	1245.0	813.5	0.6534136546184739	3	37	0.925	KII92492.1	944288	Fungi	Basidiomycota	Agaricomycotina	Plicaturopsis crispa
Arxula_adeninivorans@Seq_5024	184.9	188.0	1.0167658193618172	3	44	0.9361702127659575	XP_016270380.1	1130832	Fungi	Basidiomycota	Pucciniomycotina	Rhodotorula toruloides
yHMPu5000034761_Lipomyces_lipofer@Seq_5367	199.9	191.4	0.9574787393696849	3	63	0.9545454545454546	TNY24334.1	5288	Fungi	Basidiomycota	Pucciniomycotina	Rhodotorula diobovata
yHMPu5000034669_Blastobotrys_raffinofermentans@Seq_2667	185.7	186.8	1.0059235325794293	2	48	0.96	RPD59708.1	1328759	Fungi	Basidiomycota	Agaricomycotina	Lentinus tigrinus
yHMPu5000034671_Blastobotrys_peoriensis@Seq_628	820.1	801.2	0.976954029996342	2	45	0.9574468085106383	KIJ64903.1	994086	Fungi	Basidiomycota	Agaricomycotina	Hydnomerulius pinastri
yHMPu5000034757_Lipomyces_doorenjongii@Seq_3760	897.9	748.8	0.8339458737053124	6	61	0.9104477611940298	RPD78508.1	1328758	Fungi	Basidiomycota	Agaricomycotina	Lentinus tigrinus
yHMPu5000035244_Candida_incommunis@Seq_1213	455.3	287.3	0.631012519218098	6	119	0.952	CDZ97754.1	264483	Fungi	Basidiomycota	Agaricomycotina	Phaffia rhodozyma
yHMPu5000034681_Blastobotrys_americana@Seq_3110	660.2	339.3	0.5139351711602544	3	30	0.9090909090909091	KDQ20029.1	930990	Fungi	Basidiomycota	Agaricomycotina	Botryobasidium botryosum
yHMPu5000035243_Zygoascus_meyerae@Seq_1	384.0	278.5	0.7252604166666666	6	118	0.9516129032258065	CUA73965.1	456999	Fungi	Basidiomycota	Agaricomycotina	Rhizoctonia solani
yHMPu5000034760_Lipomyces_kononenkoae@Seq_6502	520.0	328.2	0.6311538461538462	6	117	0.9512195121951219	KIO13269.1	870435	Fungi	Basidiomycota	Agaricomycotina	Pisolithus tinctorius
yHMPu5000034933_Kuraishia_molischiana@Seq_2631	877.5	539.7	0.6150427350427351	1	83	0.9880952380952381	TCD60704.1	92696	Fungi	Basidiomycota	Agaricomycotina	Steccherinum ochraceum
Saccharomycopsis_malanga@Seq_5514	325.5	212.2	0.6519201228878648	2	31	0.9393939393939394	KDQ56698.1	933084	Fungi	Basidiomycota	Agaricomycotina	Jaapia argillacea
Lipomyces_starkeyi@Seq_128	615.5	344.0	0.5588952071486596	6	120	0.9523809523809523	CUA73965.1	456999	Fungi	Basidiomycota	Agaricomycotina	Rhizoctonia solani
Kuraishia_capsulata@Seq_652	1037.3	524.2	0.5053504289983612	1	80	0.9876543209876543	Q25BW4.1	5306	Fungi	Basidiomycota	Agaricomycotina	Phanerochaete chrysosporium
Spathaspora_girioi@Seq_1799	1570.4	873.6	0.5562913907284768	4	56	0.9333333333333333	OAX36323.1	1314800	Fungi	Basidiomycota	Agaricomycotina	Rhizopogon vinicolor
Yarrowia_deformans@Seq_714	1525.8	1026.2	0.672565211692227	6	73	0.9240506329113924	RDB27798.1	39966	Fungi	Basidiomycota	Agaricomycotina	Hypsizygus marmoreus
Kuraishia_capsulata@Seq_1655	1088.6	554.7	0.5095535550248026	2	27	0.9310344827586207	CED82529.1	264483	Fungi	Basidiomycota	Agaricomycotina	Phaffia rhodozyma
yHMPu5000034667_Blastobotrys_serpentis@Seq_1394	168.7	179.9	1.0663900414937761	1	16	0.9411764705882353	TFK38079.1	68775	Fungi	Basidiomycota	Agaricomycotina	Crucibulum laeve
yHMPu5000034671_Blastobotrys_peoriensis@Seq_808	793.9	773.5	0.974304068522484	2	43	0.9555555555555556	XP_012178975.1	599839	Fungi	Basidiomycota	Agaricomycotina	Fibroporia radiculosa
yHMPu5000034675_Blastobotrys_mokoenaii@Seq_4386	448.4	288.9	0.6442908117752006	6	114	0.95	KXN82523.1	1714833	Fungi	Basidiomycota	Agaricomycotina	Leucoagaricus sp. SymC.cos
yHMPu5000034742_Lipomyces_suomiensis@Seq_2490	1011.1	670.6	0.6632380575610721	1	92	0.989247311827957	KAB5590118.1	1582974	Fungi	Basidiomycota	Agaricomycotina	Ceratobasidium theobromae
yHMPu5000034605_Spencermartinsiella_europaea@Seq_4196	841.3	788.5	0.9372399857363605	3	31	0.9117647058823529	TFK44551.1	68775	Fungi	Basidiomycota	Agaricomycotina	Crucibulum laeve
yHMPu5000034605_Spencermartinsiella_europaea@Seq_1818	788.5	751.9	0.9535827520608751	3	45	0.9375	PCH44282.1	742152	Fungi	Basidiomycota	Agaricomycotina	Wolfiporia cocos
yHMPu5000035691_Candida_salmanticensis@Seq_4107	485.3	306.2	0.630949927879662	6	111	0.9487179487179487	KAA1467687.1	1883078	Fungi	Basidiomycota	Agaricomycotina	Dentipellis sp. KUC8613
Arxula_adeninivorans@Seq_5087	921.0	805.8	0.8749185667752443	3	44	0.9361702127659575	KIJ46401.1	990650	Fungi	Basidiomycota	Agaricomycotina	Sphaerobolus stellatus
yHMPu5000034754_Lipomyces_arxii@Seq_1471	851.7	587.4	0.6896794646002112	1	14	0.9333333333333333	EJU00776.1	1858805	Fungi	Basidiomycota	Agaricomycotina	Dacryopinax primogenitus
yHMPu5000034760_Lipomyces_kononenkoae@Seq_3609	1210.7	700.7	0.578756091517304	1	98	0.98989898989899	KDQ10856.1	930990	Fungi	Basidiomycota	Agaricomycotina	Botryobasidium botryosum
Saccharomycopsis_malanga@Seq_3698	288.5	208.0	0.7209705372616985	2	45	0.9574468085106383	KDQ56698.1	933084	Fungi	Basidiomycota	Agaricomycotina	Jaapia argillacea
Lipomyces_starkeyi@Seq_4367	292.0	222.2	0.760958904109589	1	12	0.9230769230769231	CDU25873.1	49012	Fungi	Basidiomycota	Ustilaginomycotina	Sporisorium scitamineum
yHMPu5000034892_Ogataea_pilisensis@Seq_4642	779.2	517.7	0.6643993839835729	1	69	0.9857142857142858	EPT01941.1	743788	Fungi	Basidiomycota	Agaricomycotina	Fomitopsis pinicola
yHMPu5000034742_Lipomyces_suomiensis@Seq_483	409.5	318.5	0.7777777777777778	6	124	0.9538461538461539	CUA73965.1	456999	Fungi	Basidiomycota	Agaricomycotina	Rhizoctonia solani
yHMPu5000034669_Blastobotrys_raffinofermentans@Seq_4673	185.7	186.8	1.0059235325794293	2	48	0.96	RPD59708.1	1328759	Fungi	Basidiomycota	Agaricomycotina	Lentinus tigrinus
yHMPu5000034671_Blastobotrys_peoriensis@Seq_933	529.6	548.9	1.036442598187311	1	9	0.9	EJU00776.1	1858805	Fungi	Basidiomycota	Agaricomycotina	Dacryopinax primogenitus
yHMPu5000034660_Diddensiella_caesifluorescens@Seq_1274	120.9	131.0	1.0835401157981803	1	12	0.9230769230769231	XP_007328763.1	597362	Fungi	Basidiomycota	Agaricomycotina	Agaricus bisporus
Wickerhamiella_domercqiae@Seq_1157	1106.7	953.0	0.861118641004789	7	76	0.9156626506024096	XP_007869503.1	670483	Fungi	Basidiomycota	Agaricomycotina	Gloeophyllum trabeum
yHMPu5000034670_Blastobotrys_proliferans@Seq_2343	880.2	833.6	0.9470574869347875	6	66	0.9166666666666666	RHZ68263.1	1348612	Fungi	Mucoromycota	Glomeromycotina	Diversispora epigaea
yHMPu5000034758_Lipomyces_japonicus@Seq_472	954.1	674.5	0.706948957132376	1	101	0.9901960784313726	KAB5590118.1	1582974	Fungi	Basidiomycota	Agaricomycotina	Ceratobasidium theobromae
yHMPu5000034673_Blastobotrys_nivea@Seq_7256	437.2	411.8	0.9419030192131748	4	58	0.9354838709677419	KIK67040.1	944289	Fungi	Basidiomycota	Agaricomycotina	Gymnopus luxurians
yHMPu5000034749_Lipomyces_mesembrius@Seq_2284	590.9	349.0	0.5906244711457099	6	121	0.952755905511811	CUA73965.1	456999	Fungi	Basidiomycota	Agaricomycotina	Rhizoctonia solani
yHMPu5000034760_Lipomyces_kononenkoae@Seq_805	977.2	577.0	0.5904625460499385	6	62	0.9117647058823529	OSC98819.1	1353009	Fungi	Basidiomycota	Agaricomycotina	Trametes coccinea
Spathaspora_passalidarum@Seq_2084	1633.6	874.4	0.5352595494613125	4	59	0.9365079365079365	OAX36323.1	1314800	Fungi	Basidiomycota	Agaricomycotina	Rhizopogon vinicolor
yHMPu5000034754_Lipomyces_arxii@Seq_2009	593.6	348.6	0.5872641509433962	6	121	0.952755905511811	CUA73965.1	456999	Fungi	Basidiomycota	Agaricomycotina	Rhizoctonia solani
yHMPu5000034669_Blastobotrys_raffinofermentans@Seq_3737	424.5	298.5	0.7031802120141343	6	116	0.9508196721311475	KLO18552.1	27342	Fungi	Basidiomycota	Agaricomycotina	Schizopora paradoxa
Arxula_adeninivorans@Seq_1781	1617.4	901.0	0.5570668974897984	2	51	0.9622641509433962	TFY83470.1	135208	Fungi	Basidiomycota	Agaricomycotina	Hericium alpestre
Lipomyces_starkeyi@Seq_4001	1106.7	602.1	0.5440498780157225	1	15	0.9375	EJU00776.1	1858805	Fungi	Basidiomycota	Agaricomycotina	Dacryopinax primogenitus
yHMPu5000034660_Diddensiella_caesifluorescens@Seq_2578	513.8	306.6	0.5967302452316078	6	114	0.95	KAA1471247.1	1883078	Fungi	Basidiomycota	Agaricomycotina	Dentipellis sp. KUC8613
yHMPu5000034999_Cephaloascus_fragrans@Seq_3978	734.2	596.3	0.8121765186597656	1	28	0.9655172413793104	CED82529.1	264483	Fungi	Basidiomycota	Agaricomycotina	Phaffia rhodozyma
yHMPu5000034760_Lipomyces_kononenkoae@Seq_3433	1109.0	770.0	0.6943192064923355	6	68	0.918918918918919	XP_009546975.1	747525	Fungi	Basidiomycota	Agaricomycotina	Heterobasidion irregulare

## Sheet: Transporter HGT from non-fungi
Summary of potential HGT candidates from outside of fungi in terms of transporters
Ortholog	Pan id	Gene id	Sequence id of ingroup best hit	Taxonomy id of ingroup best hit	Evalue of ingroup best hit	Sequence id of outgroup best hit	Taxonomy id of outgroup best hit	Evalue of outgroup best hit	Alien index	Outgroup percentage	HGT or not
OG1105	Metschnikowia_santaceciliae@Seq_5740	Candida_versatilis@Seq_3164	XP_014174389.1-655863-Grosmannia_clavig-Sordariom	655863	4e-121	WP_025733464.1-64323-Carnimonas_nigrif-Proteobact	64323	0.0	183.29051670764954	100.0	Yes
OG27392	Wickerhamiella_domercqiae@Seq_1577	Wickerhamiella_domercqiae@Seq_1577	XP_002651217.1-481877-Enterocytozoon_bi-Microspor	481877	2e-15	WP_063499342.1-1804984-Burkholderia_sp_O-Proteoba	1804984	3e-93	179.1961721454274	99.0	Yes
OG27392	Wickerhamiella_domercqiae@Seq_1577	Candida_versatilis@Seq_2675	XP_002651217.1-481877-Enterocytozoon_bi-Microspor	481877	4e-15	SCB40508.1-411945-Rhizobium_miluone-Proteobact	411945	5e-109	216.21985519012608	99.0	Yes
OG27392	Wickerhamiella_domercqiae@Seq_1577	Candida_versatilis@Seq_496	KGQ11402.1-1245745-Beauveria_bassian-Sordariomy	1245745	2e-13	WP_034477867.1-359-Agrobacterium_rhi-Proteobact	359	2e-94	186.50939253251772	99.0	Yes
OG27392	Wickerhamiella_domercqiae@Seq_1577	Candida_versatilis@Seq_757	XP_002651217.1-481877-Enterocytozoon_bi-Microspor	481877	3e-19	WP_068085128.1-76978-Novosphingobium_r-Proteobact	76978	8e-97	178.62080800052385	99.0	Yes
OG1083	YKR093W	Metschnikowia_dekortum@Seq_3224	KFY99833.1-1420911-Pseudogymnoascus_-Leotiomyce	1420911	6e-36	CDJ48950.1-51314-Eimeria_brunetti-Apicomplex	51314	7e-79	98.85700831891671	97.6666666666667	Yes
OG2919	YBR046C	Starmerella_bombicola_JCM9596@Seq_566	XP_018188737.1-1328760-Xylona_heveae_TC1-other_Pe	1328760	6e-80	ODS70955.1-1660091-Bordetella_sp_SCN-Proteobact	1660091	8e-109	66.48728562437555	99.3333333333333	Yes
OG2919	YBR046C	Wickerhamiella_domercqiae@Seq_1524	OGM42193.1-109264-Aspergillus_bomby-Eurotiomyc	109264	1e-83	WP_049838490.1-1681196-Klebsiella_sp_RIT-Proteoba	1681196	5e-110	60.56035959840514	99.6666666666667	Yes
OG2919	YBR046C	Candida_apicola@Seq_4621	ESA15964.1-747089-Rhizophagus_irreg-other_Fung	747089	7e-79	WP_008331264.1-1175306-Herbaspirillum_sp-Proteoba	1175306	5e-103	55.5985144684783	99.3333333333333	Yes
OG2919	YBR046C	yHMPu5000034646_Wickerhamiella_cacticola@Seq_1143	XP_007776391.1-1168221-Coniosporium_apol-Eurotiom	1168221	5e-74	WP_013981196.1-316-Pseudomonas_stutz-Proteobact	316	6e-117	98.82883744195004	99.6666666666667	Yes
OG2919	YBR046C	yHMPu5000034646_Wickerhamiella_cacticola@Seq_540	OAA38800.1-1081105-Metarhizium_riley-Sordariomy	1081105	8e-76	WP_058148998.1-287-Pseudomonas_aerug-Proteobact	287	3e-131	127.62300936768423	99.6666666666667	Yes
OG2919	YBR046C	Candida_infanticola@Seq_3584	XP_008025465.1-671987-Setosphaeria_turc-Dothideom	671987	6e-78	WP_008569068.1-440512-Pseudomonas_sp_Ch-Proteobac	440512	1e-123	105.40808865396014	99.6666666666667	Yes
OG2919	YBR046C	yHMPu5000035633_Candida_hispaniensis@Seq_1671	OBZ85816.1-101091-Choanephora_cucur-other_Fung	101091	6e-80	WP_039943629.1-511-Alcaligenes_faeca-Proteobact	511	4e-165	196.12519801260206	100.0	Yes
OG2919	YBR046C	Candida_versatilis@Seq_5402	XP_013328067.1-1408163-Rasamsonia_emerso-Eurotiom	1408163	8e-86	WP_034033431.1-287-Pseudomonas_aerug-Proteobact	287	3e-139	123.01783918169613	100.0	Yes
OG5576	YIL164C	yHMPu5000034605_Spencermartinsiella_europaea@Seq_4117	KXN67142.1-796925-Conidiobolus_coro-other_Fung	796925	4e-100	WP_017125825.1-117681-Pseudomonas_ginge-Proteobac	117681	9e-146	105.10798406150974	91.3333333333333	Yes
OG5576	YIL164C	yHMPu5000034974_Deakozyma_indianensis@Seq_1273	KXN67142.1-796925-Conidiobolus_coro-other_Fung	796925	4e-101	WP_039134359.1-155493-Gallibacterium-Proteobact	155493	2e-146	104.30947636529203	98.3333333333333	Yes
OG5576	YIL164C	yHMPu5000035243_Zygoascus_meyerae@Seq_1072	KXN67142.1-796925-Conidiobolus_coro-other_Fung	796925	7e-98	WP_063960058.1-222-Achromobacter-Proteobact	222	4e-148	115.68887043763772	92.6666666666667	Yes
OG5576	YIL164C	yHMPu5000035244_Candida_incommunis@Seq_3845	KLO14490.1-27342-Schizopora_parado-Basidiomyc	27342	1e-102	WP_039134359.1-155493-Gallibacterium-Proteobact	155493	3e-145	97.91254671007584	98.3333333333333	Yes
OG5576	YIL164C	Candida_versatilis@Seq_4851	OCB88554.1-108892-Sanghuangporus_ba-Basidiomyc	108892	6e-103	WP_021183260.1-1332069-Pantoea_sp_AS_PWV-Proteoba	1332069	2e-148	104.71494147340016	100.0	Yes
OG7756	yHMPu5000034999_Cephaloascus_fragrans@Seq_1158	Candida_infanticola@Seq_3305	SAM06591.1-4829-Absidia_glauca-other_Fung	4829	9e-105	WP_064864396.1-1834085-Gordonia_sp_85200-Actinoba	1834085	0.0	220.94280841177059	100.0	Yes
OG7756	yHMPu5000034999_Cephaloascus_fragrans@Seq_1158	Candida_versatilis@Seq_479	ETS64226.1-1391700-Moesziomyces_aphi-Basidiomyc	1391700	2e-95	SDC45263.1-281376-Acinetobacter_seo-Proteobact	281376	3e-132	84.79018333267152	100.0	Yes
OG4287	YDR206W	Metschnikowia_continentalis@Seq_1917	CCD53698.1-999810-Botrytis_cinerea_-Leotiomyce	999810	2e-33	XP_001632557.1-45351-Nematostella_vect-Metazoa	45351	7e-95	141.50751279713546	93.4523809523809	Yes
OG7968	yHMPu5000035335_Candida_blattae@Seq_1675	yHMPu5000035633_Candida_hispaniensis@Seq_2285	XP_007809281.1-655827-Metarhizium_acrid-Sordariom	655827	4e-31	WP_060391342.1-1244-Leuconostoc_gelid-Firmicutes	1244	2e-64	76.67845524936347	93.0	Yes
OG7968	yHMPu5000035335_Candida_blattae@Seq_1675	yHMPu5000034611_Saturnispora_mendoncae@Seq_411	KFY21433.1-1420906-Pseudogymnoascus_-Leotiomyce	1420906	4e-17	WP_057537814.1-1505-Paeniclostridium_-Firmicutes	1505	7e-48	70.82052209488	98.6666666666667	Yes
OG7968	yHMPu5000035335_Candida_blattae@Seq_1675	yHMPu5000035650_Trigonopsis_variabilis@Seq_726	KFX52111.1-1077442-Talaromyces_marne-Eurotiomyc	1077442	3e-05	XP_009567999.1-55661-Cuculus_canorus-Metazoa	55661	9e-57	118.63581254702227	97.4358974358974	Yes
OG1060	YDL080C	Candida_versatilis@Seq_5152	ESA20050.1-747089-Rhizophagus_irreg-other_Fung	747089	4e-126	WP_015402178.1-225326-Corynebacterium_h-Actinobac	225326	4e-180	124.33959502167846	99.6666666666667	Yes
OG1060	YDL080C	Candida_versatilis@Seq_860	ESA20050.1-747089-Rhizophagus_irreg-other_Fung	747089	2e-120	WP_068467040.1-1272-Kocuria_varians-Actinobact	1272	0.0	184.89995462008363	99.6666666666667	Yes
OG3581	YPL214C	Starmerella_bombicola_JCM9596@Seq_2180	CDH53561.1-1263082-Lichtheimia_corym-other_Fung	1263082	3e-51	SFE53051.1-72304-Peptostreptococcu-Firmicutes	72304	5e-90	89.2899930030018	97.3333333333333	Yes
OG3581	YPL214C	Candida_apicola@Seq_4682	XP_001229397.1-306901-Chaetomium_globos-Sordariom	306901	5e-44	SFE53051.1-72304-Peptostreptococcu-Firmicutes	72304	2e-87	99.92744973061811	98.0	Yes
OG3581	YPL214C	Candida_versatilis@Seq_387	KXS18847.1-1344416-Gonapodya_prolife-other_Fung	1344416	3e-48	SFE53051.1-72304-Peptostreptococcu-Firmicutes	72304	2e-99	117.83730485080449	98.3333333333333	Yes
OG3802	YNL193W	Metschnikowia_kamakouana@Seq_997	EQK97398.1-911162-Ophiocordyceps_si-Sordariomy	911162	7e-43	KKF08763.1-215358-Larimichthys_croc-Metazoa	215358	7e-69	59.867212417845195	92.4444444444444	Yes
OG1430	YML131W	Candida_versatilis@Seq_2706	EOB12827.1-578461-Nosema_bombycis_C-Microspori	578461	2e-89	WP_043549128.1-178901-Acetobacter_malor-Proteobac	178901	2e-140	117.43183974269635	100.0	Yes
OG1430	YML131W	Candida_versatilis@Seq_4826	EOB12827.1-578461-Nosema_bombycis_C-Microspori	578461	1e-88	WP_043549128.1-178901-Acetobacter_malor-Proteobac	178901	2e-140	119.04127765513044	100.0	Yes

## Sheet: Transporter HGT from fungi
Summary of potential HGT candidates from fungi in terms of transporters
Gene id	Max_bitscore_recipient_yeast	Max_bitscore_other_fungi	Bitscore_percentage	Recipient_species_number	Other_fungi_species_number	HGT_index	Max_bitscore_accession	Max_bitscore_taxid	Other_fungi_kingdom	Other_fungi_phylum	Other_fungi_subphylum	Other_fungi_species
yHMPu5000034605_Spencermartinsiella_europaea@Seq_2006	732.6	581.6	0.7938847938847939	3	48	0.9411764705882353	XP_021873537.1	4999	Fungi	Basidiomycota	Agaricomycotina	Kockovaella imperatae
Lipomyces_starkeyi@Seq_4596	648.7	367.5	0.5665176506859874	5	85	0.9444444444444444	GAN10852.1	91626	Fungi	Mucoromycota	Mucoromycotina	Mucor ambiguus
yHMPu5000034660_Diddensiella_caesifluorescens@Seq_2238	704.5	485.3	0.6888573456352023	1	30	0.967741935483871	OZJ05111.1	1938954	Fungi	Mucoromycota	Mucoromycotina	Bifiguratus adelaidae
yHMPu5000034671_Blastobotrys_peoriensis@Seq_2216	710.3	482.6	0.6794312262424328	1	24	0.96	OZJ05111.1	1938954	Fungi	Mucoromycota	Mucoromycotina	Bifiguratus adelaidae
yHMPu5000034660_Diddensiella_caesifluorescens@Seq_1644	702.6	577.8	0.8223740392826643	3	49	0.9423076923076923	XP_021873537.1	4999	Fungi	Basidiomycota	Agaricomycotina	Kockovaella imperatae
yHMPu5000034669_Blastobotrys_raffinofermentans@Seq_736	765.8	571.2	0.7458866544789763	4	58	0.9354838709677419	XP_021873537.1	4999	Fungi	Basidiomycota	Agaricomycotina	Kockovaella imperatae
yHMPu5000034749_Lipomyces_mesembrius@Seq_5535	622.5	366.3	0.588433734939759	5	85	0.9444444444444444	GAN10852.1	91626	Fungi	Mucoromycota	Mucoromycotina	Mucor ambiguus
yHMPu5000034757_Lipomyces_doorenjongii@Seq_4114	719.2	499.6	0.6946607341490545	2	18	0.9	TFK49869.1	5364	Fungi	Basidiomycota	Agaricomycotina	Heliocybe sulcata
yHMPu5000034635_Nadsonia_fulvescens@Seq_1379	605.9	326.2	0.5383726687572207	3	28	0.9032258064516129	OZJ02251.1	1938954	Fungi	Mucoromycota	Mucoromycotina	Bifiguratus adelaidae
yHMPu5000034667_Blastobotrys_serpentis@Seq_2137	823.2	561.6	0.6822157434402333	5	60	0.9230769230769231	XP_021873537.1	4999	Fungi	Basidiomycota	Agaricomycotina	Kockovaella imperatae
Arxula_adeninivorans@Seq_3273	761.5	573.5	0.7531188443860801	6	59	0.9076923076923077	XP_021873537.1	4999	Fungi	Basidiomycota	Agaricomycotina	Kockovaella imperatae
yHMPu5000035279_Tortispora_starmeri@Seq_2095	669.5	488.8	0.7300970873786408	2	56	0.9655172413793104	KIY69255.1	1314674	Fungi	Basidiomycota	Agaricomycotina	Cylindrobasidium torrendii
yHMPu5000035243_Zygoascus_meyerae@Seq_2223	702.6	479.9	0.6830344434955877	1	39	0.975	KAE9400185.1	1447944	Fungi	Basidiomycota	Agaricomycotina	Gymnopus androsaceus
yHMPu5000034675_Blastobotrys_mokoenaii@Seq_5291	692.6	483.8	0.6985272884781981	1	9	0.9	OZJ05111.1	1938954	Fungi	Mucoromycota	Mucoromycotina	Bifiguratus adelaidae
Arxula_adeninivorans@Seq_4447	701.4	485.0	0.6914741944682065	1	18	0.9473684210526315	KAF5359595.1	201217	Fungi	Basidiomycota	Agaricomycotina	Leucoagaricus leucothites
yHMPu5000034674_Blastobotrys_muscicola@Seq_6487	696.0	478.4	0.6873563218390805	1	32	0.9696969696969697	KIY71511.1	1314674	Fungi	Basidiomycota	Agaricomycotina	Cylindrobasidium torrendii
yHMPu5000034748_Lipomyces_oligophaga@Seq_2534	400.2	202.2	0.505247376311844	4	49	0.9245283018867925	KAF4621284.1	84607	Fungi	Basidiomycota	Agaricomycotina	Agrocybe pediades
yHMPu5000034974_Deakozyma_indianensis@Seq_3513	235.0	270.8	1.152340425531915	2	22	0.9166666666666666	CEI92002.1	58291	Fungi	Mucoromycota	Mucoromycotina	Rhizopus microsporus
yHMPu5000034748_Lipomyces_oligophaga@Seq_5525	547.4	390.2	0.7128242601388382	1	39	0.975	RPD59962.1	1328759	Fungi	Basidiomycota	Agaricomycotina	Lentinus tigrinus
yHMPu5000034761_Lipomyces_lipofer@Seq_4253	889.8	484.6	0.5446167678129917	1	92	0.989247311827957	TFK27138.1	230819	Fungi	Basidiomycota	Agaricomycotina	Coprinopsis marcescibilis
yHMPu5000034758_Lipomyces_japonicus@Seq_6266	464.9	339.0	0.7291890729189073	3	69	0.9583333333333334	GAC75273.1	1151754	Fungi	Basidiomycota	Ustilaginomycotina	Moesziomyces antarcticus
yHMPu5000034681_Blastobotrys_americana@Seq_3267	698.4	481.5	0.6894329896907216	1	17	0.9444444444444444	OZJ05111.1	1938954	Fungi	Mucoromycota	Mucoromycotina	Bifiguratus adelaidae
yHMPu5000035665_Middelhovenomyces_tepae@Seq_5879	389.4	324.3	0.8328197226502312	5	83	0.9431818181818182	TXT10656.1	5417	Fungi	Basidiomycota	Agaricomycotina	Vanrija humicola
yHMPu5000034742_Lipomyces_suomiensis@Seq_6033	717.2	453.8	0.6327384272169548	1	73	0.9864864864864865	XP_027621042.1	139825	Fungi	Basidiomycota	Agaricomycotina	Sparassis crispa
yHMPu5000035654_Tortispora_ganteri@Seq_1209	901.0	502.3	0.5574916759156493	2	22	0.9166666666666666	KIY69255.1	1314674	Fungi	Basidiomycota	Agaricomycotina	Cylindrobasidium torrendii
Alloascoidea_hylecoeti@Seq_9	783.5	508.1	0.6485003190810467	1	30	0.967741935483871	CDH49593.1	1263082	Fungi	Mucoromycota	Mucoromycotina	Lichtheimia corymbifera
yHMPu5000034660_Diddensiella_caesifluorescens@Seq_5830	565.5	424.1	0.7499557913351017	1	35	0.9722222222222222	KDR76257.1	685588	Fungi	Basidiomycota	Agaricomycotina	Galerina marginata
yHMPu5000034660_Diddensiella_caesifluorescens@Seq_185	763.1	498.8	0.6536495872100642	1	36	0.972972972972973	KIY71511.1	1314674	Fungi	Basidiomycota	Agaricomycotina	Cylindrobasidium torrendii
yHMPu5000034748_Lipomyces_oligophaga@Seq_144	502.3	356.3	0.709337049571969	5	84	0.9438202247191011	GAN10852.1	91626	Fungi	Mucoromycota	Mucoromycotina	Mucor ambiguus
yHMPu5000034669_Blastobotrys_raffinofermentans@Seq_111	705.7	488.8	0.6926456001133626	1	23	0.9583333333333334	KAF5359595.1	201217	Fungi	Basidiomycota	Agaricomycotina	Leucoagaricus leucothites
yHMPu5000034748_Lipomyces_oligophaga@Seq_3530	562.0	497.3	0.8848754448398577	2	83	0.9764705882352941	TCD65240.1	92696	Fungi	Basidiomycota	Agaricomycotina	Steccherinum ochraceum
yHMPu5000034674_Blastobotrys_muscicola@Seq_1752	530.4	559.3	1.0544871794871795	8	101	0.926605504587156	KDQ55909.1	933084	Fungi	Basidiomycota	Agaricomycotina	Jaapia argillacea
yHMPu5000034605_Spencermartinsiella_europaea@Seq_250	800.4	499.6	0.6241879060469766	1	28	0.9655172413793104	KAE9400185.1	1447944	Fungi	Basidiomycota	Agaricomycotina	Gymnopus androsaceus
yHMPu5000034760_Lipomyces_kononenkoae@Seq_1384	508.1	439.9	0.8657744538476677	1	60	0.9836065573770492	KDQ59188.1	933084	Fungi	Basidiomycota	Agaricomycotina	Jaapia argillacea
yHMPu5000034758_Lipomyces_japonicus@Seq_3635	480.3	334.0	0.6953987091401207	5	87	0.9456521739130435	CDH50916.1	1263082	Fungi	Mucoromycota	Mucoromycotina	Lichtheimia corymbifera
yHMPu5000034675_Blastobotrys_mokoenaii@Seq_4938	741.1	567.8	0.7661584131696126	5	74	0.9367088607594937	XP_021873537.1	4999	Fungi	Basidiomycota	Agaricomycotina	Kockovaella imperatae
Yarrowia_deformans@Seq_1857	576.2	300.8	0.5220409580006942	5	94	0.9494949494949495	GAN10852.1	91626	Fungi	Mucoromycota	Mucoromycotina	Mucor ambiguus
yHMPu5000034761_Lipomyces_lipofer@Seq_207	969.9	780.8	0.8050314465408804	7	66	0.9041095890410958	EPT04959.1	743788	Fungi	Basidiomycota	Agaricomycotina	Fomitopsis pinicola
yHMPu5000035296_Priceomyces_carsonii@Seq_4027	697.6	413.3	0.5924598623853211	1	35	0.9722222222222222	THH31336.1	2447956	Fungi	Basidiomycota	Agaricomycotina	Antrodiella citrinella
yHMPu5000034671_Blastobotrys_peoriensis@Seq_4465	862.8	798.1	0.9250115901715346	3	30	0.9090909090909091	TFK44551.1	68775	Fungi	Basidiomycota	Agaricomycotina	Crucibulum laeve
yHMPu5000034749_Lipomyces_mesembrius@Seq_7082	1189.1	791.6	0.6657135648810025	6	66	0.9166666666666666	XP_009546975.1	747525	Fungi	Basidiomycota	Agaricomycotina	Heterobasidion irregulare
yHMPu5000034998_Cephaloascus_albidus@Seq_2332	738.8	562.8	0.7617758527341635	1	26	0.9629629629629629	XP_007303481.1	721885	Fungi	Basidiomycota	Agaricomycotina	Stereum hirsutum
Lipomyces_starkeyi@Seq_3139	1264.6	791.2	0.6256523801992726	6	61	0.9104477611940298	XP_009546975.1	747525	Fungi	Basidiomycota	Agaricomycotina	Heterobasidion irregulare
yHMPu5000035244_Candida_incommunis@Seq_2666	543.5	554.7	1.0206071757129715	1	16	0.9411764705882353	KZO94742.1	1330018	Fungi	Basidiomycota	Agaricomycotina	Calocera viscosa
yHMPu5000034670_Blastobotrys_proliferans@Seq_4980	741.9	714.1	0.9625286426742149	4	37	0.9024390243902439	KIK67040.1	944289	Fungi	Basidiomycota	Agaricomycotina	Gymnopus luxurians
yHMPu5000034681_Blastobotrys_americana@Seq_3531	884.8	808.1	0.9133137432188065	3	28	0.9032258064516129	KIJ46401.1	990650	Fungi	Basidiomycota	Agaricomycotina	Sphaerobolus stellatus
yHMPu5000034760_Lipomyces_kononenkoae@Seq_3116	937.9	651.7	0.6948501972491737	1	9	0.9	KZO94742.1	1330018	Fungi	Basidiomycota	Agaricomycotina	Calocera viscosa
yHMPu5000035244_Candida_incommunis@Seq_1832	533.1	550.8	1.033202025886325	1	15	0.9375	KZO94742.1	1330018	Fungi	Basidiomycota	Agaricomycotina	Calocera viscosa
yHMPu5000034950_Citeromyces_hawaiiensis@Seq_3032	441.8	390.2	0.8832050701674966	2	18	0.9	XP_007303481.1	721885	Fungi	Basidiomycota	Agaricomycotina	Stereum hirsutum
Sugiyamaella_lignohabitans@Seq_4006	1245.0	813.5	0.6534136546184739	3	37	0.925	KII92492.1	944288	Fungi	Basidiomycota	Agaricomycotina	Plicaturopsis crispa
yHMPu5000034757_Lipomyces_doorenjongii@Seq_3760	897.9	748.8	0.8339458737053124	6	61	0.9104477611940298	RPD78508.1	1328758	Fungi	Basidiomycota	Agaricomycotina	Lentinus tigrinus
Kuraishia_capsulata@Seq_1655	1088.6	554.7	0.5095535550248026	2	27	0.9310344827586207	CED82529.1	264483	Fungi	Basidiomycota	Agaricomycotina	Phaffia rhodozyma
yHMPu5000034605_Spencermartinsiella_europaea@Seq_4196	841.3	788.5	0.9372399857363605	3	31	0.9117647058823529	TFK44551.1	68775	Fungi	Basidiomycota	Agaricomycotina	Crucibulum laeve
Arxula_adeninivorans@Seq_5087	921.0	805.8	0.8749185667752443	3	44	0.9361702127659575	KIJ46401.1	990650	Fungi	Basidiomycota	Agaricomycotina	Sphaerobolus stellatus
yHMPu5000034754_Lipomyces_arxii@Seq_1471	851.7	587.4	0.6896794646002112	1	14	0.9333333333333333	EJU00776.1	1858805	Fungi	Basidiomycota	Agaricomycotina	Dacryopinax primogenitus
yHMPu5000034671_Blastobotrys_peoriensis@Seq_933	529.6	548.9	1.036442598187311	1	9	0.9	EJU00776.1	1858805	Fungi	Basidiomycota	Agaricomycotina	Dacryopinax primogenitus
yHMPu5000034673_Blastobotrys_nivea@Seq_7256	437.2	411.8	0.9419030192131748	4	58	0.9354838709677419	KIK67040.1	944289	Fungi	Basidiomycota	Agaricomycotina	Gymnopus luxurians
yHMPu5000034760_Lipomyces_kononenkoae@Seq_805	977.2	577.0	0.5904625460499385	6	62	0.9117647058823529	OSC98819.1	1353009	Fungi	Basidiomycota	Agaricomycotina	Trametes coccinea
Lipomyces_starkeyi@Seq_4001	1106.7	602.1	0.5440498780157225	1	15	0.9375	EJU00776.1	1858805	Fungi	Basidiomycota	Agaricomycotina	Dacryopinax primogenitus
yHMPu5000034999_Cephaloascus_fragrans@Seq_3978	734.2	596.3	0.8121765186597656	1	28	0.9655172413793104	CED82529.1	264483	Fungi	Basidiomycota	Agaricomycotina	Phaffia rhodozyma
yHMPu5000034760_Lipomyces_kononenkoae@Seq_3433	1109.0	770.0	0.6943192064923355	6	68	0.918918918918919	XP_009546975.1	747525	Fungi	Basidiomycota	Agaricomycotina	Heterobasidion irregulare
