# Supplementary material for: Yeast metabolic innovations emerged via expanded metabolic network and gene positive selection
Source: Mol Syst Biol. 2021 Oct 22;17(10):e10427. doi: 10.15252/msb.202110427 (PMC8532513; doi:10.15252/msb.202110427)
Supplement: Supplementary file 7 — Dataset EV6 [file MSB-17-e10427-s002.xlsx]

## Sheet: Description
Dataset EV6 Duplication of maltase-related gene across yeast species and conservation analysis of key functional residue sites annotated in maltase.
Tab #	Name	Description
Tab 1	Gene duplication	Duplication of maltase-related gene across yeast species
Tab 2	Evolution of key sites	Conservation analysis of key functional residue sites annotated in maltase and its correlation with maltose utilization

## Sheet: Gene duplication 
Duplication of maltase-related gene across yeast species
Original names	Sucrose	Maltose	OG1179_s1_R_aa_aligned.fasta
Alloascoidea_hylecoeti	0	0	1
Ascoidea_rubescens	1	1	NA
yHMPu5000034998_Cephaloascus_albidus	0	0	NA
yHMPu5000034999_Cephaloascus_fragrans	0	0	NA
Wickerhamia_fluorescens	1	0	NA
yHMPu5000035252_Yamadazyma_nakazawae	1	1	2
yHMPu5000035640_Yamadazyma_philogaea	1	1	2
yHMPu5000035641_Yamadazyma_scolyti	1	1	1
yHMPu5000041829_Debaryomyces_fabryi	1	1	2
Debaryomyces_hansenii	1	1	2
yHMPu5000041713_Debaryomyces_maramus	1	1	1
yHMPu5000041693_Debaryomyces_nepalensis	1	1	2
yHMPu5000041678_Debaryomyces_prosopidis	1	1	5
yHMPu5000041824_Debaryomyces_subglobosus	1	1	2
yHMPu5000035667_Kurtzmaniella_cleridarum	1	1	1
Lodderomyces_elongisporus	1	1	1
yHMPu5000035662_Meyerozyma_caribbica	1	1	3
Meyerozyma_guilliermondii	1	1	3
Millerozyma_acaciae	0	1	NA
yHMPu5000035296_Priceomyces_carsonii	1	1	4
yHMPu5000035297_Priceomyces_castillae	0	1	NA
Priceomyces_haplophilus	0	0	NA
yHMPu5000034606_Priceomyces_medius	0	1	NA
Scheffersomyces_stipitis	1	1	5
Spathaspora_passalidarum	1	1	2
yHMPu5000034661_Dipodascus_albidus	0	0	NA
yHMPu5000041822_Dipodascus_geniculatus	0	1	NA
Geotrichum_candidum	0	0	NA
yHMPu5000034754_Lipomyces_arxii	0	0	11
yHMPu5000034757_Lipomyces_doorenjongii	1	1	NA
yHMPu5000034758_Lipomyces_japonicus	1	0	NA
yHMPu5000034760_Lipomyces_kononenkoae	1	1	6
yHMPu5000034761_Lipomyces_lipofer	1	1	16
yHMPu5000034748_Lipomyces_oligophaga	0	0	NA
Lipomyces_starkeyi	1	1	12
yHMPu5000034742_Lipomyces_suomiensis	0	0	NA
yHMPu5000034654_Aciculoconidium_aculeatum	1	1	1
Hyphopichia_burtonii	1	1	1
yHMPu5000035318_Hyphopichia_heimii	1	1	2
yHMPu5000034665_Kodamaea_laetipori	1	1	2
yHMPu5000035677_Kodamaea_ohmeri	1	1	2
Metschnikowia_aberdeeniae	1	1	1
Metschnikowia_arizonensis	v	1	1
Metschnikowia_bicuspidata	1	1	1
Metschnikowia_borealis	1	1	1
Metschnikowia_cerradonensis	1	1	1
Metschnikowia_continentalis	1	1	1
Metschnikowia_dekortum	1	1	1
Metschnikowia_hamakuensis	1	1	1
Metschnikowia_hawaiiensis	1	1	1
Metschnikowia_hibisci	1	1	1
Metschnikowia_kamakouana	1	1	1
Metschnikowia_lockheadii	1	1	1
Metschnikowia_mauinuiana	1	1	1
Metschnikowia_santaceciliae	1	1	1
Metschnikowia_similis	1	1	1
Komagataella_pastoris	0	0	NA
yHMPu5000034939_Komagataella_pseudopastoris	0	0	NA
yHMPu5000035671_Phaffomyces_antillensis	0	0	NA
yHMPu5000035670_Phaffomyces_opuntiae	0	0	NA
yHMPu5000035672_Phaffomyces_thermotolerans	0	0	NA
yHMPu5000026197_Brettanomyces_custersianus	0	0	1
yHMPu5000035674_Kregervanrija_delftensis	0	0	NA
yHMPu5000035675_Kregervanrija_fluxuum	0	0	NA
yHMPu5000034629_Pichia_exigua	0	0	NA
yHMPu5000034627_Pichia_heedii	0	0	NA
yHMPu5000034625_Pichia_kudriavzevii	0	0	NA
Pichia_membranifaciens	0	0	NA
yHMPu5000034624_Pichia_nakasei	0	0	NA
yHMPu5000034623_Pichia_norvegensis	0	0	NA
yHMPu5000034622_Pichia_occidentalis	0	0	NA
yHMPu5000035301_Pichia_terricola	0	0	NA
yHMPu5000035659_Saturnispora_dispora	0	0	NA
yHMPu5000034610_Saturnispora_hagleri	0	0	NA
yHMPu5000034611_Saturnispora_mendoncae	0	0	NA
yHMPu5000034612_Saturnispora_saitoi	0	0	NA
yHMPu5000034615_Saturnispora_zaruensis	0	0	1
Eremothecium_coryli	1	1	NA
Eremothecium_cymbalariae	1	1	NA
Eremothecium_gossypii	1	1	NA
Eremothecium_sinecaudum	1	1	NA
Kazachstania_africana	0	0	NA
yHAB160_Kazachstania_kunashirensis	0	0	NA
yHAB132_Kazachstania_martiniae	0	0	NA
Kazachstania_naganishii	1	0	NA
yHAB153_Kazachstania_rosinii	0	0	NA
yHAB143_Kazachstania_siamensis	0	0	NA
yHAB159_Kazachstania_solicola	0	0	NA
yHAB155_Kazachstania_spencerorum	0	0	NA
yHAB154_Kazachstania_transvaalensis	0	0	NA
yHAB134_Kazachstania_turicensis	v	0	NA
yHAB133_Kazachstania_unispora	0	0	NA
yHAB158_Kazachstania_viticola	0	0	NA
yHMPu5000034710_Kluyveromyces_dobzhanskii	1	1	2
Kluyveromyces_marxianus	1	0	NA
Lachancea_fermentati	v	1	3
Lachancea_kluyveri	1	1	6
Lachancea_meyersii	1	1	3
Lachancea_thermotolerans	1	1	4
Lachancea_waltii	1	0	1
Nakaseomyces_bacillisporus	n	0	NA
Nakaseomyces_delphensis	0	0	NA
Naumovozyma_castellii	v	0	NA
Naumovozyma_dairenensis	0	0	NA
Saccharomyces_cerevisiae	1	1	7
Saccharomyces_kudriavzevii	v	1	4
Saccharomyces_mikatae	1	1	5
Saccharomyces_paradoxus	1	1	5
Tetrapisispora_blattae	0	0	NA
yHMPu5000034875_Tetrapisispora_fleetii	0	0	NA
yHMPu5000034876_Tetrapisispora_iriomotensis	0	0	NA
yHMPu5000034877_Tetrapisispora_namnaonensis	0	0	NA
Tetrapisispora_phaffii	0	0	NA
yHMPu5000026152_Torulaspora_franciscae	1	1	2
yHMPu5000035652_Torulaspora_maleeae	1	1	3
yHMPu5000035651_Torulaspora_microellipsoides	1	0	1
yHMPu5000034881_Torulaspora_pretoriensis	1	1	3
Vanderwaltozyma_polyspora	1	0	NA
Zygosaccharomyces_bailii	v	0	1
yHMPu5000034866_Zygosaccharomyces_bisporus	0	0	NA
yHMPu5000034862_Zygotorulaspora_florentina	1	1	5
yHMPu5000026256_Zygotorulaspora_mrakii	1	0	1
yHMPu5000034963_Hanseniaspora_clermontiae	0	0	NA
yHMPu5000035695_Hanseniaspora_pseudoguilliermondii	0	0	NA
Hanseniaspora_uvarum	0	0	NA
Hanseniaspora_valbyensis	0	0	NA
yHMPu5000035629_Yueomyces_sinensis	0	0	NA
yHMPu5000034607_Saccharomycopsis_capsularis	0	1	NA
Saccharomycopsis_malanga	0	1	NA
Arxula_adeninivorans	1	1	1
yHMPu5000034681_Blastobotrys_americana	0	0	2
yHMPu5000034675_Blastobotrys_mokoenaii	1	1	3
yHMPu5000034674_Blastobotrys_muscicola	1	1	3
yHMPu5000034673_Blastobotrys_nivea	v	1	2
yHMPu5000034671_Blastobotrys_peoriensis	1	1	4
yHMPu5000034670_Blastobotrys_proliferans	1	1	2
yHMPu5000034669_Blastobotrys_raffinofermentans	1	1	2
yHMPu5000034667_Blastobotrys_serpentis	1	1	3
yHMPu5000034646_Wickerhamiella_cacticola	0	0	NA
Wickerhamiella_domercqiae	v	0	NA
yHMPu5000035045_Barnettozyma_hawaiiensis	0	0	NA
yHMPu5000035046_Barnettozyma_populi	0	0	NA
yHMPu5000035047_Barnettozyma_pratensis	1	1	1
yHMPu5000035048_Barnettozyma_salicaria	0	0	NA
yHMPu5000035703_Cyberlindnera_americana	1	1	2
Cyberlindnera_fabianii_JCM3601	1	1	1
Cyberlindnera_jadinii	1	1	1
yHMPu5000035699_Cyberlindnera_maclurae	1	1	1
yHMPu5000034979_Cyberlindnera_misumaiensis	0	0	1
yHMPu5000035325_Cyberlindnera_petersonii	1	1	1
yHMPu5000035687_Cyberlindnera_suaveolens	1	0	NA
yHMPu5000035658_Starmera_amethionina	0	0	NA
yHMPu5000034594_Starmera_quercuum	0	0	NA
yHMPu5000035274_Wickerhamomyces_alni	1	1	1
Wickerhamomyces_anomalus	1	1	3
yHMPu5000035271_Wickerhamomyces_bovis	1	1	1
yHMPu5000035639_Wickerhamomyces_canadensis	1	1	1
Wickerhamomyces_ciferrii	1	1	3
yHMPu5000035268_Wickerhamomyces_hampshirensis	1	1	4
yHMPu5000026137_Ambrosiozyma_ambrosiae	1	1	2
Ambrosiozyma_monospora	1	1	3
yHMPu5000034947_Ambrosiozyma_philentoma	1	1	3
Babjeviella_inositovora	1	1	1
yHMPu5000034655_Botryozyma_nematodophila	0	0	NA
Candida_albicans	v	1	2
Candida_apicola	1	0	NA
Candida_arabinofermentans	0	0	NA
yHMPu5000034632_Candida_athensensis	1	1	2
yHMPu5000035286_Candida_azyma	1	1	1
Nakaseomyces_bracarensis	0	0	NA
yHMPu5000035018_Candida_canberraensis	1	1	2
Candida_carpophila	1	1	3
Tortispora_caseinolytica	0	0	NA
Nakaseomyces_castellii	0	0	NA
yHMPu5000035033_Candida_cretensis	1	1	2
Yarrowia_deformans	0	0	NA
Candida_dubliniensis	1	1	2
yHMPu5000035022_Candida_emberorum	1	1	3
yHMPu5000035302_Candida_fragi	1	1	1
yHMPu5000034967_Candida_freyschussii	1	1	1
yHMPu5000034988_Candida_fructus	0	0	1
yHMPu5000035032_Candida_gatunensis	1	1	2
Candida_glabrata	0	0	NA
yHMPu5000041863_Candida_gorgasii	1	1	5
yHMPu5000035681_Candida_gotoi	1	1	2
yHMPu5000041743_Candida_hawaiiana	1	1	1
yHMPu5000035633_Candida_hispaniensis	0	0	NA
Candida_homilentoma	1	1	2
yHMPu5000035244_Candida_incommunis	1	1	1
Candida_infanticola	0	0	NA
Candida_intermedia	1	1	2
Metschnikowia_ipomoeae	1	1	1
Metschnikowia_kipukae	1	1	1
yHMPu5000035031_Candida_kruisii	1	1	3
Sugiyamaella_lignohabitans	0	0	NA
Scheffersomyces_lignosus	1	1	2
yHMPu5000035037_Candida_montana	0	0	NA
yHMPu5000035689_Candida_mycetangii	1	1	2
Nakaseomyces_nivariensis	0	0	NA
yHMPu5000034973_Danielozyma_ontarioensis	1	1	2
yHMPu5000035673_Candida_orba	0	0	NA
yHMPu5000034986_Candida_oregonensis	1	1	1
Candida_orthopsilosis	1	1	1
Candida_parapsilosis	1	1	2
Nakazawaea_peltata	1	1	1
yHMPu5000035261_Candida_ponderosae	0	0	1
yHMPu5000035011_Candida_pyralidae	0	0	NA
yHMPu5000034648_Candida_restingae	1	1	1
yHMPu5000035679_Candida_rhagii	1	1	2
yHMPu5000035691_Candida_salmanticensis	1	1	3
yHMPu5000034643_Candida_schatavii	0	0	NA
yHMPu5000034614_Saturnispora_silvae	0	0	NA
Candida_sojae	1	1	4
Candida_sorboxylosa	0	0	NA
yHMPu5000034597_Candida_stellimalicola	0	0	NA
Candida_succiphila	0	0	NA
yHMPu5000041833_Candida_tammaniensis	1	1	3
Candida_tanzawaensis	1	1	2
Candida_tenuis	1	1	2
yHMPu5000035665_Middelhovenomyces_tepae	1	1	2
Candida_tropicalis	v	1	3
yHMPu5000035690_Candida_vartiovaarae	1	1	2
yHMPu5000026142_Citeromyces_matritensis	1	1	4
yHMPu5000034952_Citeromyces_siamensis	1	1	8
Kuraishia_capsulata	0	1	NA
yHMPu5000034933_Kuraishia_molischiana	0	1	NA
yHMPu5000041818_Magnusiomyces_tetrasperma	0	0	NA
yHMPu5000034635_Nadsonia_fulvescens	1	1	2
Nadsonia_fulvescens_var_elongata	0	0	2
yHMPu5000034918_Nakazawaea_holstii	1	1	NA
yHMPu5000034897_Ogataea_glucozyma	0	0	NA
yHMPu5000026124_Ogataea_henricii	0	0	NA
yHMPu5000034899_Ogataea_kodamae	0	0	NA
Ogataea_methanolica	v	0	NA
yHMPu5000034901_Ogataea_methylivora	1	0	1
yHMPu5000034902_Ogataea_minuta	0	0	NA
yHMPu5000034903_Ogataea_naganishii	1	1	1
yHMPu5000034636_Ogataea_nitratoaversa	0	0	NA
yHMPu5000034904_Ogataea_nonfermentans	0	0	NA
yHMPu5000034893_Ogataea_philodendra	0	0	NA
yHMPu5000034892_Ogataea_pilisensis	0	0	NA
yHMPu5000034891_Ogataea_pini	0	0	NA
yHMPu5000034637_Ogataea_populiabae	0	0	NA
yHMPu5000034890_Ogataea_ramenticola	0	0	NA
yHMPu5000034887_Ogataea_trehaloabstinens	0	0	NA
yHMPu5000034886_Ogataea_trehalophila	0	0	NA
yHMPu5000034885_Ogataea_zsoltii	0	0	NA
Pachysolen_tannophilus	0	0	NA
yHMPu5000034884_Peterozyma_toletana	1	1	1
yHMPu5000034883_Peterozyma_xylosa	1	1	1
Saprochaete_clavata	0	0	NA
yHMPu5000034604_Sporopachydermia_lactativora	0	0	NA
Sporopachydermia_quercuum	0	0	NA
Starmerella_bombicola_JCM9596	v	0	NA
yHMPu5000035650_Trigonopsis_variabilis	0	0	NA
yHMPu5000035282_Trigonopsis_vinaria	0	0	NA
Yarrowia_lipolytica	0	0	NA

## Sheet: Evolution of key sites
Conservation analysis of key functional residue sites annotated in maltase and its correlation with maltose utilization
sequence	D214	E276	D349	Species	Maltose_utilization
Zygosaccharomyces_bailii@Seq_798	-	-	-	Zygosaccharomyces_bailii	0		0	non-growth
yHMPu5000041863_Candida_gorgasii@Seq_1198	D	E	D	yHMPu5000041863_Candida_gorgasii	1		1	growth
yHMPu5000041863_Candida_gorgasii@Seq_3668	D	E	D	yHMPu5000041863_Candida_gorgasii	1		n or NA	no data
yHMPu5000041863_Candida_gorgasii@Seq_3738	D	E	D	yHMPu5000041863_Candida_gorgasii	1		v	Variable across strains
yHMPu5000041863_Candida_gorgasii@Seq_4376	D	E	D	yHMPu5000041863_Candida_gorgasii	1
yHMPu5000041863_Candida_gorgasii@Seq_830	D	E	D	yHMPu5000041863_Candida_gorgasii	1
yHMPu5000041862_Candida_golubevii@Seq_448	D	E	D	yHMPu5000041862_Candida_golubevii	n
yHMPu5000041855_Candida_ascalaphidarum@Seq_2090	D	E	D	yHMPu5000041855_Candida_ascalaphidarum	n
yHMPu5000041855_Candida_ascalaphidarum@Seq_955	D	E	D	yHMPu5000041855_Candida_ascalaphidarum	n
yHMPu5000041833_Candida_tammaniensis@Seq_2813	D	E	D	yHMPu5000041833_Candida_tammaniensis	1
yHMPu5000041833_Candida_tammaniensis@Seq_4591	D	E	D	yHMPu5000041833_Candida_tammaniensis	1
yHMPu5000041833_Candida_tammaniensis@Seq_808	D	E	D	yHMPu5000041833_Candida_tammaniensis	1
yHMPu5000041829_Debaryomyces_fabryi@Seq_4295	D	E	D	yHMPu5000041829_Debaryomyces_fabryi	1
yHMPu5000041829_Debaryomyces_fabryi@Seq_4608	D	E	D	yHMPu5000041829_Debaryomyces_fabryi	1
yHMPu5000041824_Debaryomyces_subglobosus@Seq_1796	D	E	D	yHMPu5000041824_Debaryomyces_subglobosus	1
yHMPu5000041824_Debaryomyces_subglobosus@Seq_5139	D	E	D	yHMPu5000041824_Debaryomyces_subglobosus	1
yHMPu5000041743_Candida_hawaiiana@Seq_261	D	E	D	yHMPu5000041743_Candida_hawaiiana	1
yHMPu5000041713_Debaryomyces_maramus@Seq_4772	D	E	D	yHMPu5000041713_Debaryomyces_maramus	1
yHMPu5000041693_Debaryomyces_nepalensis@Seq_3262	D	E	D	yHMPu5000041693_Debaryomyces_nepalensis	1
yHMPu5000041693_Debaryomyces_nepalensis@Seq_400	D	E	D	yHMPu5000041693_Debaryomyces_nepalensis	1
yHMPu5000041678_Debaryomyces_prosopidis@Seq_1863	D	E	D	yHMPu5000041678_Debaryomyces_prosopidis	1
yHMPu5000041678_Debaryomyces_prosopidis@Seq_2260	D	E	D	yHMPu5000041678_Debaryomyces_prosopidis	1
yHMPu5000041678_Debaryomyces_prosopidis@Seq_2963	D	E	D	yHMPu5000041678_Debaryomyces_prosopidis	1
yHMPu5000041678_Debaryomyces_prosopidis@Seq_3594	D	E	D	yHMPu5000041678_Debaryomyces_prosopidis	1
yHMPu5000041678_Debaryomyces_prosopidis@Seq_5148	D	E	D	yHMPu5000041678_Debaryomyces_prosopidis	1
yHMPu5000035707_Candida_heveicola@Seq_2125	D	E	D	yHMPu5000035707_Candida_heveicola	n
yHMPu5000035703_Cyberlindnera_americana@Seq_2613	D	E	D	yHMPu5000035703_Cyberlindnera_americana	1
yHMPu5000035703_Cyberlindnera_americana@Seq_3583	D	E	D	yHMPu5000035703_Cyberlindnera_americana	1
yHMPu5000035703_Cyberlindnera_americana@Seq_4950	D	E	D	yHMPu5000035703_Cyberlindnera_americana	1
yHMPu5000035699_Cyberlindnera_maclurae@Seq_771	D	E	D	yHMPu5000035699_Cyberlindnera_maclurae	1
yHMPu5000035691_Candida_salmanticensis@Seq_2682	D	E	D	yHMPu5000035691_Candida_salmanticensis	1
yHMPu5000035691_Candida_salmanticensis@Seq_3291	D	E	D	yHMPu5000035691_Candida_salmanticensis	1
yHMPu5000035691_Candida_salmanticensis@Seq_235	D	E	D	yHMPu5000035691_Candida_salmanticensis	1
yHMPu5000035690_Candida_vartiovaarae@Seq_4683	D	E	D	yHMPu5000035690_Candida_vartiovaarae	1
yHMPu5000035690_Candida_vartiovaarae@Seq_1439	-	-	-	yHMPu5000035690_Candida_vartiovaarae	1
yHMPu5000035689_Candida_mycetangii@Seq_186	D	E	D	yHMPu5000035689_Candida_mycetangii	1
yHMPu5000035689_Candida_mycetangii@Seq_3152	D	E	D	yHMPu5000035689_Candida_mycetangii	1
yHMPu5000035689_Candida_mycetangii@Seq_3914	D	E	D	yHMPu5000035689_Candida_mycetangii	1
yHMPu5000035688_Cyberlindnera_xylosilytica@Seq_1474	D	E	D	yHMPu5000035688_Cyberlindnera_xylosilytica	n
yHMPu5000035688_Cyberlindnera_xylosilytica@Seq_2528	D	E	D	yHMPu5000035688_Cyberlindnera_xylosilytica	n
yHMPu5000035688_Cyberlindnera_xylosilytica@Seq_2869	D	E	D	yHMPu5000035688_Cyberlindnera_xylosilytica	n
yHMPu5000035681_Candida_gotoi@Seq_3076	D	E	D	yHMPu5000035681_Candida_gotoi	1
yHMPu5000035681_Candida_gotoi@Seq_3473	D	E	D	yHMPu5000035681_Candida_gotoi	1
yHMPu5000035679_Candida_rhagii@Seq_154	D	E	D	yHMPu5000035679_Candida_rhagii	1
yHMPu5000035679_Candida_rhagii@Seq_3458	D	E	D	yHMPu5000035679_Candida_rhagii	1
yHMPu5000035677_Kodamaea_ohmeri@Seq_3730	D	E	D	yHMPu5000035677_Kodamaea_ohmeri	1
yHMPu5000035677_Kodamaea_ohmeri@Seq_4634	D	E	D	yHMPu5000035677_Kodamaea_ohmeri	1
yHMPu5000035667_Kurtzmaniella_cleridarum@Seq_2960	D	E	D	yHMPu5000035667_Kurtzmaniella_cleridarum	1
yHMPu5000035665_Middelhovenomyces_tepae@Seq_2188	D	E	D	yHMPu5000035665_Middelhovenomyces_tepae	1
yHMPu5000035665_Middelhovenomyces_tepae@Seq_2391	D	E	D	yHMPu5000035665_Middelhovenomyces_tepae	1
yHMPu5000035662_Meyerozyma_caribbica@Seq_104	D	E	D	yHMPu5000035662_Meyerozyma_caribbica	1
yHMPu5000035662_Meyerozyma_caribbica@Seq_1140	D	E	D	yHMPu5000035662_Meyerozyma_caribbica	1
yHMPu5000035662_Meyerozyma_caribbica@Seq_2901	D	E	D	yHMPu5000035662_Meyerozyma_caribbica	1
yHMPu5000035652_Torulaspora_maleeae@Seq_153	D	E	D	yHMPu5000035652_Torulaspora_maleeae	1
yHMPu5000035652_Torulaspora_maleeae@Seq_2732	D	E	D	yHMPu5000035652_Torulaspora_maleeae	1
yHMPu5000035652_Torulaspora_maleeae@Seq_635	D	E	D	yHMPu5000035652_Torulaspora_maleeae	1
yHMPu5000035651_Torulaspora_microellipsoides@Seq_3940	-	K	D	yHMPu5000035651_Torulaspora_microellipsoides	0
yHMPu5000035641_Yamadazyma_scolyti@Seq_1712	D	E	D	yHMPu5000035641_Yamadazyma_scolyti	1
yHMPu5000035641_Yamadazyma_scolyti@Seq_4587	D	E	D	yHMPu5000035641_Yamadazyma_scolyti	1
yHMPu5000035640_Yamadazyma_philogaea@Seq_3247	D	E	D	yHMPu5000035640_Yamadazyma_philogaea	1
yHMPu5000035640_Yamadazyma_philogaea@Seq_3437	D	E	D	yHMPu5000035640_Yamadazyma_philogaea	1
yHMPu5000035639_Wickerhamomyces_canadensis@Seq_1912	D	E	D	yHMPu5000035639_Wickerhamomyces_canadensis	1
yHMPu5000035335_Candida_blattae@Seq_1515	D	E	D	yHMPu5000035335_Candida_blattae	n
yHMPu5000035335_Candida_blattae@Seq_1591	D	E	D	yHMPu5000035335_Candida_blattae	n
yHMPu5000035335_Candida_blattae@Seq_5115	D	E	D	yHMPu5000035335_Candida_blattae	n
yHMPu5000035325_Cyberlindnera_petersonii@Seq_1026	D	E	D	yHMPu5000035325_Cyberlindnera_petersonii	1
yHMPu5000035318_Hyphopichia_heimii@Seq_2403	D	E	D	yHMPu5000035318_Hyphopichia_heimii	1
yHMPu5000035318_Hyphopichia_heimii@Seq_2779	D	E	D	yHMPu5000035318_Hyphopichia_heimii	1
yHMPu5000035302_Candida_fragi@Seq_1876	D	E	D	yHMPu5000035302_Candida_fragi	1
yHMPu5000035296_Priceomyces_carsonii@Seq_4626	D	E	D	yHMPu5000035296_Priceomyces_carsonii	1
yHMPu5000035296_Priceomyces_carsonii@Seq_4854	D	E	D	yHMPu5000035296_Priceomyces_carsonii	1
yHMPu5000035296_Priceomyces_carsonii@Seq_5018	D	E	D	yHMPu5000035296_Priceomyces_carsonii	1
yHMPu5000035296_Priceomyces_carsonii@Seq_2748	D	E	D	yHMPu5000035296_Priceomyces_carsonii	1
yHMPu5000035286_Candida_azyma@Seq_2479	D	E	D	yHMPu5000035286_Candida_azyma	1
yHMPu5000035274_Wickerhamomyces_alni@Seq_5976	D	E	D	yHMPu5000035274_Wickerhamomyces_alni	1
yHMPu5000035271_Wickerhamomyces_bovis@Seq_206	D	E	D	yHMPu5000035271_Wickerhamomyces_bovis	1
yHMPu5000035268_Wickerhamomyces_hampshirensis@Seq_1611	D	E	D	yHMPu5000035268_Wickerhamomyces_hampshirensis	1
yHMPu5000035268_Wickerhamomyces_hampshirensis@Seq_3292	D	E	D	yHMPu5000035268_Wickerhamomyces_hampshirensis	1
yHMPu5000035268_Wickerhamomyces_hampshirensis@Seq_4944	D	E	D	yHMPu5000035268_Wickerhamomyces_hampshirensis	1
yHMPu5000035268_Wickerhamomyces_hampshirensis@Seq_848	D	E	D	yHMPu5000035268_Wickerhamomyces_hampshirensis	1
yHMPu5000035261_Candida_ponderosae@Seq_5705	D	E	-	yHMPu5000035261_Candida_ponderosae	0
yHMPu5000035252_Yamadazyma_nakazawae@Seq_2116	D	E	D	yHMPu5000035252_Yamadazyma_nakazawae	1
yHMPu5000035252_Yamadazyma_nakazawae@Seq_2222	D	E	D	yHMPu5000035252_Yamadazyma_nakazawae	1
yHMPu5000035244_Candida_incommunis@Seq_1523	D	E	D	yHMPu5000035244_Candida_incommunis	1
yHMPu5000035244_Candida_incommunis@Seq_5484	D	E	D	yHMPu5000035244_Candida_incommunis	1
yHMPu5000035047_Barnettozyma_pratensis@Seq_2192	D	E	D	yHMPu5000035047_Barnettozyma_pratensis	1
yHMPu5000035044_Barnettozyma_californica@Seq_4804	D	E	D	yHMPu5000035044_Barnettozyma_californica	v
yHMPu5000035044_Barnettozyma_californica@Seq_4952	D	E	D	yHMPu5000035044_Barnettozyma_californica	v
yHMPu5000035041_Ambrosiozyma_pseudovanderkliftii@Seq_4705	D	E	D	yHMPu5000035041_Ambrosiozyma_pseudovanderkliftii	n
yHMPu5000035033_Candida_cretensis@Seq_1921	D	E	D	yHMPu5000035033_Candida_cretensis	1
yHMPu5000035033_Candida_cretensis@Seq_5041	D	E	D	yHMPu5000035033_Candida_cretensis	1
yHMPu5000035032_Candida_gatunensis@Seq_4177	D	E	D	yHMPu5000035032_Candida_gatunensis	1
yHMPu5000035032_Candida_gatunensis@Seq_4980	D	E	D	yHMPu5000035032_Candida_gatunensis	1
yHMPu5000035031_Candida_kruisii@Seq_338	D	E	D	yHMPu5000035031_Candida_kruisii	1
yHMPu5000035031_Candida_kruisii@Seq_401	D	E	D	yHMPu5000035031_Candida_kruisii	1
yHMPu5000035031_Candida_kruisii@Seq_4465	D	E	D	yHMPu5000035031_Candida_kruisii	1
yHMPu5000035022_Candida_emberorum@Seq_3574	D	E	D	yHMPu5000035022_Candida_emberorum	1
yHMPu5000035022_Candida_emberorum@Seq_3946	D	E	D	yHMPu5000035022_Candida_emberorum	1
yHMPu5000035022_Candida_emberorum@Seq_3366	-	-	D	yHMPu5000035022_Candida_emberorum	1
yHMPu5000035022_Candida_emberorum@Seq_4653	D	E	-	yHMPu5000035022_Candida_emberorum	1
yHMPu5000035018_Candida_canberraensis@Seq_1288	D	E	D	yHMPu5000035018_Candida_canberraensis	1
yHMPu5000035018_Candida_canberraensis@Seq_5462	D	E	D	yHMPu5000035018_Candida_canberraensis	1
yHMPu5000034990_Candida_corydali@Seq_3776	D	E	D	yHMPu5000034990_Candida_corydali	n
yHMPu5000034988_Candida_fructus@Seq_1322	D	E	D	yHMPu5000034988_Candida_fructus	0
yHMPu5000034986_Candida_oregonensis@Seq_3519	D	E	D	yHMPu5000034986_Candida_oregonensis	1
yHMPu5000034979_Cyberlindnera_misumaiensis@Seq_1201	-	E	D	yHMPu5000034979_Cyberlindnera_misumaiensis	0
yHMPu5000034974_Deakozyma_indianensis@Seq_4948	D	E	D	yHMPu5000034974_Deakozyma_indianensis	n
yHMPu5000034974_Deakozyma_indianensis@Seq_5034	D	E	D	yHMPu5000034974_Deakozyma_indianensis	n
yHMPu5000034974_Deakozyma_indianensis@Seq_5125	D	E	D	yHMPu5000034974_Deakozyma_indianensis	n
yHMPu5000034973_Danielozyma_ontarioensis@Seq_3180	D	E	D	yHMPu5000034973_Danielozyma_ontarioensis	1
yHMPu5000034973_Danielozyma_ontarioensis@Seq_3763	D	E	D	yHMPu5000034973_Danielozyma_ontarioensis	1
yHMPu5000034967_Candida_freyschussii@Seq_4818	D	E	D	yHMPu5000034967_Candida_freyschussii	1
yHMPu5000034952_Citeromyces_siamensis@Seq_3654	D	E	D	yHMPu5000034952_Citeromyces_siamensis	1
yHMPu5000034952_Citeromyces_siamensis@Seq_6855	D	E	D	yHMPu5000034952_Citeromyces_siamensis	1
yHMPu5000034952_Citeromyces_siamensis@Seq_737	D	E	D	yHMPu5000034952_Citeromyces_siamensis	1
yHMPu5000034952_Citeromyces_siamensis@Seq_8364	D	E	D	yHMPu5000034952_Citeromyces_siamensis	1
yHMPu5000034952_Citeromyces_siamensis@Seq_11907	D	E	D	yHMPu5000034952_Citeromyces_siamensis	1
yHMPu5000034952_Citeromyces_siamensis@Seq_3786	D	E	D	yHMPu5000034952_Citeromyces_siamensis	1
yHMPu5000034952_Citeromyces_siamensis@Seq_4477	D	E	D	yHMPu5000034952_Citeromyces_siamensis	1
yHMPu5000034952_Citeromyces_siamensis@Seq_1829	-	-	-	yHMPu5000034952_Citeromyces_siamensis	1
yHMPu5000034950_Citeromyces_hawaiiensis@Seq_4671	D	E	-	yHMPu5000034950_Citeromyces_hawaiiensis	n
yHMPu5000034950_Citeromyces_hawaiiensis@Seq_591	D	E	D	yHMPu5000034950_Citeromyces_hawaiiensis	n
yHMPu5000034950_Citeromyces_hawaiiensis@Seq_7230	D	E	D	yHMPu5000034950_Citeromyces_hawaiiensis	n
yHMPu5000034950_Citeromyces_hawaiiensis@Seq_4335	D	E	D	yHMPu5000034950_Citeromyces_hawaiiensis	n
yHMPu5000034950_Citeromyces_hawaiiensis@Seq_4674	D	E	D	yHMPu5000034950_Citeromyces_hawaiiensis	n
yHMPu5000034950_Citeromyces_hawaiiensis@Seq_7112	D	E	D	yHMPu5000034950_Citeromyces_hawaiiensis	n
yHMPu5000034947_Ambrosiozyma_philentoma@Seq_1488	D	E	D	yHMPu5000034947_Ambrosiozyma_philentoma	1
yHMPu5000034947_Ambrosiozyma_philentoma@Seq_3686	D	E	D	yHMPu5000034947_Ambrosiozyma_philentoma	1
yHMPu5000034947_Ambrosiozyma_philentoma@Seq_3840	D	E	D	yHMPu5000034947_Ambrosiozyma_philentoma	1
yHMPu5000034946_Ambrosiozyma_oregonensis@Seq_2332	D	-	-	yHMPu5000034946_Ambrosiozyma_oregonensis	n
yHMPu5000034946_Ambrosiozyma_oregonensis@Seq_4662	D	E	D	yHMPu5000034946_Ambrosiozyma_oregonensis	n
yHMPu5000034946_Ambrosiozyma_oregonensis@Seq_5221	D	E	D	yHMPu5000034946_Ambrosiozyma_oregonensis	n
yHMPu5000034946_Ambrosiozyma_oregonensis@Seq_3529	D	E	D	yHMPu5000034946_Ambrosiozyma_oregonensis	n
yHMPu5000034932_Kuraishia_ogatae@Seq_1185	D	E	D	yHMPu5000034932_Kuraishia_ogatae	n
yHMPu5000034932_Kuraishia_ogatae@Seq_1559	D	E	D	yHMPu5000034932_Kuraishia_ogatae	n
yHMPu5000034903_Ogataea_naganishii@Seq_1792	D	E	D	yHMPu5000034903_Ogataea_naganishii	1
yHMPu5000034901_Ogataea_methylivora@Seq_5662	D	E	D	yHMPu5000034901_Ogataea_methylivora	0
yHMPu5000034884_Peterozyma_toletana@Seq_6182	D	E	D	yHMPu5000034884_Peterozyma_toletana	1
yHMPu5000034883_Peterozyma_xylosa@Seq_67	D	E	D	yHMPu5000034883_Peterozyma_xylosa	1
yHMPu5000034881_Torulaspora_pretoriensis@Seq_2383	D	E	D	yHMPu5000034881_Torulaspora_pretoriensis	1
yHMPu5000034881_Torulaspora_pretoriensis@Seq_3024	D	E	D	yHMPu5000034881_Torulaspora_pretoriensis	1
yHMPu5000034881_Torulaspora_pretoriensis@Seq_4015	D	E	D	yHMPu5000034881_Torulaspora_pretoriensis	1
yHMPu5000034865_Zygosaccharomyces_kombuchaensis@Seq_2469	D	E	D	yHMPu5000034865_Zygosaccharomyces_kombuchaensis	v
yHMPu5000034865_Zygosaccharomyces_kombuchaensis@Seq_3405	D	E	D	yHMPu5000034865_Zygosaccharomyces_kombuchaensis	v
yHMPu5000034862_Zygotorulaspora_florentina@Seq_1839	D	E	D	yHMPu5000034862_Zygotorulaspora_florentina	1
yHMPu5000034862_Zygotorulaspora_florentina@Seq_3099	D	E	D	yHMPu5000034862_Zygotorulaspora_florentina	1
yHMPu5000034862_Zygotorulaspora_florentina@Seq_3865	D	E	D	yHMPu5000034862_Zygotorulaspora_florentina	1
yHMPu5000034862_Zygotorulaspora_florentina@Seq_4196	D	E	D	yHMPu5000034862_Zygotorulaspora_florentina	1
yHMPu5000034862_Zygotorulaspora_florentina@Seq_589	D	E	D	yHMPu5000034862_Zygotorulaspora_florentina	1
yHMPu5000034761_Lipomyces_lipofer@Seq_1266	D	E	D	yHMPu5000034761_Lipomyces_lipofer	1
yHMPu5000034761_Lipomyces_lipofer@Seq_1387	D	E	D	yHMPu5000034761_Lipomyces_lipofer	1
yHMPu5000034761_Lipomyces_lipofer@Seq_1565	D	E	D	yHMPu5000034761_Lipomyces_lipofer	1
yHMPu5000034761_Lipomyces_lipofer@Seq_4549	D	E	D	yHMPu5000034761_Lipomyces_lipofer	1
yHMPu5000034761_Lipomyces_lipofer@Seq_5076	D	E	D	yHMPu5000034761_Lipomyces_lipofer	1
yHMPu5000034761_Lipomyces_lipofer@Seq_526	D	E	D	yHMPu5000034761_Lipomyces_lipofer	1
yHMPu5000034761_Lipomyces_lipofer@Seq_5360	D	E	D	yHMPu5000034761_Lipomyces_lipofer	1
yHMPu5000034761_Lipomyces_lipofer@Seq_552	D	E	D	yHMPu5000034761_Lipomyces_lipofer	1
yHMPu5000034761_Lipomyces_lipofer@Seq_5964	D	E	D	yHMPu5000034761_Lipomyces_lipofer	1
yHMPu5000034761_Lipomyces_lipofer@Seq_6854	D	E	D	yHMPu5000034761_Lipomyces_lipofer	1
yHMPu5000034761_Lipomyces_lipofer@Seq_7624	D	E	D	yHMPu5000034761_Lipomyces_lipofer	1
yHMPu5000034761_Lipomyces_lipofer@Seq_7901	D	E	D	yHMPu5000034761_Lipomyces_lipofer	1
yHMPu5000034761_Lipomyces_lipofer@Seq_880	D	-	D	yHMPu5000034761_Lipomyces_lipofer	1
yHMPu5000034761_Lipomyces_lipofer@Seq_1847	G	E	D	yHMPu5000034761_Lipomyces_lipofer	1
yHMPu5000034761_Lipomyces_lipofer@Seq_2098	D	E	D	yHMPu5000034761_Lipomyces_lipofer	1
yHMPu5000034761_Lipomyces_lipofer@Seq_881	D	E	D	yHMPu5000034761_Lipomyces_lipofer	1
yHMPu5000034760_Lipomyces_kononenkoae@Seq_2463	D	E	D	yHMPu5000034760_Lipomyces_kononenkoae	1
yHMPu5000034760_Lipomyces_kononenkoae@Seq_5667	D	E	D	yHMPu5000034760_Lipomyces_kononenkoae	1
yHMPu5000034760_Lipomyces_kononenkoae@Seq_7199	D	E	D	yHMPu5000034760_Lipomyces_kononenkoae	1
yHMPu5000034760_Lipomyces_kononenkoae@Seq_7370	D	E	D	yHMPu5000034760_Lipomyces_kononenkoae	1
yHMPu5000034760_Lipomyces_kononenkoae@Seq_7454	D	E	D	yHMPu5000034760_Lipomyces_kononenkoae	1
yHMPu5000034760_Lipomyces_kononenkoae@Seq_854	D	E	D	yHMPu5000034760_Lipomyces_kononenkoae	1
yHMPu5000034754_Lipomyces_arxii@Seq_1230	D	E	D	yHMPu5000034754_Lipomyces_arxii	0
yHMPu5000034754_Lipomyces_arxii@Seq_3060	D	E	D	yHMPu5000034754_Lipomyces_arxii	0
yHMPu5000034754_Lipomyces_arxii@Seq_5	D	E	D	yHMPu5000034754_Lipomyces_arxii	0
yHMPu5000034754_Lipomyces_arxii@Seq_462	D	E	D	yHMPu5000034754_Lipomyces_arxii	0
yHMPu5000034754_Lipomyces_arxii@Seq_5009	D	E	D	yHMPu5000034754_Lipomyces_arxii	0
yHMPu5000034754_Lipomyces_arxii@Seq_5826	D	E	D	yHMPu5000034754_Lipomyces_arxii	0
yHMPu5000034754_Lipomyces_arxii@Seq_5951	D	E	D	yHMPu5000034754_Lipomyces_arxii	0
yHMPu5000034754_Lipomyces_arxii@Seq_7260	D	E	D	yHMPu5000034754_Lipomyces_arxii	0
yHMPu5000034754_Lipomyces_arxii@Seq_7584	D	E	D	yHMPu5000034754_Lipomyces_arxii	0
yHMPu5000034754_Lipomyces_arxii@Seq_8196	D	E	D	yHMPu5000034754_Lipomyces_arxii	0
yHMPu5000034754_Lipomyces_arxii@Seq_7640	D	E	D	yHMPu5000034754_Lipomyces_arxii	0
yHMPu5000034749_Lipomyces_mesembrius@Seq_5621	-	E	D	yHMPu5000034749_Lipomyces_mesembrius	v
yHMPu5000034749_Lipomyces_mesembrius@Seq_6189	D	-	D	yHMPu5000034749_Lipomyces_mesembrius	v
yHMPu5000034710_Kluyveromyces_dobzhanskii@Seq_2076	D	E	D	yHMPu5000034710_Kluyveromyces_dobzhanskii	1
yHMPu5000034710_Kluyveromyces_dobzhanskii@Seq_2341	D	E	D	yHMPu5000034710_Kluyveromyces_dobzhanskii	1
yHMPu5000034710_Kluyveromyces_dobzhanskii@Seq_86	D	E	D	yHMPu5000034710_Kluyveromyces_dobzhanskii	1
yHMPu5000034709_Kluyveromyces_aestuarii@Seq_2688	D	E	D	yHMPu5000034709_Kluyveromyces_aestuarii	v
yHMPu5000034681_Blastobotrys_americana@Seq_3835	D	E	D	yHMPu5000034681_Blastobotrys_americana	0
yHMPu5000034681_Blastobotrys_americana@Seq_3473	D	E	D	yHMPu5000034681_Blastobotrys_americana	0
yHMPu5000034675_Blastobotrys_mokoenaii@Seq_2697	D	E	D	yHMPu5000034675_Blastobotrys_mokoenaii	1
yHMPu5000034675_Blastobotrys_mokoenaii@Seq_3129	D	E	D	yHMPu5000034675_Blastobotrys_mokoenaii	1
yHMPu5000034675_Blastobotrys_mokoenaii@Seq_5061	D	E	D	yHMPu5000034675_Blastobotrys_mokoenaii	1
yHMPu5000034674_Blastobotrys_muscicola@Seq_5312	D	E	D	yHMPu5000034674_Blastobotrys_muscicola	1
yHMPu5000034674_Blastobotrys_muscicola@Seq_4421	D	E	D	yHMPu5000034674_Blastobotrys_muscicola	1
yHMPu5000034674_Blastobotrys_muscicola@Seq_3801	D	E	D	yHMPu5000034674_Blastobotrys_muscicola	1
yHMPu5000034673_Blastobotrys_nivea@Seq_4529	D	E	D	yHMPu5000034673_Blastobotrys_nivea	1
yHMPu5000034673_Blastobotrys_nivea@Seq_9321	D	E	D	yHMPu5000034673_Blastobotrys_nivea	1
yHMPu5000034671_Blastobotrys_peoriensis@Seq_1813	D	E	D	yHMPu5000034671_Blastobotrys_peoriensis	1
yHMPu5000034671_Blastobotrys_peoriensis@Seq_4886	D	E	D	yHMPu5000034671_Blastobotrys_peoriensis	1
yHMPu5000034671_Blastobotrys_peoriensis@Seq_1317	D	E	D	yHMPu5000034671_Blastobotrys_peoriensis	1
yHMPu5000034671_Blastobotrys_peoriensis@Seq_1987	D	E	D	yHMPu5000034671_Blastobotrys_peoriensis	1
yHMPu5000034670_Blastobotrys_proliferans@Seq_2358	D	E	D	yHMPu5000034670_Blastobotrys_proliferans	1
yHMPu5000034670_Blastobotrys_proliferans@Seq_3745	D	E	D	yHMPu5000034670_Blastobotrys_proliferans	1
yHMPu5000034670_Blastobotrys_proliferans@Seq_5245	D	E	D	yHMPu5000034670_Blastobotrys_proliferans	1
yHMPu5000034669_Blastobotrys_raffinofermentans@Seq_4801	D	E	D	yHMPu5000034669_Blastobotrys_raffinofermentans	1
yHMPu5000034669_Blastobotrys_raffinofermentans@Seq_1581	D	E	D	yHMPu5000034669_Blastobotrys_raffinofermentans	1
yHMPu5000034667_Blastobotrys_serpentis@Seq_2026	D	E	D	yHMPu5000034667_Blastobotrys_serpentis	1
yHMPu5000034667_Blastobotrys_serpentis@Seq_2998	D	E	D	yHMPu5000034667_Blastobotrys_serpentis	1
yHMPu5000034667_Blastobotrys_serpentis@Seq_6674	D	E	D	yHMPu5000034667_Blastobotrys_serpentis	1
yHMPu5000034665_Kodamaea_laetipori@Seq_5878	D	E	D	yHMPu5000034665_Kodamaea_laetipori	1
yHMPu5000034665_Kodamaea_laetipori@Seq_617	D	E	D	yHMPu5000034665_Kodamaea_laetipori	1
yHMPu5000034660_Diddensiella_caesifluorescens@Seq_1990	D	E	D	yHMPu5000034660_Diddensiella_caesifluorescens	n
yHMPu5000034660_Diddensiella_caesifluorescens@Seq_5648	D	E	D	yHMPu5000034660_Diddensiella_caesifluorescens	n
yHMPu5000034660_Diddensiella_caesifluorescens@Seq_657	D	E	D	yHMPu5000034660_Diddensiella_caesifluorescens	n
yHMPu5000034654_Aciculoconidium_aculeatum@Seq_6459	D	E	D	yHMPu5000034654_Aciculoconidium_aculeatum	1
yHMPu5000034648_Candida_restingae@Seq_1647	D	E	D	yHMPu5000034648_Candida_restingae	1
yHMPu5000034635_Nadsonia_fulvescens@Seq_1024	D	E	D	yHMPu5000034635_Nadsonia_fulvescens	1
yHMPu5000034635_Nadsonia_fulvescens@Seq_6127	D	E	D	yHMPu5000034635_Nadsonia_fulvescens	1
yHMPu5000034632_Candida_athensensis@Seq_2970	D	E	D	yHMPu5000034632_Candida_athensensis	1
yHMPu5000034632_Candida_athensensis@Seq_434	D	E	D	yHMPu5000034632_Candida_athensensis	1
yHMPu5000034615_Saturnispora_zaruensis@Seq_639	-	-	-	yHMPu5000034615_Saturnispora_zaruensis	0
yHMPu5000034605_Spencermartinsiella_europaea@Seq_2	D	E	D	yHMPu5000034605_Spencermartinsiella_europaea	n
yHMPu5000034605_Spencermartinsiella_europaea@Seq_3452	D	E	D	yHMPu5000034605_Spencermartinsiella_europaea	n
yHMPu5000034605_Spencermartinsiella_europaea@Seq_4013	D	E	D	yHMPu5000034605_Spencermartinsiella_europaea	n
yHMPu5000034605_Spencermartinsiella_europaea@Seq_699	D	E	D	yHMPu5000034605_Spencermartinsiella_europaea	n
yHMPu5000026256_Zygotorulaspora_mrakii@Seq_2096	D	E	D	yHMPu5000026256_Zygotorulaspora_mrakii	0
yHMPu5000026197_Brettanomyces_custersianus@Seq_2913	D	E	D	yHMPu5000026197_Brettanomyces_custersianus	0
yHMPu5000026152_Torulaspora_franciscae@Seq_1755	D	E	D	yHMPu5000026152_Torulaspora_franciscae	1
yHMPu5000026152_Torulaspora_franciscae@Seq_656	D	E	D	yHMPu5000026152_Torulaspora_franciscae	1
yHMPu5000026145_Ambrosiozyma_vanderkliftii@Seq_5207	D	E	D	yHMPu5000026145_Ambrosiozyma_vanderkliftii	n
yHMPu5000026142_Citeromyces_matritensis@Seq_1165	D	E	D	yHMPu5000026142_Citeromyces_matritensis	1
yHMPu5000026142_Citeromyces_matritensis@Seq_3166	D	E	D	yHMPu5000026142_Citeromyces_matritensis	1
yHMPu5000026142_Citeromyces_matritensis@Seq_4016	D	E	D	yHMPu5000026142_Citeromyces_matritensis	1
yHMPu5000026142_Citeromyces_matritensis@Seq_459	D	E	D	yHMPu5000026142_Citeromyces_matritensis	1
yHMPu5000026137_Ambrosiozyma_ambrosiae@Seq_1763	D	E	D	yHMPu5000026137_Ambrosiozyma_ambrosiae	1
yHMPu5000026137_Ambrosiozyma_ambrosiae@Seq_3913	D	E	D	yHMPu5000026137_Ambrosiozyma_ambrosiae	1
Xylona_heveae@Seq_3258	D	E	D	Xylona_heveae	NA
Xylona_heveae@Seq_7035	D	E	D	Xylona_heveae	NA
Xylona_heveae@Seq_5002	D	E	D	Xylona_heveae	NA
Wickerhamomyces_ciferrii@Seq_2745	D	E	D	Wickerhamomyces_ciferrii	1
Wickerhamomyces_ciferrii@Seq_3427	D	E	D	Wickerhamomyces_ciferrii	1
Wickerhamomyces_ciferrii@Seq_4371	D	E	D	Wickerhamomyces_ciferrii	1
Wickerhamomyces_anomalus@Seq_2152	D	E	D	Wickerhamomyces_anomalus	1
Wickerhamomyces_anomalus@Seq_4349	D	E	D	Wickerhamomyces_anomalus	1
Wickerhamomyces_anomalus@Seq_5038	D	E	D	Wickerhamomyces_anomalus	1
Torulaspora_delbrueckii@Seq_4076	D	E	D	Torulaspora_delbrueckii	v
Torulaspora_delbrueckii@Seq_4285	D	E	D	Torulaspora_delbrueckii	v
Torulaspora_delbrueckii@Seq_681	D	E	N	Torulaspora_delbrueckii	v
Stagonospora_nodorum@Seq_10826	D	E	D	Stagonospora_nodorum	NA
Stagonospora_nodorum@Seq_11567	D	E	D	Stagonospora_nodorum	NA
Stagonospora_nodorum@Seq_8078	D	E	D	Stagonospora_nodorum	NA
Spathaspora_passalidarum@Seq_4240	D	E	D	Spathaspora_passalidarum	1
Spathaspora_passalidarum@Seq_823	D	E	D	Spathaspora_passalidarum	1
Spathaspora_hagerdaliae@Seq_1217	D	E	D	Spathaspora_hagerdaliae	n
Spathaspora_hagerdaliae@Seq_4478	D	E	D	Spathaspora_hagerdaliae	n
Spathaspora_gorwiae@Seq_2060	D	E	D	Spathaspora_gorwiae	n
Spathaspora_gorwiae@Seq_5613	D	E	D	Spathaspora_gorwiae	n
Spathaspora_girioi@Seq_4382	D	E	D	Spathaspora_girioi	n
Spathaspora_girioi@Seq_4418	D	E	D	Spathaspora_girioi	n
Spathaspora_arborariae@Seq_4281	D	E	D	Spathaspora_arborariae	n
Spathaspora_arborariae@Seq_5220	D	E	D	Spathaspora_arborariae	n
Sclerotinia_sclerotiorum@Seq_5755	D	E	D	Sclerotinia_sclerotiorum	NA
Schizosaccharomyces_pombe@Seq_1742	D	E	D	Schizosaccharomyces_pombe	NA
Scheffersomyces_stipitis@Seq_2193	D	E	D	Scheffersomyces_stipitis	1
Scheffersomyces_stipitis@Seq_242	D	E	D	Scheffersomyces_stipitis	1
Scheffersomyces_stipitis@Seq_2496	D	E	D	Scheffersomyces_stipitis	1
Scheffersomyces_stipitis@Seq_3639	D	E	D	Scheffersomyces_stipitis	1
Scheffersomyces_stipitis@Seq_770	D	E	D	Scheffersomyces_stipitis	1
Scheffersomyces_lignosus@Seq_5244	D	E	D	Scheffersomyces_lignosus	1
Scheffersomyces_lignosus@Seq_732	D	E	D	Scheffersomyces_lignosus	1
Saitoella_complicata@Seq_6828	D	E	D	Saitoella_complicata	NA
Saccharomyces_uvarum@Seq_3631	D	E	D	Saccharomyces_uvarum	n
Saccharomyces_uvarum@Seq_4811	-	E	D	Saccharomyces_uvarum	n
Saccharomyces_uvarum@Seq_2949	D	E	-	Saccharomyces_uvarum	n
Saccharomyces_uvarum@Seq_4396	-	-	-	Saccharomyces_uvarum	n
Saccharomyces_paradoxus@Seq_1325	D	E	D	Saccharomyces_paradoxus	1
Saccharomyces_paradoxus@Seq_3751	D	E	D	Saccharomyces_paradoxus	1
Saccharomyces_paradoxus@Seq_3974	D	E	D	Saccharomyces_paradoxus	1
Saccharomyces_paradoxus@Seq_4871	D	E	D	Saccharomyces_paradoxus	1
Saccharomyces_paradoxus@Seq_3718	D	E	-	Saccharomyces_paradoxus	1
Saccharomyces_mikatae@Seq_2037	D	E	D	Saccharomyces_mikatae	1
Saccharomyces_mikatae@Seq_4268	D	E	D	Saccharomyces_mikatae	1
Saccharomyces_mikatae@Seq_4285	D	E	-	Saccharomyces_mikatae	1
Saccharomyces_mikatae@Seq_629	D	E	D	Saccharomyces_mikatae	1
Saccharomyces_mikatae@Seq_2204	D	-	-	Saccharomyces_mikatae	1
Saccharomyces_kudriavzevii@Seq_1487	D	E	D	Saccharomyces_kudriavzevii	1
Saccharomyces_kudriavzevii@Seq_3246	D	E	D	Saccharomyces_kudriavzevii	1
Saccharomyces_kudriavzevii@Seq_3621	D	E	D	Saccharomyces_kudriavzevii	1
Saccharomyces_kudriavzevii@Seq_3624	D	E	D	Saccharomyces_kudriavzevii	1
Saccharomyces_eubayanus@Seq_1015	D	E	D	Saccharomyces_eubayanus	n
Saccharomyces_eubayanus@Seq_3400	D	E	D	Saccharomyces_eubayanus	n
Saccharomyces_eubayanus@Seq_4503	D	E	D	Saccharomyces_eubayanus	n
Saccharomyces_eubayanus@Seq_4695	D	E	X	Saccharomyces_eubayanus	n
Saccharomyces_eubayanus@Seq_3033	D	-	-	Saccharomyces_eubayanus	n
Saccharomyces_cerevisiae@YJL216C	D	E	D	Saccharomyces_cerevisiae	1
Saccharomyces_cerevisiae@YBR299W	D	E	D	Saccharomyces_cerevisiae	1
Saccharomyces_cerevisiae@YIL172C	D	E	D	Saccharomyces_cerevisiae	1
Saccharomyces_cerevisiae@YGR292W	D	E	D	Saccharomyces_cerevisiae	1
Saccharomyces_cerevisiae@YJL221C	D	E	D	Saccharomyces_cerevisiae	1
Saccharomyces_cerevisiae@YOL157C	D	E	D	Saccharomyces_cerevisiae	1
Saccharomyces_cerevisiae@YGR287C	D	E	D	Saccharomyces_cerevisiae	1
Saccharomyces_arboricola@Seq_229	D	E	D	Saccharomyces_arboricola	v
Saccharomyces_arboricola@Seq_4246	D	E	D	Saccharomyces_arboricola	v
Saccharomyces_arboricola@Seq_4688	D	E	D	Saccharomyces_arboricola	v
Ogataea_polymorpha@Seq_4002	D	E	D	Ogataea_polymorpha	v
Ogataea_parapolymorpha@Seq_2637	D	E	D	Ogataea_parapolymorpha	n
Neurospora_crassa@Seq_3392	D	E	D	Neurospora_crassa	NA
Neurospora_crassa@Seq_3153	D	E	D	Neurospora_crassa	NA
Nakazawaea_peltata@Seq_1926	D	E	D	Nakazawaea_peltata	1
Nadsonia_fulvescens_var_elongata@Seq_4131	-	E	G	Nadsonia_fulvescens_var_elongata	0
Nadsonia_fulvescens_var_elongata@Seq_5079	D	E	D	Nadsonia_fulvescens_var_elongata	0
Meyerozyma_guilliermondii@Seq_1739	D	E	D	Meyerozyma_guilliermondii	1
Meyerozyma_guilliermondii@Seq_2842	D	E	D	Meyerozyma_guilliermondii	1
Meyerozyma_guilliermondii@Seq_4199	D	E	D	Meyerozyma_guilliermondii	1
Metschnikowia_similis@Seq_1561	D	E	D	Metschnikowia_similis	1
Metschnikowia_shivogae@Seq_1345	D	E	D	Metschnikowia_shivogae	n
Metschnikowia_santaceciliae@Seq_6176	D	E	D	Metschnikowia_santaceciliae	1
Metschnikowia_proteae@Seq_756	D	E	D	Metschnikowia_proteae	n
Metschnikowia_mauinuiana@Seq_4052	D	E	D	Metschnikowia_mauinuiana	1
Metschnikowia_matae_maris@Seq_656	D	E	D	Metschnikowia_matae_maris	n
Metschnikowia_matae@Seq_3387	D	E	D	Metschnikowia_matae	n
Metschnikowia_lockheadii@Seq_2780	D	E	D	Metschnikowia_lockheadii	1
Metschnikowia_kipukae@Seq_4229	D	E	D	Metschnikowia_kipukae	1
Metschnikowia_kamakouana@Seq_5513	D	E	D	Metschnikowia_kamakouana	1
Metschnikowia_ipomoeae@Seq_4107	D	E	D	Metschnikowia_ipomoeae	1
Metschnikowia_hibisci@Seq_3515	D	E	D	Metschnikowia_hibisci	1
Metschnikowia_hawaiiensis@Seq_628	D	E	D	Metschnikowia_hawaiiensis	1
Metschnikowia_hamakuensis@Seq_5512	D	E	D	Metschnikowia_hamakuensis	1
Metschnikowia_drakensbergensis@Seq_2844	D	E	D	Metschnikowia_drakensbergensis	n
Metschnikowia_dekortum@Seq_1304	D	E	D	Metschnikowia_dekortum	1
Metschnikowia_continentalis@Seq_802	D	E	D	Metschnikowia_continentalis	1
Metschnikowia_cerradonensis@Seq_4714	D	E	D	Metschnikowia_cerradonensis	1
Metschnikowia_bowlesiae@Seq_5029	D	E	D	Metschnikowia_bowlesiae	n
Metschnikowia_borealis@Seq_3690	D	E	D	Metschnikowia_borealis	1
Metschnikowia_bicuspidata@Seq_756	D	E	D	Metschnikowia_bicuspidata	1
Metschnikowia_arizonensis@Seq_3872	D	E	D	Metschnikowia_arizonensis	1
Metschnikowia_aberdeeniae@Seq_4067	D	E	D	Metschnikowia_aberdeeniae	1
Lodderomyces_elongisporus@Seq_2833	D	E	D	Lodderomyces_elongisporus	1
Lipomyces_starkeyi@Seq_1483	D	E	D	Lipomyces_starkeyi	1
Lipomyces_starkeyi@Seq_2477	D	E	D	Lipomyces_starkeyi	1
Lipomyces_starkeyi@Seq_2997	D	E	D	Lipomyces_starkeyi	1
Lipomyces_starkeyi@Seq_362	D	E	D	Lipomyces_starkeyi	1
Lipomyces_starkeyi@Seq_5698	D	E	D	Lipomyces_starkeyi	1
Lipomyces_starkeyi@Seq_5798	D	E	D	Lipomyces_starkeyi	1
Lipomyces_starkeyi@Seq_6172	D	E	D	Lipomyces_starkeyi	1
Lipomyces_starkeyi@Seq_6390	D	E	D	Lipomyces_starkeyi	1
Lipomyces_starkeyi@Seq_7421	D	E	D	Lipomyces_starkeyi	1
Lipomyces_starkeyi@Seq_8590	D	E	D	Lipomyces_starkeyi	1
Lipomyces_starkeyi@Seq_872	D	E	D	Lipomyces_starkeyi	1
Lipomyces_starkeyi@Seq_646	D	E	D	Lipomyces_starkeyi	1
Lachancea_waltii@Seq_620	D	E	-	Lachancea_waltii	0
Lachancea_thermotolerans@Seq_1622	D	E	D	Lachancea_thermotolerans	1
Lachancea_thermotolerans@Seq_2097	D	E	D	Lachancea_thermotolerans	1
Lachancea_thermotolerans@Seq_57	D	E	D	Lachancea_thermotolerans	1
Lachancea_thermotolerans@Seq_833	D	E	D	Lachancea_thermotolerans	1
Lachancea_quebecensis@Seq_1181	D	E	D	Lachancea_quebecensis	n
Lachancea_quebecensis@Seq_1718	D	E	D	Lachancea_quebecensis	n
Lachancea_quebecensis@Seq_2807	D	E	D	Lachancea_quebecensis	n
Lachancea_quebecensis@Seq_878	D	E	D	Lachancea_quebecensis	n
Lachancea_nothofagi@Seq_1578	D	E	D	Lachancea_nothofagi	n
Lachancea_nothofagi@Seq_4449	D	E	D	Lachancea_nothofagi	n
Lachancea_nothofagi@Seq_3789	D	E	D	Lachancea_nothofagi	n
Lachancea_mirantina@Seq_1428	D	E	D	Lachancea_mirantina	n
Lachancea_mirantina@Seq_4397	D	E	D	Lachancea_mirantina	n
Lachancea_meyersii@Seq_3534	D	E	D	Lachancea_meyersii	1
Lachancea_meyersii@Seq_3954	D	E	D	Lachancea_meyersii	1
Lachancea_meyersii@Seq_4934	D	E	D	Lachancea_meyersii	1
Lachancea_lanzarotensis@Seq_1638	D	E	D	Lachancea_lanzarotensis	n
Lachancea_lanzarotensis@Seq_4455	D	E	D	Lachancea_lanzarotensis	n
Lachancea_lanzarotensis@Seq_901	D	E	D	Lachancea_lanzarotensis	n
Lachancea_kluyveri@Seq_3177	D	E	D	Lachancea_kluyveri	1
Lachancea_kluyveri@Seq_3199	D	E	D	Lachancea_kluyveri	1
Lachancea_kluyveri@Seq_3346	D	E	D	Lachancea_kluyveri	1
Lachancea_kluyveri@Seq_3740	D	E	D	Lachancea_kluyveri	1
Lachancea_kluyveri@Seq_4627	D	E	D	Lachancea_kluyveri	1
Lachancea_kluyveri@Seq_622	D	E	D	Lachancea_kluyveri	1
Lachancea_fermentati@Seq_1674	D	E	D	Lachancea_fermentati	1
Lachancea_fermentati@Seq_3884	D	E	D	Lachancea_fermentati	1
Lachancea_fermentati@Seq_3896	D	E	D	Lachancea_fermentati	1
Lachancea_fantastica@Seq_1252	D	E	D	Lachancea_fantastica	n
Lachancea_fantastica@Seq_3614	D	E	D	Lachancea_fantastica	n
Lachancea_fantastica@Seq_452	D	E	D	Lachancea_fantastica	n
Lachancea_fantastica@Seq_741	D	E	D	Lachancea_fantastica	n
Lachancea_dasiensis@Seq_2586	D	E	D	Lachancea_dasiensis	n
Lachancea_dasiensis@Seq_418	D	E	D	Lachancea_dasiensis	n
Lachancea_dasiensis@Seq_555	D	E	D	Lachancea_dasiensis	n
Lachancea_cidri@Seq_1374	D	E	D	Lachancea_cidri	v
Lachancea_cidri@Seq_225	D	E	D	Lachancea_cidri	v
Lachancea_cidri@Seq_2771	D	E	D	Lachancea_cidri	v
Lachancea_cidri@Seq_3374	-	E	-	Lachancea_cidri	v
Kluyveromyces_lactis@Seq_2088	D	E	D	Kluyveromyces_lactis	v
Kluyveromyces_lactis@Seq_3374	D	E	D	Kluyveromyces_lactis	v
Hyphopichia_burtonii@Seq_4291	D	E	D	Hyphopichia_burtonii	1
Fusarium_graminearum@Seq_12258	D	E	D	Fusarium_graminearum	NA
Fusarium_graminearum@Seq_430	D	E	D	Fusarium_graminearum	NA
Fusarium_graminearum@Seq_9134	-	E	D	Fusarium_graminearum	NA
Fusarium_graminearum@Seq_12348	D	E	D	Fusarium_graminearum	NA
Fusarium_graminearum@Seq_460	D	E	D	Fusarium_graminearum	NA
Dekkera_bruxellensis@Seq_3150	D	E	D	Dekkera_bruxellensis	v
Dekkera_bruxellensis@Seq_3775	D	E	D	Dekkera_bruxellensis	v
Dekkera_bruxellensis@Seq_3790	D	E	D	Dekkera_bruxellensis	v
Dekkera_bruxellensis@Seq_4499	D	E	D	Dekkera_bruxellensis	v
Debaryomyces_hansenii@Seq_1409	D	E	D	Debaryomyces_hansenii	1
Debaryomyces_hansenii@Seq_3683	D	E	D	Debaryomyces_hansenii	1
Cyberlindnera_jadinii@Seq_2332	D	E	D	Cyberlindnera_jadinii	1
Cyberlindnera_fabianii_JCM3601@Seq_3554	D	E	D	Cyberlindnera_fabianii_JCM3601	1
Cyberlindnera_fabianii_JCM3601@Seq_748	D	E	D	Cyberlindnera_fabianii_JCM3601	1
Clavispora_lusitaniae@Seq_4806	-	-	D	Clavispora_lusitaniae	v
Candida_versatilis@Seq_1721	D	E	D	Candida_versatilis	v
Candida_tropicalis@Seq_1884	D	E	D	Candida_tropicalis	1
Candida_tropicalis@Seq_210	D	E	D	Candida_tropicalis	1
Candida_tropicalis@Seq_3683	D	E	D	Candida_tropicalis	1
Candida_tropicalis@Seq_969	D	E	D	Candida_tropicalis	1
Candida_tenuis@Seq_1711	D	E	D	Candida_tenuis	1
Candida_tenuis@Seq_2564	D	E	D	Candida_tenuis	1
Candida_tanzawaensis@Seq_3887	D	E	D	Candida_tanzawaensis	1
Candida_tanzawaensis@Seq_4643	D	E	D	Candida_tanzawaensis	1
Candida_sojae@Seq_1071	D	E	D	Candida_sojae	1
Candida_sojae@Seq_1924	D	E	D	Candida_sojae	1
Candida_sojae@Seq_195	D	E	D	Candida_sojae	1
Candida_sojae@Seq_3975	D	E	D	Candida_sojae	1
Candida_parapsilosis@Seq_1274	D	E	D	Candida_parapsilosis	1
Candida_parapsilosis@Seq_4923	D	E	D	Candida_parapsilosis	1
Candida_orthopsilosis@Seq_5034	D	E	D	Candida_orthopsilosis	1
Candida_intermedia@Seq_4728	D	E	D	Candida_intermedia	1
Candida_intermedia@Seq_758	D	E	D	Candida_intermedia	1
Candida_homilentoma@Seq_4067	D	E	D	Candida_homilentoma	1
Candida_homilentoma@Seq_5423	D	E	D	Candida_homilentoma	1
Candida_dubliniensis@Seq_2624	D	E	D	Candida_dubliniensis	1
Candida_dubliniensis@Seq_322	D	E	D	Candida_dubliniensis	1
Candida_carpophila@Seq_1223	D	E	D	Candida_carpophila	1
Candida_carpophila@Seq_2895	D	E	D	Candida_carpophila	1
Candida_carpophila@Seq_3629	D	E	D	Candida_carpophila	1
Candida_auris@Seq_4794	D	E	D	Candida_auris	n
Candida_albicans@CR_10790W_A	D	E	D	Candida_albicans	1
Candida_albicans@C5_04940W_A	D	E	D	Candida_albicans	1
Brettanomyces_anomalus@Seq_1009	D	E	D	Brettanomyces_anomalus	v
Brettanomyces_anomalus@Seq_2362	D	E	D	Brettanomyces_anomalus	v
Botrytis_cinerea@Seq_8197	D	E	D	Botrytis_cinerea	NA
Babjeviella_inositovora@Seq_1929	D	E	D	Babjeviella_inositovora	1
Babjeviella_inositovora@Seq_342	D	E	D	Babjeviella_inositovora	1
Aspergillus_nidulans@Seq_4348	D	E	D	Aspergillus_nidulans	NA
Aspergillus_nidulans@Seq_9987	D	E	D	Aspergillus_nidulans	NA
Ascoidea_asiatica@Seq_3691	D	E	D	Ascoidea_asiatica	n
Arxula_adeninivorans@Seq_5016	D	E	D	Arxula_adeninivorans	1
Arxula_adeninivorans@Seq_1553	D	E	D	Arxula_adeninivorans	1
Arthrobotrys_oligospora@Seq_7183	D	E	D	Arthrobotrys_oligospora	NA
Arthrobotrys_oligospora@Seq_1707	D	E	D	Arthrobotrys_oligospora	NA
Ambrosiozyma_monospora@Seq_1781	D	E	D	Ambrosiozyma_monospora	1
Ambrosiozyma_monospora@Seq_2045	D	E	D	Ambrosiozyma_monospora	1
Ambrosiozyma_monospora@Seq_575	D	E	D	Ambrosiozyma_monospora	1
Alloascoidea_hylecoeti@Seq_1761	D	E	D	Alloascoidea_hylecoeti	0
Alloascoidea_hylecoeti@Seq_6641	D	E	D	Alloascoidea_hylecoeti	0
NA	NA	NA	NA	NA	NA
gap_ratio	0.0308	0.0264	0.0352	gap_ratio	NA
site_ratio	{'D': 439, '-': 14, 'G': 1}	{'E': 441, '-': 12, 'K': 1}	{'D': 435, '-': 16, 'G': 1, 'X': 1, 'N': 1}	site_ratio	NA
conserved_sites	{'D': 0.9669603524229075}	{'E': 0.9713656387665198}	{'D': 0.9581497797356828}	conserved_sites	NA
Saccharomyces_cerevisiae@YBR299W	D	E	D	Saccharomyces_cerevisiae	1
coordinate	214	276	349	coordinate	NA
