# Supplementary material for: Yeast metabolic innovations emerged via expanded metabolic network and gene positive selection
Source: Mol Syst Biol. 2021 Oct 22;17(10):e10427. doi: 10.15252/msb.202110427 (PMC8532513; doi:10.15252/msb.202110427)
Supplement: Supplementary file 8 — Dataset EV7 [file MSB-17-e10427-s004.xlsx]

## Sheet: Description
Dataset EV7 Result summary in the evolution analysis related to the trait of Crabtree effect and thermotolerance.
Tab #	Name	Description
Tab 2	Crabtree_calculation1	Positively selected gene list related to the formation of Crabtree effect in first calculation
Tab 3	Crabtree_calculation2	Positively selected gene list related to the formation of Crabtree effect in second calculation
Tab 4	Null hypothesis test	Test result when randomly selected 25 Crabtree negative yeast species as the foreground branch in "branch-site" model calculation
Tab 5	Heat-tolerance_calculation1	Positively selected gene list related to the formation of heat-tolerance in first calculation
Tab 6	Heat-tolerance_calculation2	Positively selected gene list related to the formation of heat-tolerance in second calculation
Tab 7	Enrichment analysis	Enrichment analysis of positively selected gene related to heat-tolerance in the branch-site model analysis

## Sheet: Crabtree_calculation1
Positively selected gene list related to the formation of Crabtree effect in first calculation
OG	Branch_select	Number_select	sce	Species_select	Clade_with_trait	Species_with_trait	Select_clade_all	Species_select_ratio	Clade_select_ratio	Select_species
OG1696	Dekkera_bruxellensis_Seq_4807, Node35, Node37	3	YOR142W	Schizosaccharomyces_pombe_Seq_4822,Zygosaccharomyces_rouxii_Seq_522,Hanseniaspora_vinae_Seq_900,Lachancea_kluyveri_Seq_3804,Candida_glabrata_Seq_2435,Naumovozyma_castellii_Seq_3181,Vanderwaltozyma_polyspora_Seq_2023,yHMPu5000034876_Tetrapisispora_iriomotensis_Seq_5131,Zygosaccharomyces_rouxii_Seq_522,Hanseniaspora_vinae_Seq_900,Lachancea_kluyveri_Seq_3804,Candida_glabrata_Seq_2435,Naumovozyma_cas…	4	9	4	1	1	9
OG1432	Dekkera_bruxellensis_Seq_3744, Hanseniaspora_vinae_Seq_326, Lachancea_waltii_Seq_50, Naumovozyma_castellii_Seq_2712, Node65, Node67, Node71, Saccharomyces_paradoxus_Seq_2862, Schizosaccharomyces_pombe_Seq_1079, Tetrapisispora_phaffii_Seq_1611, Zygosaccharomyces_bailii_Seq_2311	11	YKL060C	Tetrapisispora_phaffii_Seq_1611,Naumovozyma_castellii_Seq_2712,Saccharomyces_paradoxus_Seq_2862,Lachancea_waltii_Seq_50,Dekkera_bruxellensis_Seq_3744,Zygosaccharomyces_bailii_Seq_2311,Naumovozyma_castellii_Seq_2712,Saccharomyces_paradoxus_Seq_2862,Lachancea_waltii_Seq_50,Dekkera_bruxellensis_Seq_3744,Zygosaccharomyces_bailii_Seq_2311,Lachancea_waltii_Seq_50,Dekkera_bruxellensis_Seq_3744,Zygosacch…	4	8	4	1	1	8
OG1299	Dekkera_bruxellensis_Seq_5579, Hanseniaspora_vinae_Seq_4589, Nakaseomyces_castellii_Seq_1692, Node29, Node32, Node37, Schizosaccharomyces_pombe_Seq_2829, Zygosaccharomyces_bailii_Seq_1636	8	YOR347C	Hanseniaspora_vinae_Seq_4589,Torulaspora_delbrueckii_Seq_4440,yHMPu5000026152_Torulaspora_franciscae_Seq_406,Zygosaccharomyces_bailii_Seq_1636,Nakaseomyces_castellii_Seq_1692,Nakaseomyces_delphensis_Seq_18,Torulaspora_delbrueckii_Seq_4440,yHMPu5000026152_Torulaspora_franciscae_Seq_406,Nakaseomyces_castellii_Seq_1692,Nakaseomyces_delphensis_Seq_18,Dekkera_bruxellensis_Seq_5579,Hanseniaspora_vinae_…	4	8	4	1	1	8
OG1424	Dekkera_bruxellensis_Seq_1856, Hanseniaspora_vinae_Seq_2139, Lachancea_fermentati_Seq_1183, Lachancea_waltii_Seq_451, Nakaseomyces_castellii_Seq_4239, Nakaseomyces_delphensis_Seq_4336, Naumovozyma_castellii_Seq_4432, Node11, Node17, Node19, Node9, Schizosaccharomyces_pombe_Seq_4488, yHMPu5000026152_Torulaspora_franciscae_Seq_314	13	YCR012W	Hanseniaspora_vinae_Seq_2139,Naumovozyma_castellii_Seq_4432,Lachancea_fermentati_Seq_1183,Lachancea_waltii_Seq_451,yHMPu5000026152_Torulaspora_franciscae_Seq_314,Nakaseomyces_delphensis_Seq_4336,Nakaseomyces_castellii_Seq_4239,Naumovozyma_castellii_Seq_4432,Lachancea_fermentati_Seq_1183,Lachancea_waltii_Seq_451,yHMPu5000026152_Torulaspora_franciscae_Seq_314,Nakaseomyces_delphensis_Seq_4336,Nakase…	4	9	4	1	1	9
OG1533	Dekkera_bruxellensis_Seq_2246, Hanseniaspora_vinae_Seq_3337, Node34, Schizosaccharomyces_pombe_Seq_2655, Zygosaccharomyces_rouxii_Seq_3892	5	YBL099W	Zygosaccharomyces_bailii_Seq_894,Zygosaccharomyces_rouxii_Seq_3892,Dekkera_bruxellensis_Seq_2246,Hanseniaspora_vinae_Seq_3337,Schizosaccharomyces_pombe_Seq_2655,Zygosaccharomyces_rouxii_Seq_3892	4	9	4	0.555556	1	5
OG2197	Hanseniaspora_vinae_Seq_3078, Node49, Node51, Node53, Node55, Node56, Schizosaccharomyces_pombe_Seq_4926, yHMPu5000034710_Kluyveromyces_dobzhanskii_Seq_4085	8	YDR050C	Hanseniaspora_vinae_Seq_3078,yHMPu5000034710_Kluyveromyces_dobzhanskii_Seq_4085,Candida_glabrata_Seq_49,Saccharomyces_eubayanus_Seq_1259,Saccharomyces_kudriavzevii_Seq_3560,Naumovozyma_castellii_Seq_2573,yHMPu5000034876_Tetrapisispora_iriomotensis_Seq_3666,yHMPu5000034710_Kluyveromyces_dobzhanskii_Seq_4085,Candida_glabrata_Seq_49,Saccharomyces_eubayanus_Seq_1259,Saccharomyces_kudriavzevii_Seq_356…	4	9	3	0.888889	0.75	8
OG2038	Candida_glabrata_Seq_4337, Dekkera_bruxellensis_Seq_4721, Hanseniaspora_vinae_Seq_1262, Nakaseomyces_castellii_Seq_709, Node10, Node4	6	YBR196C	Hanseniaspora_vinae_Seq_1262,yHMPu5000034876_Tetrapisispora_iriomotensis_Seq_694,Zygosaccharomyces_rouxii_Seq_1652,Saccharomyces_mikatae_Seq_1255,Candida_glabrata_Seq_4337,Nakaseomyces_castellii_Seq_709,Lachancea_thermotolerans_Seq_1742,Saccharomyces_mikatae_Seq_1255,Candida_glabrata_Seq_4337,Nakaseomyces_castellii_Seq_709,Lachancea_thermotolerans_Seq_1742,Candida_glabrata_Seq_4337,Dekkera_bruxel…	4	9	3	0.888889	0.75	8
OG1193	Dekkera_bruxellensis_Seq_4099, Hanseniaspora_vinae_Seq_1347, Lachancea_thermotolerans_Seq_2507, Nakaseomyces_castellii_Seq_3576, Node16, Node4, Node9, Saccharomyces_cerevisiae_YHR174W, Tetrapisispora_phaffii_Seq_1835, Torulaspora_delbrueckii_Seq_830	10	YMR323W	Hanseniaspora_vinae_Seq_1347,Tetrapisispora_phaffii_Seq_1835,Nakaseomyces_castellii_Seq_3576,Dekkera_bruxellensis_Seq_4099,Lachancea_thermotolerans_Seq_2507,Torulaspora_delbrueckii_Seq_830,Saccharomyces_cerevisiae_YHR174W,Saccharomyces_mikatae_Seq_1519,Nakaseomyces_castellii_Seq_3576,Dekkera_bruxellensis_Seq_4099,Lachancea_thermotolerans_Seq_2507,Saccharomyces_cerevisiae_YHR174W,Saccharomyces_mik…	4	8	3	0.875	0.75	7
OG2807	Dekkera_bruxellensis_Seq_661, Hanseniaspora_vinae_Seq_3225, Node15	3	YER178W	Hanseniaspora_vinae_Seq_3225,yHMPu5000034876_Tetrapisispora_iriomotensis_Seq_2932,Saccharomyces_kudriavzevii_Seq_230,Saccharomyces_mikatae_Seq_2309,Zygosaccharomyces_bailii_Seq_999,yHMPu5000026152_Torulaspora_franciscae_Seq_3471,Nakaseomyces_castellii_Seq_1558,Dekkera_bruxellensis_Seq_661,Hanseniaspora_vinae_Seq_3225	4	9	3	0.888889	0.75	8
OG1145	Candida_glabrata_Seq_1004, Hanseniaspora_vinae_Seq_1360, Lachancea_kluyveri_Seq_3831, Lachancea_waltii_Seq_1060, Node58, Node61, Node64, Saccharomyces_eubayanus_Seq_24, Schizosaccharomyces_pombe_Seq_1771, yHMPu5000034710_Kluyveromyces_dobzhanskii_Seq_631	10	YJR009C	Hanseniaspora_vinae_Seq_1360,Saccharomyces_eubayanus_Seq_24,Candida_glabrata_Seq_1004,yHMPu5000034710_Kluyveromyces_dobzhanskii_Seq_631,Lachancea_kluyveri_Seq_3831,Lachancea_waltii_Seq_1060,Saccharomyces_eubayanus_Seq_24,Candida_glabrata_Seq_1004,yHMPu5000034710_Kluyveromyces_dobzhanskii_Seq_631,Lachancea_kluyveri_Seq_3831,Lachancea_waltii_Seq_1060,Candida_glabrata_Seq_1004,Hanseniaspora_vinae_Se…	4	8	3	0.875	0.75	7
OG1667	Hanseniaspora_vinae_Seq_540, Node62, Node67, Node72, Saccharomyces_uvarum_Seq_3701, Schizosaccharomyces_pombe_Seq_254, Zygosaccharomyces_rouxii_Seq_3452	7	YLR354C	Hanseniaspora_vinae_Seq_540,Zygosaccharomyces_rouxii_Seq_3452,Lachancea_fermentati_Seq_1586,Lachancea_thermotolerans_Seq_2311,Lachancea_waltii_Seq_228,Nakaseomyces_castellii_Seq_563,Saccharomyces_uvarum_Seq_3701,Lachancea_fermentati_Seq_1586,Lachancea_thermotolerans_Seq_2311,Lachancea_waltii_Seq_228,Nakaseomyces_castellii_Seq_563,Saccharomyces_uvarum_Seq_3701,Hanseniaspora_vinae_Seq_540,Saccharom…	4	9	3	0.888889	0.75	8
OG2409	Dekkera_bruxellensis_Seq_3843, Node33, Node41	3	YGR244C	Dekkera_bruxellensis_Seq_3843,Saccharomyces_eubayanus_Seq_4052,Saccharomyces_cerevisiae_YGR244C,Saccharomyces_kudriavzevii_Seq_2446,yHMPu5000026152_Torulaspora_franciscae_Seq_3228,Lachancea_fermentati_Seq_1347,Lachancea_kluyveri_Seq_2413,Hanseniaspora_vinae_Seq_4042,yHMPu5000026152_Torulaspora_franciscae_Seq_3228,Lachancea_fermentati_Seq_1347,Lachancea_kluyveri_Seq_2413,Hanseniaspora_vinae_Seq_40…	4	8	3	0.875	0.75	7
OG1171	Dekkera_bruxellensis_Seq_4686, Hanseniaspora_vinae_Seq_250, Lachancea_kluyveri_Seq_4370, Lachancea_thermotolerans_Seq_3989, Node62, Node64, Tetrapisispora_phaffii_Seq_1350, yHMPu5000026152_Torulaspora_franciscae_Seq_4199	8	YPL036W	Tetrapisispora_phaffii_Seq_1350,Saccharomyces_kudriavzevii_Seq_3421,Saccharomyces_mikatae_Seq_1425,Saccharomyces_kudriavzevii_Seq_3421,Saccharomyces_mikatae_Seq_1425,Dekkera_bruxellensis_Seq_4686,Hanseniaspora_vinae_Seq_250,Lachancea_kluyveri_Seq_4370,Lachancea_thermotolerans_Seq_3989,Tetrapisispora_phaffii_Seq_1350,yHMPu5000026152_Torulaspora_franciscae_Seq_4199	4	9	3	0.888889	0.75	8
OG2794	Dekkera_bruxellensis_Seq_4583, Hanseniaspora_vinae_Seq_855, Lachancea_waltii_Seq_3578, Nakaseomyces_castellii_Seq_2922, Node10, Node3, Node5, Node8, Zygosaccharomyces_rouxii_Seq_3167	9	YKL152C	Hanseniaspora_vinae_Seq_855,Zygosaccharomyces_rouxii_Seq_3167,Lachancea_kluyveri_Seq_4022,Saccharomyces_cerevisiae_YKL152C,Saccharomyces_uvarum_Seq_2478,Lachancea_waltii_Seq_3578,Nakaseomyces_castellii_Seq_2922,Zygosaccharomyces_rouxii_Seq_3167,Lachancea_kluyveri_Seq_4022,Saccharomyces_cerevisiae_YKL152C,Saccharomyces_uvarum_Seq_2478,Lachancea_waltii_Seq_3578,Nakaseomyces_castellii_Seq_2922,Lacha…	4	8	3	0.875	0.75	7
OG2007	Node47	1	YOL061W	Hanseniaspora_vinae_Seq_1600,Lachancea_waltii_Seq_4404,Tetrapisispora_phaffii_Seq_3880,Nakaseomyces_castellii_Seq_868,Saccharomyces_kudriavzevii_Seq_3372,Saccharomyces_cerevisiae_YOL061W,Saccharomyces_paradoxus_Seq_3042	4	7	2	0.857143	0.5	6
OG1959	Hanseniaspora_vinae_Seq_1634, Node13	2	YBR221C	Hanseniaspora_vinae_Seq_1634,Lachancea_kluyveri_Seq_2409,yHMPu5000034710_Kluyveromyces_dobzhanskii_Seq_2742,Candida_glabrata_Seq_3670,Nakaseomyces_castellii_Seq_683,Saccharomyces_paradoxus_Seq_3709,Saccharomyces_uvarum_Seq_2364,Hanseniaspora_vinae_Seq_1634	4	9	2	0.777778	0.5	7
OG1254	Node6	1	YLR038C	Dekkera_bruxellensis_Seq_697,Schizosaccharomyces_pombe_Seq_4659	4	9	2	0.222222	0.5	2
OG1842	Node39	1	YGR020C	Hanseniaspora_vinae_Seq_1160,Saccharomyces_eubayanus_Seq_1150,Naumovozyma_castellii_Seq_1213,yHMPu5000034876_Tetrapisispora_iriomotensis_Seq_3198,yHMPu5000026152_Torulaspora_franciscae_Seq_2752,Lachancea_fermentati_Seq_1217,Lachancea_kluyveri_Seq_2578	4	9	2	0.777778	0.5	7
OG2132	Hanseniaspora_vinae_Seq_3968, Node12	2	YPL078C	Torulaspora_delbrueckii_Seq_2016,Naumovozyma_castellii_Seq_3141,Saccharomyces_eubayanus_Seq_3656,Hanseniaspora_vinae_Seq_3968,Vanderwaltozyma_polyspora_Seq_4086,Tetrapisispora_phaffii_Seq_4351,yHMPu5000034876_Tetrapisispora_iriomotensis_Seq_2160,Hanseniaspora_vinae_Seq_3968	4	9	2	0.777778	0.5	7
OG2367	Hanseniaspora_vinae_Seq_2518, Node18	2	YPL234C	Tetrapisispora_phaffii_Seq_2968,yHMPu5000034876_Tetrapisispora_iriomotensis_Seq_5090,Naumovozyma_castellii_Seq_3823,Lachancea_waltii_Seq_3328,Saccharomyces_cerevisiae_YPL234C,Saccharomyces_paradoxus_Seq_3899,Hanseniaspora_vinae_Seq_2518	4	8	2	0.75	0.5	6
OG3449	Node29	1	YOR283W	Hanseniaspora_vinae_Seq_3251,Lachancea_thermotolerans_Seq_277,yHMPu5000034710_Kluyveromyces_dobzhanskii_Seq_3985,Zygosaccharomyces_rouxii_Seq_2024,yHMPu5000034876_Tetrapisispora_iriomotensis_Seq_5103,Saccharomyces_cerevisiae_YOR283W,Saccharomyces_mikatae_Seq_2609	4	8	2	0.75	0.5	6
OG4198	Hanseniaspora_vinae_Seq_4075, Node37	2	YML081C-A	Hanseniaspora_vinae_Seq_4075,Naumovozyma_castellii_Seq_2081,Saccharomyces_paradoxus_Seq_1445,Hanseniaspora_vinae_Seq_4075	4	9	2	0.333333	0.5	3
OG2522	Node15, Node16, Node20, Node25	4	YBR011C	Vanderwaltozyma_polyspora_Seq_1747,Hanseniaspora_vinae_Seq_4251,Saccharomyces_eubayanus_Seq_4606,Candida_glabrata_Seq_4764,Nakaseomyces_delphensis_Seq_1118,Lachancea_fermentati_Seq_3145,Lachancea_waltii_Seq_4581,Vanderwaltozyma_polyspora_Seq_1747,Hanseniaspora_vinae_Seq_4251,Saccharomyces_eubayanus_Seq_4606,Candida_glabrata_Seq_4764,Nakaseomyces_delphensis_Seq_1118,Lachancea_fermentati_Seq_3145,L…	4	9	2	0.777778	0.5	7
OG2968	Node1	1	YHL011C	Hanseniaspora_vinae_Seq_101,Naumovozyma_castellii_Seq_3428,Saccharomyces_cerevisiae_YHL011C,Tetrapisispora_phaffii_Seq_3626,Lachancea_kluyveri_Seq_1148,Lachancea_thermotolerans_Seq_780,Lachancea_waltii_Seq_262	4	7	2	0.857143	0.5	6
OG1333	Node20, yHMPu5000034876_Tetrapisispora_iriomotensis_Seq_4657	2	YNL241C	yHMPu5000034710_Kluyveromyces_dobzhanskii_Seq_145,Hanseniaspora_vinae_Seq_1140,yHMPu5000034876_Tetrapisispora_iriomotensis_Seq_4657,Torulaspora_delbrueckii_Seq_2576,Zygosaccharomyces_bailii_Seq_348,Saccharomyces_mikatae_Seq_2326,Saccharomyces_paradoxus_Seq_4668,yHMPu5000034876_Tetrapisispora_iriomotensis_Seq_4657	4	9	2	0.777778	0.5	7
OG2513	Node30	1	YHR200W	Hanseniaspora_vinae_Seq_391,Lachancea_fermentati_Seq_1401,Saccharomyces_eubayanus_Seq_990,Nakaseomyces_delphensis_Seq_3587,yHMPu5000034710_Kluyveromyces_dobzhanskii_Seq_1512,Zygosaccharomyces_rouxii_Seq_416,yHMPu5000034876_Tetrapisispora_iriomotensis_Seq_3742	4	9	2	0.777778	0.5	7
OG3790	Node32, Vanderwaltozyma_polyspora_Seq_3044	2	YJR048W	Vanderwaltozyma_polyspora_Seq_3044,Hanseniaspora_vinae_Seq_1873,Saccharomyces_kudriavzevii_Seq_3592,Saccharomyces_eubayanus_Seq_3241,Saccharomyces_uvarum_Seq_3841,Vanderwaltozyma_polyspora_Seq_3044	4	8	2	0.625	0.5	5
OG3810	Node20	1	YKL015W	Hanseniaspora_vinae_Seq_4267,Zygosaccharomyces_rouxii_Seq_3398,yHMPu5000026152_Torulaspora_franciscae_Seq_3355,Naumovozyma_castellii_Seq_1411,Saccharomyces_kudriavzevii_Seq_1887,Saccharomyces_cerevisiae_YKL015W,Saccharomyces_mikatae_Seq_49	4	8	2	0.75	0.5	6
OG1302	Node44	1	YMR105C	Hanseniaspora_vinae_Seq_334,Vanderwaltozyma_polyspora_Seq_1429,Saccharomyces_cerevisiae_YMR105C,Zygosaccharomyces_bailii_Seq_1635,Torulaspora_delbrueckii_Seq_1421,Saccharomyces_uvarum_Seq_2060,yHMPu5000034876_Tetrapisispora_iriomotensis_Seq_1241	4	8	2	0.75	0.5	6
OG1786	Hanseniaspora_vinae_Seq_1249, Node61, Node63, Node67, Node69	5	YOR136W	Hanseniaspora_vinae_Seq_1249,Saccharomyces_eubayanus_Seq_1058,Saccharomyces_kudriavzevii_Seq_4612,Vanderwaltozyma_polyspora_Seq_2955,Tetrapisispora_phaffii_Seq_1820,yHMPu5000034876_Tetrapisispora_iriomotensis_Seq_2687,Saccharomyces_eubayanus_Seq_1058,Saccharomyces_kudriavzevii_Seq_4612,Vanderwaltozyma_polyspora_Seq_2955,Tetrapisispora_phaffii_Seq_1820,yHMPu5000034876_Tetrapisispora_iriomotensis_S…	4	8	2	0.75	0.5	6
OG1275	Hanseniaspora_vinae_Seq_2109, Node38, Tetrapisispora_phaffii_Seq_933	3	YKL148C	Tetrapisispora_phaffii_Seq_933,Hanseniaspora_vinae_Seq_2109,Hanseniaspora_vinae_Seq_2109,Tetrapisispora_phaffii_Seq_933	4	9	2	0.222222	0.5	2
OG4068	Hanseniaspora_vinae_Seq_1859, Node59	2	YHR039C-A	yHMPu5000026152_Torulaspora_franciscae_Seq_1792,Zygosaccharomyces_bailii_Seq_3570,Saccharomyces_mikatae_Seq_3488,Saccharomyces_kudriavzevii_Seq_1747,Saccharomyces_paradoxus_Seq_2519,Hanseniaspora_vinae_Seq_1859,Vanderwaltozyma_polyspora_Seq_5678,Hanseniaspora_vinae_Seq_1859	4	8	2	0.875	0.5	7
OG1488	Candida_glabrata_Seq_5136, Hanseniaspora_vinae_Seq_3519, Node1, Node2, Vanderwaltozyma_polyspora_Seq_158, Zygosaccharomyces_rouxii_Seq_3381, yHMPu5000034710_Kluyveromyces_dobzhanskii_Seq_716	7	YHR183W	Candida_glabrata_Seq_5136,Vanderwaltozyma_polyspora_Seq_158,Saccharomyces_eubayanus_Seq_2030,Lachancea_waltii_Seq_1709,yHMPu5000034710_Kluyveromyces_dobzhanskii_Seq_716,Candida_glabrata_Seq_5136,Vanderwaltozyma_polyspora_Seq_158,Candida_glabrata_Seq_5136,Hanseniaspora_vinae_Seq_3519,Vanderwaltozyma_polyspora_Seq_158,Zygosaccharomyces_rouxii_Seq_3381,yHMPu5000034710_Kluyveromyces_dobzhanskii_Seq_7…	4	9	2	0.777778	0.5	7
OG3991	Node32	1	YHR163W	Hanseniaspora_vinae_Seq_3663,Vanderwaltozyma_polyspora_Seq_2323,Saccharomyces_mikatae_Seq_3862,Saccharomyces_uvarum_Seq_3165,Candida_glabrata_Seq_1762,Nakaseomyces_castellii_Seq_3317	4	8	2	0.75	0.5	6
OG1629	Hanseniaspora_vinae_Seq_3031, Node7, Node9	3	YFL018C	Hanseniaspora_vinae_Seq_3031,Vanderwaltozyma_polyspora_Seq_4526,Saccharomyces_kudriavzevii_Seq_4870,Saccharomyces_eubayanus_Seq_3516,Saccharomyces_uvarum_Seq_2462,Naumovozyma_castellii_Seq_4449,Nakaseomyces_castellii_Seq_307,Vanderwaltozyma_polyspora_Seq_4526,Saccharomyces_kudriavzevii_Seq_4870,Saccharomyces_eubayanus_Seq_3516,Saccharomyces_uvarum_Seq_2462,Naumovozyma_castellii_Seq_4449,Nakaseomy…	4	9	2	0.777778	0.5	7
OG1924	Node18, Node22	2	YDR148C	Hanseniaspora_vinae_Seq_2591,Lachancea_kluyveri_Seq_4637,Nakaseomyces_castellii_Seq_4193,Nakaseomyces_delphensis_Seq_1698,Saccharomyces_uvarum_Seq_751,yHMPu5000026152_Torulaspora_franciscae_Seq_1972,Nakaseomyces_castellii_Seq_4193,Nakaseomyces_delphensis_Seq_1698,Saccharomyces_uvarum_Seq_751,yHMPu5000026152_Torulaspora_franciscae_Seq_1972	4	8	2	0.75	0.5	6
OG2321	Node1, Node11, Node9	3	YMR099C	yHMPu5000034876_Tetrapisispora_iriomotensis_Seq_2381,Hanseniaspora_vinae_Seq_1184,Lachancea_fermentati_Seq_880,Lachancea_kluyveri_Seq_826,Naumovozyma_castellii_Seq_2984,Zygosaccharomyces_bailii_Seq_4534,Zygosaccharomyces_rouxii_Seq_1982,Naumovozyma_castellii_Seq_2984,Zygosaccharomyces_bailii_Seq_4534,Zygosaccharomyces_rouxii_Seq_1982,Zygosaccharomyces_bailii_Seq_4534,Zygosaccharomyces_rouxii_Seq_…	4	7	2	1	0.5	7
OG3546	Node37, Node44	2	YHR026W	Vanderwaltozyma_polyspora_Seq_3900,Lachancea_waltii_Seq_3571,yHMPu5000034710_Kluyveromyces_dobzhanskii_Seq_1531,Hanseniaspora_vinae_Seq_2557,Lachancea_kluyveri_Seq_2547,Saccharomyces_cerevisiae_YHR026W,Saccharomyces_paradoxus_Seq_111,Hanseniaspora_vinae_Seq_2557,Lachancea_kluyveri_Seq_2547	4	8	2	0.75	0.5	6
OG2413	Node35	1	YJL180C	yHMPu5000034710_Kluyveromyces_dobzhanskii_Seq_1367,Zygosaccharomyces_rouxii_Seq_98,Lachancea_waltii_Seq_2275,Hanseniaspora_vinae_Seq_3712,Vanderwaltozyma_polyspora_Seq_3347,Saccharomyces_mikatae_Seq_1545,Candida_glabrata_Seq_313	4	9	2	0.777778	0.5	7
OG3839	Node33, yHMPu5000034876_Tetrapisispora_iriomotensis_Seq_622	2	YKR066C	Zygosaccharomyces_rouxii_Seq_3064,yHMPu5000034876_Tetrapisispora_iriomotensis_Seq_622,Hanseniaspora_vinae_Seq_318,yHMPu5000034710_Kluyveromyces_dobzhanskii_Seq_2801,Lachancea_fermentati_Seq_611,Saccharomyces_eubayanus_Seq_688,Lachancea_kluyveri_Seq_2165,yHMPu5000034876_Tetrapisispora_iriomotensis_Seq_622	4	8	2	0.875	0.5	7
OG1934	Node1	1	YHR206W	Hanseniaspora_vinae_Seq_456,Lachancea_thermotolerans_Seq_4058,Lachancea_waltii_Seq_1631,Naumovozyma_castellii_Seq_3299,Zygosaccharomyces_rouxii_Seq_3661,Saccharomyces_cerevisiae_YHR206W,Saccharomyces_eubayanus_Seq_731	4	8	2	0.75	0.5	6
OG4087	Node10, Node8	2	YBL008W	Hanseniaspora_vinae_Seq_965,Vanderwaltozyma_polyspora_Seq_100,Naumovozyma_castellii_Seq_3120,Torulaspora_delbrueckii_Seq_412,Zygosaccharomyces_rouxii_Seq_3943,Saccharomyces_cerevisiae_YBL008W,Saccharomyces_uvarum_Seq_2165,Vanderwaltozyma_polyspora_Seq_100,Naumovozyma_castellii_Seq_3120,Torulaspora_delbrueckii_Seq_412,Zygosaccharomyces_rouxii_Seq_3943,Saccharomyces_cerevisiae_YBL008W,Saccharomyces…	4	8	2	0.75	0.5	6
OG2185	Node54	1	YLR182W	Hanseniaspora_vinae_Seq_923,Tetrapisispora_phaffii_Seq_4465,yHMPu5000034876_Tetrapisispora_iriomotensis_Seq_639,Candida_glabrata_Seq_1241,yHMPu5000026152_Torulaspora_franciscae_Seq_414,Lachancea_fermentati_Seq_2403,Lachancea_thermotolerans_Seq_3160	4	9	2	0.777778	0.5	7
OG2006	Hanseniaspora_vinae_Seq_2852, Node25, Node27	3	YPR191W	Lachancea_kluyveri_Seq_3816,Zygosaccharomyces_rouxii_Seq_4562,Nakaseomyces_delphensis_Seq_4370,Nakaseomyces_castellii_Seq_2345,Saccharomyces_cerevisiae_YPR191W,Saccharomyces_paradoxus_Seq_1871,Zygosaccharomyces_rouxii_Seq_4562,Nakaseomyces_delphensis_Seq_4370,Nakaseomyces_castellii_Seq_2345,Saccharomyces_cerevisiae_YPR191W,Saccharomyces_paradoxus_Seq_1871,Hanseniaspora_vinae_Seq_2852	4	8	2	0.75	0.5	6
OG2970	Node18	1	YCR036W	Tetrapisispora_phaffii_Seq_935,Naumovozyma_castellii_Seq_1866,Saccharomyces_cerevisiae_YCR036W,Saccharomyces_uvarum_Seq_1197,Hanseniaspora_vinae_Seq_1483,Lachancea_kluyveri_Seq_3722,Lachancea_waltii_Seq_3732	4	8	2	0.75	0.5	6
OG3208	Node13, Node3	2	YDR529C	Hanseniaspora_vinae_Seq_4199,Zygosaccharomyces_rouxii_Seq_1658,Nakaseomyces_delphensis_Seq_39,Saccharomyces_cerevisiae_YDR529C,Saccharomyces_mikatae_Seq_218,Vanderwaltozyma_polyspora_Seq_5471,Tetrapisispora_phaffii_Seq_5039,Vanderwaltozyma_polyspora_Seq_5471,Tetrapisispora_phaffii_Seq_5039	4	8	2	0.75	0.5	6
OG1769	Node7	1	YER068W	Hanseniaspora_vinae_Seq_1105,Zygosaccharomyces_rouxii_Seq_1862,Naumovozyma_castellii_Seq_2840,Saccharomyces_kudriavzevii_Seq_4258,Saccharomyces_mikatae_Seq_2196,Lachancea_kluyveri_Seq_4752,yHMPu5000034710_Kluyveromyces_dobzhanskii_Seq_3401	4	8	2	0.875	0.5	7
OG1656	Hanseniaspora_vinae_Seq_4338, Zygosaccharomyces_bailii_Seq_1860	2	YDL185W	Hanseniaspora_vinae_Seq_4338,Zygosaccharomyces_bailii_Seq_1860	4	9	2	0.222222	0.5	2
OG3794	Node38	1	YDR377W	Lachancea_kluyveri_Seq_2350,Zygosaccharomyces_bailii_Seq_4549,yHMPu5000026152_Torulaspora_franciscae_Seq_2333,Hanseniaspora_vinae_Seq_708	4	9	2	0.444444	0.5	4
OG4079	Node50	1	YDR248C	yHMPu5000034710_Kluyveromyces_dobzhanskii_Seq_4244,Saccharomyces_cerevisiae_YDR248C,Nakaseomyces_delphensis_Seq_236,Lachancea_kluyveri_Seq_5060,Hanseniaspora_vinae_Seq_4193,Tetrapisispora_phaffii_Seq_4779,Vanderwaltozyma_polyspora_Seq_3143	4	8	2	0.75	0.5	6
OG1208	Candida_glabrata_Seq_2791, Hanseniaspora_vinae_Seq_3191, Node45, Node48	4	YGL253W	Hanseniaspora_vinae_Seq_3191,Saccharomyces_kudriavzevii_Seq_929,Saccharomyces_uvarum_Seq_4094,Candida_glabrata_Seq_2791,Nakaseomyces_castellii_Seq_4101,Saccharomyces_kudriavzevii_Seq_929,Saccharomyces_uvarum_Seq_4094,Candida_glabrata_Seq_2791,Hanseniaspora_vinae_Seq_3191	4	7	2	0.714286	0.5	5
OG4150	Hanseniaspora_vinae_Seq_3862, Lachancea_fermentati_Seq_4456, Node14, Node16, Node20, Node21	6	YBL045C	Hanseniaspora_vinae_Seq_3862,Lachancea_fermentati_Seq_4456,Nakaseomyces_delphensis_Seq_1036,Zygosaccharomyces_bailii_Seq_1652,Zygosaccharomyces_rouxii_Seq_3588,Naumovozyma_castellii_Seq_1245,Saccharomyces_cerevisiae_YBL045C,Lachancea_fermentati_Seq_4456,Nakaseomyces_delphensis_Seq_1036,Zygosaccharomyces_bailii_Seq_1652,Zygosaccharomyces_rouxii_Seq_3588,Naumovozyma_castellii_Seq_1245,Saccharomyces…	4	7	2	0.857143	0.5	6
OG2677	Node52, Node54	2	YNL037C	Hanseniaspora_vinae_Seq_1459,Tetrapisispora_phaffii_Seq_4001,yHMPu5000034876_Tetrapisispora_iriomotensis_Seq_2018,Nakaseomyces_delphensis_Seq_3954,Saccharomyces_mikatae_Seq_4053,Saccharomyces_uvarum_Seq_2684,Saccharomyces_paradoxus_Seq_4202,Tetrapisispora_phaffii_Seq_4001,yHMPu5000034876_Tetrapisispora_iriomotensis_Seq_2018,Nakaseomyces_delphensis_Seq_3954,Saccharomyces_mikatae_Seq_4053,Saccharom…	4	9	2	0.777778	0.5	7
OG1416	Hanseniaspora_vinae_Seq_4160, Nakaseomyces_delphensis_Seq_3273, Vanderwaltozyma_polyspora_Seq_3604	3	YNR001C	Hanseniaspora_vinae_Seq_4160,Nakaseomyces_delphensis_Seq_3273,Vanderwaltozyma_polyspora_Seq_3604	4	8	2	0.375	0.5	3
OG2635	Hanseniaspora_vinae_Seq_717, Node3	2	YEL051W	Nakaseomyces_delphensis_Seq_47,Naumovozyma_castellii_Seq_1030,Tetrapisispora_phaffii_Seq_1102,yHMPu5000034876_Tetrapisispora_iriomotensis_Seq_725,Lachancea_kluyveri_Seq_325,Lachancea_waltii_Seq_226,Hanseniaspora_vinae_Seq_717	4	8	2	0.875	0.5	7
OG1690	Node24	1	YFR028C	Nakaseomyces_castellii_Seq_1205,Naumovozyma_castellii_Seq_3113,Torulaspora_delbrueckii_Seq_2488,Hanseniaspora_vinae_Seq_4187,Lachancea_kluyveri_Seq_2793,Lachancea_fermentati_Seq_3340,Lachancea_thermotolerans_Seq_4141	4	8	2	0.875	0.5	7
OG1835	Hanseniaspora_vinae_Seq_1557, Node43	2	YKL085W	Hanseniaspora_vinae_Seq_1557,yHMPu5000034876_Tetrapisispora_iriomotensis_Seq_999,Vanderwaltozyma_polyspora_Seq_3239,Candida_glabrata_Seq_471,Saccharomyces_mikatae_Seq_4375,Saccharomyces_paradoxus_Seq_3145,Saccharomyces_kudriavzevii_Seq_232,Hanseniaspora_vinae_Seq_1557	4	9	2	0.777778	0.5	7
OG1218	Hanseniaspora_vinae_Seq_1904, Node73	2	YPL262W	Saccharomyces_paradoxus_Seq_2673,Naumovozyma_castellii_Seq_3618,Hanseniaspora_vinae_Seq_1904,Hanseniaspora_vinae_Seq_1904	4	9	2	0.333333	0.5	3
OG1585	Node1, Node3, Node6	3	YIL125W	Hanseniaspora_vinae_Seq_4544,Tetrapisispora_phaffii_Seq_1142,Zygosaccharomyces_rouxii_Seq_3772,yHMPu5000026152_Torulaspora_franciscae_Seq_842,Lachancea_waltii_Seq_2463,Saccharomyces_kudriavzevii_Seq_2001,Candida_glabrata_Seq_76,Tetrapisispora_phaffii_Seq_1142,Zygosaccharomyces_rouxii_Seq_3772,yHMPu5000026152_Torulaspora_franciscae_Seq_842,Lachancea_waltii_Seq_2463,Saccharomyces_kudriavzevii_Seq_2…	4	9	2	0.777778	0.5	7
OG2520	Node16, Node18, Node24	3	YNL315C	Hanseniaspora_vinae_Seq_2905,Lachancea_kluyveri_Seq_2048,yHMPu5000026152_Torulaspora_franciscae_Seq_1702,yHMPu5000034710_Kluyveromyces_dobzhanskii_Seq_3047,Tetrapisispora_phaffii_Seq_3313,Saccharomyces_cerevisiae_YNL315C,Saccharomyces_paradoxus_Seq_1686,Lachancea_kluyveri_Seq_2048,yHMPu5000026152_Torulaspora_franciscae_Seq_1702,yHMPu5000034710_Kluyveromyces_dobzhanskii_Seq_3047,Tetrapisispora_pha…	4	7	2	0.857143	0.5	6
OG1199	Hanseniaspora_vinae_Seq_3527, Node47	2	YMR145C	Hanseniaspora_vinae_Seq_3527,Naumovozyma_castellii_Seq_3721,Vanderwaltozyma_polyspora_Seq_5541,Saccharomyces_paradoxus_Seq_4675,Saccharomyces_eubayanus_Seq_81,Saccharomyces_uvarum_Seq_310,Hanseniaspora_vinae_Seq_3527	4	8	2	0.75	0.5	6
OG4357	Node53, Node63	2	YOR332W	Hanseniaspora_vinae_Seq_4337,Vanderwaltozyma_polyspora_Seq_2409,yHMPu5000034710_Kluyveromyces_dobzhanskii_Seq_1787,Candida_glabrata_Seq_4967,Nakaseomyces_delphensis_Seq_1834,Lachancea_kluyveri_Seq_3184,Lachancea_thermotolerans_Seq_1971,Lachancea_kluyveri_Seq_3184,Lachancea_thermotolerans_Seq_1971	4	9	2	0.777778	0.5	7
OG1815	Node49	1	YLR377C	yHMPu5000034876_Tetrapisispora_iriomotensis_Seq_5224,Lachancea_kluyveri_Seq_704,Nakaseomyces_delphensis_Seq_2969,Saccharomyces_eubayanus_Seq_1039,Saccharomyces_mikatae_Seq_3625,Saccharomyces_kudriavzevii_Seq_1341	4	8	1	0.75	0.25	6
OG1336	Node31	1	YNL068C	Vanderwaltozyma_polyspora_Seq_4000,Candida_glabrata_Seq_2837,Saccharomyces_mikatae_Seq_3465,Zygosaccharomyces_bailii_Seq_471,Zygosaccharomyces_rouxii_Seq_3141	4	8	1	0.625	0.25	5
OG3575	Node56	1	YEL024W	Tetrapisispora_phaffii_Seq_188,Vanderwaltozyma_polyspora_Seq_2668	4	9	1	0.222222	0.25	2
OG1764	Candida_glabrata_Seq_4862	1	YOR095C	Candida_glabrata_Seq_4862	4	9	1	0.111111	0.25	1
OG2980	Tetrapisispora_phaffii_Seq_1402	1	YOR077W	Tetrapisispora_phaffii_Seq_1402	4	8	1	0.125	0.25	1
OG3999	Dekkera_bruxellensis_Seq_3942	1	YGL181W	Dekkera_bruxellensis_Seq_3942	4	6	1	0.166667	0.25	1
OG2402	Node75	1	YDL004W	Candida_glabrata_Seq_3404,Nakaseomyces_delphensis_Seq_3098	4	9	1	0.222222	0.25	2
OG1881	Node25	1	YKR097W	Saccharomyces_eubayanus_Seq_2756,Saccharomyces_uvarum_Seq_4890,Saccharomyces_mikatae_Seq_4194,Saccharomyces_paradoxus_Seq_3539,Lachancea_fermentati_Seq_3807,Lachancea_thermotolerans_Seq_1188	4	7	1	0.857143	0.25	6
OG2759	Node21	1	YGL073W	yHMPu5000026152_Torulaspora_franciscae_Seq_3398,Zygosaccharomyces_rouxii_Seq_88	4	6	1	0.333333	0.25	2
OG2071	Hanseniaspora_vinae_Seq_679	1	YNL071W	Hanseniaspora_vinae_Seq_679	4	8	1	0.125	0.25	1
OG3847	Node49, Node50, Node52	3	YPL248C	Vanderwaltozyma_polyspora_Seq_3653,Naumovozyma_castellii_Seq_4238,Saccharomyces_cerevisiae_YPL248C,yHMPu5000026152_Torulaspora_franciscae_Seq_133,Lachancea_fermentati_Seq_4351,Lachancea_thermotolerans_Seq_3073,Vanderwaltozyma_polyspora_Seq_3653,Naumovozyma_castellii_Seq_4238,Saccharomyces_cerevisiae_YPL248C,yHMPu5000026152_Torulaspora_franciscae_Seq_133,Naumovozyma_castellii_Seq_4238,Saccharomyce…	4	5	1	1	0.25	5
OG2870	Node17	1	YMR280C	Naumovozyma_castellii_Seq_2786,Nakaseomyces_castellii_Seq_862,Nakaseomyces_delphensis_Seq_4990,Lachancea_kluyveri_Seq_303,Torulaspora_delbrueckii_Seq_3997,yHMPu5000026152_Torulaspora_franciscae_Seq_2617	4	7	1	0.857143	0.25	6
OG5490	Node18	1	YML120C	Tetrapisispora_phaffii_Seq_4243,yHMPu5000034876_Tetrapisispora_iriomotensis_Seq_1197	4	8	1	0.25	0.25	2
OG2644	Node25, yHMPu5000034876_Tetrapisispora_iriomotensis_Seq_1654	2	YBR039W	Torulaspora_delbrueckii_Seq_3717,Saccharomyces_mikatae_Seq_1413,Saccharomyces_eubayanus_Seq_369,Saccharomyces_uvarum_Seq_4775,Vanderwaltozyma_polyspora_Seq_5597,yHMPu5000034876_Tetrapisispora_iriomotensis_Seq_1654,yHMPu5000034876_Tetrapisispora_iriomotensis_Seq_1654	4	9	1	0.666667	0.25	6
OG2297	Node3	1	YNL255C	Lachancea_waltii_Seq_4754,Saccharomyces_mikatae_Seq_3337,Saccharomyces_uvarum_Seq_3055,yHMPu5000034710_Kluyveromyces_dobzhanskii_Seq_2615,Vanderwaltozyma_polyspora_Seq_4564,yHMPu5000034876_Tetrapisispora_iriomotensis_Seq_5500	4	9	1	0.666667	0.25	6
OG4224	Node33	1	YNL216W	Lachancea_fermentati_Seq_2688,Tetrapisispora_phaffii_Seq_146,Candida_glabrata_Seq_2086,Nakaseomyces_delphensis_Seq_3966,Saccharomyces_cerevisiae_YNL216W,yHMPu5000026152_Torulaspora_franciscae_Seq_1738	4	7	1	0.714286	0.25	5
OG2701	Hanseniaspora_vinae_Seq_1332	1	YDR298C	Hanseniaspora_vinae_Seq_1332	4	8	1	0.125	0.25	1
OG4807	Node26	1	YMR267W	Vanderwaltozyma_polyspora_Seq_3202,yHMPu5000034876_Tetrapisispora_iriomotensis_Seq_1808	4	8	1	0.25	0.25	2
OG2751	Node27	1	YOR358W	Lachancea_fermentati_Seq_547,Zygosaccharomyces_bailii_Seq_1271,Saccharomyces_paradoxus_Seq_2130,Tetrapisispora_phaffii_Seq_5229,Vanderwaltozyma_polyspora_Seq_2855,yHMPu5000034710_Kluyveromyces_dobzhanskii_Seq_4823	4	6	1	1	0.25	6
OG3957	Node21	1	YKR099W	Torulaspora_delbrueckii_Seq_3300,Zygosaccharomyces_rouxii_Seq_1470	4	7	1	0.285714	0.25	2
OG4118	Nakaseomyces_delphensis_Seq_944	1	YDL067C	Nakaseomyces_delphensis_Seq_944	4	7	1	0.142857	0.25	1
OG1400	Node17	1	YIR033W	Tetrapisispora_phaffii_Seq_2799,Candida_glabrata_Seq_578,Torulaspora_delbrueckii_Seq_3628,Lachancea_thermotolerans_Seq_643,Saccharomyces_kudriavzevii_Seq_2450,Saccharomyces_paradoxus_Seq_3070	4	8	1	0.75	0.25	6
OG2469	Node56	1	YKL080W	Nakaseomyces_castellii_Seq_3207,Torulaspora_delbrueckii_Seq_216,yHMPu5000026152_Torulaspora_franciscae_Seq_2547,Saccharomyces_cerevisiae_YKL080W,Candida_glabrata_Seq_2565	4	8	1	0.5	0.25	4
OG2167	Node29, Node30	2	YLR176C	Tetrapisispora_phaffii_Seq_2689,yHMPu5000034876_Tetrapisispora_iriomotensis_Seq_4916,Saccharomyces_mikatae_Seq_4056,Torulaspora_delbrueckii_Seq_4134,Zygosaccharomyces_rouxii_Seq_3996,Tetrapisispora_phaffii_Seq_2689,yHMPu5000034876_Tetrapisispora_iriomotensis_Seq_4916	4	8	1	0.625	0.25	5
OG5327	Node50, Node52	2	YPR001W	yHMPu5000034710_Kluyveromyces_dobzhanskii_Seq_1926,Torulaspora_delbrueckii_Seq_2609,Vanderwaltozyma_polyspora_Seq_3993,Candida_glabrata_Seq_3676,Naumovozyma_castellii_Seq_5179,Saccharomyces_cerevisiae_YPR001W,Torulaspora_delbrueckii_Seq_2609,Vanderwaltozyma_polyspora_Seq_3993,Candida_glabrata_Seq_3676,Naumovozyma_castellii_Seq_5179,Saccharomyces_cerevisiae_YPR001W	4	5	1	1	0.25	5
OG7984	Node13	1	YPL271W	Lachancea_fermentati_Seq_2213,Lachancea_waltii_Seq_1404,Saccharomyces_cerevisiae_YPL271W,Tetrapisispora_phaffii_Seq_1283	4	3	1	1	0.25	3
OG3491	Node32	1	YKL005C	Saccharomyces_cerevisiae_YKL005C,Saccharomyces_uvarum_Seq_3842,Naumovozyma_castellii_Seq_5231,Zygosaccharomyces_rouxii_Seq_2152,Torulaspora_delbrueckii_Seq_373	4	5	1	0.8	0.25	4
OG3027	Node42	1	YML099C	Lachancea_thermotolerans_Seq_3023,Lachancea_waltii_Seq_5048,Torulaspora_delbrueckii_Seq_1651,Vanderwaltozyma_polyspora_Seq_4801,Saccharomyces_cerevisiae_YML099C,Saccharomyces_mikatae_Seq_3364	4	6	1	0.833333	0.25	5
OG4555	Node24	1	YGL191W	Nakaseomyces_delphensis_Seq_4034,Saccharomyces_eubayanus_Seq_3579,Saccharomyces_cerevisiae_YGL191W,Saccharomyces_paradoxus_Seq_779	4	6	1	0.5	0.25	3
OG5352	Tetrapisispora_phaffii_Seq_967	1	YKL032C	Tetrapisispora_phaffii_Seq_967	4	6	1	0.166667	0.25	1
OG5722	Node36, Node37	2	YGL256W	Torulaspora_delbrueckii_Seq_2190,yHMPu5000026152_Torulaspora_franciscae_Seq_3469,Saccharomyces_kudriavzevii_Seq_852,Lachancea_fermentati_Seq_1422,Torulaspora_delbrueckii_Seq_2190,yHMPu5000026152_Torulaspora_franciscae_Seq_3469	4	7	1	0.571429	0.25	4
OG1287		0	YDR178W		4	8	0	0	0	0
OG4439		0	YOL067C		4	7	0	0	0	0
OG3505		0	YGL187C		4	9	0	0	0	0
OG5407		0	YNL027W		4	6	0	0	0	0
OG3923		0	YPR020W		4	7	0	0	0	0
OG4552		0	YHR001W-A		4	7	0	0	0	0
OG6446		0	YER161C		4	7	0	0	0	0
OG3205		0	YER005W		4	7	0	0	0	0
OG2588		0	YER099C		4	8	0	0	0	0
OG3591		0	YMR312W		4	8	0	0	0	0
OG4882		0	YHR006W		4	5	0	0	0	0
OG1411		0	YMR110C		4	7	0	0	0	0
OG2547		0	YDL047W		4	8	0	0	0	0
OG3294		0	YGR193C		4	9	0	0	0	0
OG1875		0	YMR043W		4	7	0	0	0	0
OG3393		0	YDR536W		4	7	0	0	0	0
OG1371		0	YDR213W		4	6	0	0	0	0
OG4605		0	YDL078C		4	7	0	0	0	0
OG4688		0	YFL044C		4	8	0	0	0	0
OG5455		0	YDR387C		4	6	0	0	0	0
OG4219		0	YDR231C		4	8	0	0	0	0
OG4080		0	YER169W		4	5	0	0	0	0
OG2704		0	YLL041C		4	9	0	0	0	0
OG3972		0	YOR038C		4	9	0	0	0	0
OG4778		0	YDR081C		4	7	0	0	0	0
OG2248		0	YOR065W		4	9	0	0	0	0
OG3378		0	YLR295C		4	7	0	0	0	0
OG5768		0	YML051W		4	6	0	0	0	0
OG2891		0	YCL055W		4	8	0	0	0	0
OG2423		0	YML007W		4	8	0	0	0	0
OG1270		0	YIR023W		4	7	0	0	0	0
OG4216		0	YPL038W		4	6	0	0	0	0
OG2503		0	YHL009C		4	7	0	0	0	0
OG1449		0	YEL027W		4	8	0	0	0	0
OG2986		0	YEL009C		4	7	0	0	0	0
OG2714		0	YHR051W		4	9	0	0	0	0
OG4346		0	YMR256C		4	7	0	0	0	0
OG5697		0	YOL116W		4	6	0	0	0	0
OG5314		0	Q0045		4	4	0	0	0	0
OG3395		0	YHR116W		4	7	0	0	0	0
OG1329		0	YCL040W		4	9	0	0	0	0
OG2004		0	YLR447C		4	9	0	0	0	0
OG3585		0	YLL018C-A		4	8	0	0	0	0
OG2947		0	YJR060W		4	6	0	0	0	0
OG4482		0	YGL252C		4	8	0	0	0	0
OG4316		0	YIL111W		4	7	0	0	0	0
OG3773		0	YJL115W		4	8	0	0	0	0
OG2161		0	YJL121C		4	8	0	0	0	0
OG4338		0	YDL106C		4	5	0	0	0	0
OG4970		0	YJL103C		4	6	0	0	0	0
OG2487		0	YLR451W		4	6	0	0	0	0
OG2840		0	YMR035W		4	9	0	0	0	0
OG3382		0	YML076C		4	6	0	0	0	0
OG4744		0	YGR183C		4	6	0	0	0	0
OG3671		0	YOL108C		4	7	0	0	0	0
OG4905		0	YLR256W		4	7	0	0	0	0
OG2324		0	YDR034C		4	8	0	0	0	0
OG2571		0	YMR278W		4	9	0	0	0	0
OG1529		0	YLR403W		4	5	0	0	0	0
OG2820		0	YPR036W		4	9	0	0	0	0
OG2991		0	YDL056W		4	8	0	0	0	0
OG4243		0	YDR322C-A		4	8	0	0	0	0
OG5845		0	YGL254W		4	6	0	0	0	0
OG4751		0	YLR395C		4	8	0	0	0	0
OG3123		0	YLR098C		4	7	0	0	0	0
OG4596		0	YOR344C		4	6	0	0	0	0
OG4360		0	YJL166W		4	7	0	0	0	0
OG4352		0	YFR033C		4	6	0	0	0	0
OG2332		0	YBR127C		4	8	0	0	0	0
OG3814		0	YDR421W		4	7	0	0	0	0
OG5645		0	YJL089W		4	5	0	0	0	0
OG4951		0	YHR178W		4	8	0	0	0	0
OG3958		0	YOL077W-A		4	9	0	0	0	0
OG3305		0	YLR014C		4	7	0	0	0	0
OG2327		0	YPL133C		4	7	0	0	0	0
OG4070		0	YJR127C		4	6	0	0	0	0
OG1802		0	YJR121W		4	9	0	0	0	0
OG4491		0	YCL005W-A		4	6	0	0	0	0
OG2921		0	YGR062C		4	8	0	0	0	0
OG4283		0	YDL170W		4	6	0	0	0	0
OG3645		0	YLR446W		4	6	0	0	0	0
OG2202		0	YLR393W		4	9	0	0	0	0
OG5091		0	YHL020C		4	5	0	0	0	0
OG2899		0	YLR375W		4	4	0	0	0	0
OG1556		0	YKL181W		4	8	0	0	0	0

## Sheet: Crabtree_calculation2
Positively selected gene list related to the formation of Crabtree effect in second calculation
OG	Branch_select	Number_select	sce	Species_select	Clade_with_trait	Species_with_trait	Select_clade_all	Species_select_ratio	Clade_select_ratio	Select_species
OG2038	Dekkera_bruxellensis_Seq_4721, Hanseniaspora_vinae_Seq_1262, Lachancea_kluyveri_Seq_3718, Node12, Node14, Node15, Node19, Schizosaccharomyces_pombe_Seq_4428, yHMPu5000026152_Torulaspora_franciscae_Seq_10, yHMPu5000034710_Kluyveromyces_dobzhanskii_Seq_2861	10	YBR196C	Hanseniaspora_vinae_Seq_1262,yHMPu5000026152_Torulaspora_franciscae_Seq_10,Nakaseomyces_delphensis_Seq_1499,Saccharomyces_cerevisiae_YBR196C,Saccharomyces_kudriavzevii_Seq_3449,Lachancea_kluyveri_Seq_3718,yHMPu5000034710_Kluyveromyces_dobzhanskii_Seq_2861,yHMPu5000026152_Torulaspora_franciscae_Seq_10,Nakaseomyces_delphensis_Seq_1499,Saccharomyces_cerevisiae_YBR196C,Saccharomyces_kudriavzevii_Seq_…	4	8	4	1	1	8
OG1432	Candida_glabrata_Seq_1030, Dekkera_bruxellensis_Seq_3744, Hanseniaspora_vinae_Seq_326, Node26, Node28, Node30, Schizosaccharomyces_pombe_Seq_1079, Tetrapisispora_phaffii_Seq_1611, Vanderwaltozyma_polyspora_Seq_4481, Zygosaccharomyces_bailii_Seq_2311, yHMPu5000034876_Tetrapisispora_iriomotensis_Seq_4447	11	YKL060C	Candida_glabrata_Seq_1030,Vanderwaltozyma_polyspora_Seq_4481,Tetrapisispora_phaffii_Seq_1611,yHMPu5000034876_Tetrapisispora_iriomotensis_Seq_4447,Vanderwaltozyma_polyspora_Seq_4481,Tetrapisispora_phaffii_Seq_1611,yHMPu5000034876_Tetrapisispora_iriomotensis_Seq_4447,Tetrapisispora_phaffii_Seq_1611,yHMPu5000034876_Tetrapisispora_iriomotensis_Seq_4447,Candida_glabrata_Seq_1030,Dekkera_bruxellensis_S…	4	8	4	1	1	8
OG1299	Hanseniaspora_vinae_Seq_4589, Node4, Node47, Node49, Node51, Schizosaccharomyces_pombe_Seq_2829	6	YOR347C	Dekkera_bruxellensis_Seq_5579,Schizosaccharomyces_pombe_Seq_2829,Hanseniaspora_vinae_Seq_4589,Nakaseomyces_delphensis_Seq_18,Tetrapisispora_phaffii_Seq_1830,yHMPu5000034876_Tetrapisispora_iriomotensis_Seq_3166,Nakaseomyces_delphensis_Seq_18,Tetrapisispora_phaffii_Seq_1830,yHMPu5000034876_Tetrapisispora_iriomotensis_Seq_3166,Tetrapisispora_phaffii_Seq_1830,yHMPu5000034876_Tetrapisispora_iriomotens…	4	7	4	0.857143	1	6
OG1424	Candida_glabrata_Seq_2050, Dekkera_bruxellensis_Seq_1856, Hanseniaspora_vinae_Seq_2139, Lachancea_fermentati_Seq_1183, Lachancea_thermotolerans_Seq_151, Node38, Node39, Node42, Node44, Node46, Schizosaccharomyces_pombe_Seq_4488, yHMPu5000026152_Torulaspora_franciscae_Seq_314	12	YCR012W	Lachancea_fermentati_Seq_1183,Lachancea_thermotolerans_Seq_151,yHMPu5000026152_Torulaspora_franciscae_Seq_314,Candida_glabrata_Seq_2050,Saccharomyces_mikatae_Seq_879,Saccharomyces_paradoxus_Seq_1390,Lachancea_fermentati_Seq_1183,Lachancea_thermotolerans_Seq_151,yHMPu5000026152_Torulaspora_franciscae_Seq_314,Candida_glabrata_Seq_2050,Saccharomyces_mikatae_Seq_879,Saccharomyces_paradoxus_Seq_1390,C…	4	9	4	1	1	9
OG1533	Dekkera_bruxellensis_Seq_2246, Hanseniaspora_vinae_Seq_3337, Node12, Schizosaccharomyces_pombe_Seq_2655, Zygosaccharomyces_rouxii_Seq_3892, yHMPu5000034710_Kluyveromyces_dobzhanskii_Seq_3294	6	YBL099W	Dekkera_bruxellensis_Seq_2246,Hanseniaspora_vinae_Seq_3337,Dekkera_bruxellensis_Seq_2246,Hanseniaspora_vinae_Seq_3337,Schizosaccharomyces_pombe_Seq_2655,Zygosaccharomyces_rouxii_Seq_3892,yHMPu5000034710_Kluyveromyces_dobzhanskii_Seq_3294	4	9	4	0.555556	1	5
OG1764	Node40, Node41, Node42, Node49	4	YOR095C	Naumovozyma_castellii_Seq_1093,Saccharomyces_cerevisiae_YOR095C,Lachancea_thermotolerans_Seq_2457,Lachancea_waltii_Seq_1867,Zygosaccharomyces_bailii_Seq_4065,Zygosaccharomyces_rouxii_Seq_2423,Schizosaccharomyces_pombe_Seq_255,Hanseniaspora_vinae_Seq_1337,Naumovozyma_castellii_Seq_1093,Saccharomyces_cerevisiae_YOR095C,Lachancea_thermotolerans_Seq_2457,Lachancea_waltii_Seq_1867,Zygosaccharomyces_ba…	4	8	3	0.875	0.75	7
OG2197	Hanseniaspora_vinae_Seq_3078, Nakaseomyces_castellii_Seq_2249, Node46, Schizosaccharomyces_pombe_Seq_4926, Vanderwaltozyma_polyspora_Seq_1376, Zygosaccharomyces_rouxii_Seq_983	6	YDR050C	yHMPu5000034876_Tetrapisispora_iriomotensis_Seq_3666,Vanderwaltozyma_polyspora_Seq_1376,Saccharomyces_uvarum_Seq_3238,Zygosaccharomyces_rouxii_Seq_983,Nakaseomyces_delphensis_Seq_4806,Nakaseomyces_castellii_Seq_2249,Hanseniaspora_vinae_Seq_3078,Nakaseomyces_castellii_Seq_2249,Schizosaccharomyces_pombe_Seq_4926,Vanderwaltozyma_polyspora_Seq_1376,Zygosaccharomyces_rouxii_Seq_983	4	9	3	0.888889	0.75	8
OG1449	Dekkera_bruxellensis_Seq_347, Hanseniaspora_vinae_Seq_2174, Node11	3	YEL027W	Nakaseomyces_castellii_Seq_3539,Zygosaccharomyces_bailii_Seq_1346,Dekkera_bruxellensis_Seq_347,Hanseniaspora_vinae_Seq_2174	4	8	3	0.5	0.75	4
OG3773	Hanseniaspora_vinae_Seq_838, Node57, Node65, Schizosaccharomyces_pombe_Seq_1404	4	YJL115W	Candida_glabrata_Seq_4873,Saccharomyces_uvarum_Seq_3755,Saccharomyces_kudriavzevii_Seq_3850,Saccharomyces_mikatae_Seq_260,Zygosaccharomyces_bailii_Seq_968,Lachancea_fermentati_Seq_627,Zygosaccharomyces_bailii_Seq_968,Lachancea_fermentati_Seq_627,Hanseniaspora_vinae_Seq_838,Schizosaccharomyces_pombe_Seq_1404	4	8	3	1	0.75	8
OG1696	Node17, Node21	2	YOR142W	Schizosaccharomyces_pombe_Seq_4822,Hanseniaspora_vinae_Seq_900,Tetrapisispora_phaffii_Seq_1109,yHMPu5000026152_Torulaspora_franciscae_Seq_3480,Saccharomyces_uvarum_Seq_3224,Saccharomyces_kudriavzevii_Seq_2915,Saccharomyces_cerevisiae_YOR142W,Saccharomyces_paradoxus_Seq_426,Tetrapisispora_phaffii_Seq_1109,yHMPu5000026152_Torulaspora_franciscae_Seq_3480,Saccharomyces_uvarum_Seq_3224,Saccharomyces_k…	4	8	3	0.875	0.75	7
OG1193	Dekkera_bruxellensis_Seq_4099, Hanseniaspora_vinae_Seq_1347, Lachancea_thermotolerans_Seq_2507, Lachancea_waltii_Seq_4095, Node35, Node40, Saccharomyces_cerevisiae_YHR174W, Torulaspora_delbrueckii_Seq_830, Vanderwaltozyma_polyspora_Seq_5018	9	YMR323W	Hanseniaspora_vinae_Seq_1347,Torulaspora_delbrueckii_Seq_830,Saccharomyces_cerevisiae_YHR174W,Vanderwaltozyma_polyspora_Seq_5018,Dekkera_bruxellensis_Seq_4099,Lachancea_thermotolerans_Seq_2507,Lachancea_waltii_Seq_4095,Saccharomyces_cerevisiae_YHR174W,Vanderwaltozyma_polyspora_Seq_5018,Dekkera_bruxellensis_Seq_4099,Hanseniaspora_vinae_Seq_1347,Lachancea_thermotolerans_Seq_2507,Lachancea_waltii_Se…	4	7	3	0.857143	0.75	6
OG1145	Lachancea_kluyveri_Seq_3831, Node40, Schizosaccharomyces_pombe_Seq_1771	3	YJR009C	Lachancea_kluyveri_Seq_3831,Naumovozyma_castellii_Seq_2966,Saccharomyces_cerevisiae_YJR009C,Lachancea_waltii_Seq_1060,Zygosaccharomyces_bailii_Seq_69,Lachancea_fermentati_Seq_2041,Hanseniaspora_vinae_Seq_1360,Lachancea_kluyveri_Seq_3831,Schizosaccharomyces_pombe_Seq_1771	4	8	3	0.875	0.75	7
OG1667	Hanseniaspora_vinae_Seq_540, Node15, Node48, Node50, Node52, Schizosaccharomyces_pombe_Seq_254, yHMPu5000034876_Tetrapisispora_iriomotensis_Seq_636	7	YLR354C	Lachancea_thermotolerans_Seq_2311,Lachancea_waltii_Seq_228,Hanseniaspora_vinae_Seq_540,yHMPu5000034876_Tetrapisispora_iriomotensis_Seq_636,Saccharomyces_mikatae_Seq_1881,Saccharomyces_kudriavzevii_Seq_4020,Saccharomyces_paradoxus_Seq_1320,yHMPu5000034876_Tetrapisispora_iriomotensis_Seq_636,Saccharomyces_mikatae_Seq_1881,Saccharomyces_kudriavzevii_Seq_4020,Saccharomyces_paradoxus_Seq_1320,Saccharo…	4	9	3	0.888889	0.75	8
OG1208	Dekkera_bruxellensis_Seq_1377, Hanseniaspora_vinae_Seq_3191, Node19, Node24, Node29, yHMPu5000034876_Tetrapisispora_iriomotensis_Seq_3712	6	YGL253W	Hanseniaspora_vinae_Seq_3191,Nakaseomyces_castellii_Seq_4101,Saccharomyces_eubayanus_Seq_1399,Saccharomyces_kudriavzevii_Seq_929,Saccharomyces_paradoxus_Seq_923,Torulaspora_delbrueckii_Seq_3178,yHMPu5000034876_Tetrapisispora_iriomotensis_Seq_3712,Saccharomyces_eubayanus_Seq_1399,Saccharomyces_kudriavzevii_Seq_929,Saccharomyces_paradoxus_Seq_923,Torulaspora_delbrueckii_Seq_3178,yHMPu5000034876_Tet…	4	9	3	0.888889	0.75	8
OG2409	Hanseniaspora_vinae_Seq_4042, Node36, Node40, Node42, yHMPu5000034710_Kluyveromyces_dobzhanskii_Seq_795	5	YGR244C	Hanseniaspora_vinae_Seq_4042,yHMPu5000034710_Kluyveromyces_dobzhanskii_Seq_795,Dekkera_bruxellensis_Seq_3843,yHMPu5000026152_Torulaspora_franciscae_Seq_3228,Lachancea_waltii_Seq_3330,Dekkera_bruxellensis_Seq_3843,yHMPu5000026152_Torulaspora_franciscae_Seq_3228,Lachancea_waltii_Seq_3330,yHMPu5000026152_Torulaspora_franciscae_Seq_3228,Lachancea_waltii_Seq_3330,Hanseniaspora_vinae_Seq_4042,yHMPu5000…	4	9	3	0.555556	0.75	5
OG1171	Dekkera_bruxellensis_Seq_4686, Hanseniaspora_vinae_Seq_250, Naumovozyma_castellii_Seq_396, Node11, Node3, Node5, Node7, Node9, Zygosaccharomyces_rouxii_Seq_3986	9	YPL036W	Hanseniaspora_vinae_Seq_250,Nakaseomyces_castellii_Seq_1645,Zygosaccharomyces_rouxii_Seq_3986,Naumovozyma_castellii_Seq_396,Saccharomyces_eubayanus_Seq_1527,Saccharomyces_cerevisiae_YPL036W,Saccharomyces_mikatae_Seq_1425,Nakaseomyces_castellii_Seq_1645,Zygosaccharomyces_rouxii_Seq_3986,Naumovozyma_castellii_Seq_396,Saccharomyces_eubayanus_Seq_1527,Saccharomyces_cerevisiae_YPL036W,Saccharomyces_mi…	4	8	3	0.875	0.75	7
OG2794	Dekkera_bruxellensis_Seq_4583, Hanseniaspora_vinae_Seq_855, Lachancea_kluyveri_Seq_4022, Lachancea_thermotolerans_Seq_445, Nakaseomyces_castellii_Seq_2922, Node37, Node39, Node41, Node42	9	YKL152C	Hanseniaspora_vinae_Seq_855,Lachancea_kluyveri_Seq_4022,Naumovozyma_castellii_Seq_1583,Lachancea_thermotolerans_Seq_445,Nakaseomyces_castellii_Seq_2922,Saccharomyces_cerevisiae_YKL152C,Saccharomyces_uvarum_Seq_2478,Lachancea_kluyveri_Seq_4022,Naumovozyma_castellii_Seq_1583,Lachancea_thermotolerans_Seq_445,Nakaseomyces_castellii_Seq_2922,Saccharomyces_cerevisiae_YKL152C,Saccharomyces_uvarum_Seq_24…	4	8	3	0.875	0.75	7
OG1959	Hanseniaspora_vinae_Seq_1634, Node12	2	YBR221C	Hanseniaspora_vinae_Seq_1634,Saccharomyces_cerevisiae_YBR221C,Saccharomyces_uvarum_Seq_2364,Vanderwaltozyma_polyspora_Seq_2746,Nakaseomyces_delphensis_Seq_455,Lachancea_thermotolerans_Seq_2199,Zygosaccharomyces_bailii_Seq_3117,Hanseniaspora_vinae_Seq_1634	4	8	2	0.75	0.5	6
OG1287	Node28, Node34, Node38	3	YDR178W	Saccharomyces_kudriavzevii_Seq_3471,Saccharomyces_cerevisiae_YDR178W,Saccharomyces_paradoxus_Seq_2751,Zygosaccharomyces_rouxii_Seq_870,Hanseniaspora_vinae_Seq_1132,yHMPu5000034876_Tetrapisispora_iriomotensis_Seq_316,Tetrapisispora_phaffii_Seq_1787,Zygosaccharomyces_rouxii_Seq_870,Hanseniaspora_vinae_Seq_1132,yHMPu5000034876_Tetrapisispora_iriomotensis_Seq_316,Tetrapisispora_phaffii_Seq_1787,yHMPu…	4	8	2	0.75	0.5	6
OG2132	Hanseniaspora_vinae_Seq_3968, Node58	2	YPL078C	Hanseniaspora_vinae_Seq_3968,Naumovozyma_castellii_Seq_3141,Saccharomyces_eubayanus_Seq_3656,Saccharomyces_paradoxus_Seq_3877,yHMPu5000034876_Tetrapisispora_iriomotensis_Seq_2160,Zygosaccharomyces_bailii_Seq_2889,yHMPu5000034710_Kluyveromyces_dobzhanskii_Seq_751,Hanseniaspora_vinae_Seq_3968	4	9	2	0.777778	0.5	7
OG3449	Node16, Node18, Node20, Node22, Node24	5	YOR283W	yHMPu5000034710_Kluyveromyces_dobzhanskii_Seq_3985,Hanseniaspora_vinae_Seq_3251,Torulaspora_delbrueckii_Seq_3467,Vanderwaltozyma_polyspora_Seq_4877,Tetrapisispora_phaffii_Seq_4874,Saccharomyces_cerevisiae_YOR283W,Candida_glabrata_Seq_510,Hanseniaspora_vinae_Seq_3251,Torulaspora_delbrueckii_Seq_3467,Vanderwaltozyma_polyspora_Seq_4877,Tetrapisispora_phaffii_Seq_4874,Saccharomyces_cerevisiae_YOR283W…	4	8	2	0.75	0.5	6
OG4552	Hanseniaspora_vinae_Seq_161, Node13	2	YHR001W-A	Hanseniaspora_vinae_Seq_161,Vanderwaltozyma_polyspora_Seq_3609,yHMPu5000034876_Tetrapisispora_iriomotensis_Seq_5766,Nakaseomyces_delphensis_Seq_3714,Naumovozyma_castellii_Seq_655,Saccharomyces_eubayanus_Seq_658,Saccharomyces_kudriavzevii_Seq_654,Hanseniaspora_vinae_Seq_161	4	8	2	0.875	0.5	7
OG3294	Hanseniaspora_vinae_Seq_1371, Node32, Node36, yHMPu5000034876_Tetrapisispora_iriomotensis_Seq_2665	4	YGR193C	Saccharomyces_kudriavzevii_Seq_2753,Saccharomyces_paradoxus_Seq_4541,Vanderwaltozyma_polyspora_Seq_979,Tetrapisispora_phaffii_Seq_3361,yHMPu5000034876_Tetrapisispora_iriomotensis_Seq_2665,Vanderwaltozyma_polyspora_Seq_979,Tetrapisispora_phaffii_Seq_3361,yHMPu5000034876_Tetrapisispora_iriomotensis_Seq_2665,Hanseniaspora_vinae_Seq_1371,yHMPu5000034876_Tetrapisispora_iriomotensis_Seq_2665	4	9	2	0.666667	0.5	6
OG2522	Hanseniaspora_vinae_Seq_4251, Node68	2	YBR011C	Naumovozyma_castellii_Seq_2631,Saccharomyces_cerevisiae_YBR011C,Saccharomyces_paradoxus_Seq_2422,Hanseniaspora_vinae_Seq_4251	4	8	2	0.375	0.5	3
OG2968	Node45	1	YHL011C	Lachancea_kluyveri_Seq_1148,Saccharomyces_cerevisiae_YHL011C,Saccharomyces_kudriavzevii_Seq_3641,Candida_glabrata_Seq_3057,Nakaseomyces_delphensis_Seq_200,Hanseniaspora_vinae_Seq_101,Zygosaccharomyces_rouxii_Seq_436	4	7	2	0.857143	0.5	6
OG1881	Dekkera_bruxellensis_Seq_2890, Node58, Node60, Node61, Node63, Node66, Vanderwaltozyma_polyspora_Seq_3938, yHMPu5000034710_Kluyveromyces_dobzhanskii_Seq_2961	8	YKR097W	yHMPu5000034710_Kluyveromyces_dobzhanskii_Seq_2961,Vanderwaltozyma_polyspora_Seq_3938,Tetrapisispora_phaffii_Seq_845,yHMPu5000034876_Tetrapisispora_iriomotensis_Seq_284,Saccharomyces_cerevisiae_YKR097W,Zygosaccharomyces_rouxii_Seq_2800,Vanderwaltozyma_polyspora_Seq_3938,Tetrapisispora_phaffii_Seq_845,yHMPu5000034876_Tetrapisispora_iriomotensis_Seq_284,Saccharomyces_cerevisiae_YKR097W,Zygosaccharo…	4	6	2	1	0.5	6
OG3972	Node24	1	YOR038C	Hanseniaspora_vinae_Seq_4152,Lachancea_waltii_Seq_737,Saccharomyces_mikatae_Seq_2952,Candida_glabrata_Seq_1724,Nakaseomyces_castellii_Seq_2731,Zygosaccharomyces_bailii_Seq_544,Zygosaccharomyces_rouxii_Seq_185	4	9	2	0.777778	0.5	7
OG2071	Hanseniaspora_vinae_Seq_679, Lachancea_kluyveri_Seq_3093, Lachancea_thermotolerans_Seq_2501, Node23, Node25, Node31, Saccharomyces_uvarum_Seq_299	7	YNL071W	Hanseniaspora_vinae_Seq_679,Lachancea_kluyveri_Seq_3093,Naumovozyma_castellii_Seq_538,Vanderwaltozyma_polyspora_Seq_3107,Saccharomyces_cerevisiae_YNL071W,Saccharomyces_uvarum_Seq_299,Lachancea_kluyveri_Seq_3093,Naumovozyma_castellii_Seq_538,Vanderwaltozyma_polyspora_Seq_3107,Saccharomyces_cerevisiae_YNL071W,Saccharomyces_uvarum_Seq_299,Saccharomyces_cerevisiae_YNL071W,Saccharomyces_uvarum_Seq_299…	4	7	2	0.857143	0.5	6
OG1302	Node57	1	YMR105C	Hanseniaspora_vinae_Seq_334,Tetrapisispora_phaffii_Seq_1876,yHMPu5000034876_Tetrapisispora_iriomotensis_Seq_1241,Saccharomyces_eubayanus_Seq_1505,Naumovozyma_castellii_Seq_1739,Torulaspora_delbrueckii_Seq_1421	4	8	2	0.75	0.5	6
OG1786	Hanseniaspora_vinae_Seq_1249, Node16, Node26	3	YOR136W	Hanseniaspora_vinae_Seq_1249,Saccharomyces_cerevisiae_YOR136W,Zygosaccharomyces_bailii_Seq_454,Lachancea_fermentati_Seq_2066,Lachancea_thermotolerans_Seq_1207,Vanderwaltozyma_polyspora_Seq_2955,Tetrapisispora_phaffii_Seq_1820,Vanderwaltozyma_polyspora_Seq_2955,Tetrapisispora_phaffii_Seq_1820,Hanseniaspora_vinae_Seq_1249	4	8	2	0.75	0.5	6
OG1275	Hanseniaspora_vinae_Seq_2109, Node17, Node19, Node27, Zygosaccharomyces_rouxii_Seq_1946	5	YKL148C	Hanseniaspora_vinae_Seq_2109,Zygosaccharomyces_rouxii_Seq_1946,Lachancea_waltii_Seq_4400,Saccharomyces_eubayanus_Seq_1620,Saccharomyces_uvarum_Seq_4594,Saccharomyces_cerevisiae_YKL148C,Saccharomyces_kudriavzevii_Seq_167,Zygosaccharomyces_rouxii_Seq_1946,Lachancea_waltii_Seq_4400,Saccharomyces_eubayanus_Seq_1620,Saccharomyces_uvarum_Seq_4594,Saccharomyces_cerevisiae_YKL148C,Saccharomyces_kudriavze…	4	8	2	0.75	0.5	6
OG4068	Candida_glabrata_Seq_3851, Hanseniaspora_vinae_Seq_1859, Nakaseomyces_delphensis_Seq_1197, Node30, Node31	5	YHR039C-A	yHMPu5000034710_Kluyveromyces_dobzhanskii_Seq_919,Tetrapisispora_phaffii_Seq_3164,Hanseniaspora_vinae_Seq_1859,Zygosaccharomyces_rouxii_Seq_1066,Lachancea_waltii_Seq_976,Nakaseomyces_delphensis_Seq_1197,Candida_glabrata_Seq_3851,yHMPu5000034710_Kluyveromyces_dobzhanskii_Seq_919,Tetrapisispora_phaffii_Seq_3164,Hanseniaspora_vinae_Seq_1859,Candida_glabrata_Seq_3851,Hanseniaspora_vinae_Seq_1859,Naka…	4	8	2	0.875	0.5	7
OG5490	Hanseniaspora_vinae_Seq_4557, Node23	2	YML120C	yHMPu5000026152_Torulaspora_franciscae_Seq_2788,Zygosaccharomyces_bailii_Seq_3081,Hanseniaspora_vinae_Seq_4557	4	7	2	0.428571	0.5	3
OG2297	Node27, Node37	2	YNL255C	Saccharomyces_cerevisiae_YNL255C,Saccharomyces_mikatae_Seq_3337,yHMPu5000034710_Kluyveromyces_dobzhanskii_Seq_2615,Nakaseomyces_castellii_Seq_2231,Lachancea_thermotolerans_Seq_3913,yHMPu5000034876_Tetrapisispora_iriomotensis_Seq_5500,Hanseniaspora_vinae_Seq_2247,yHMPu5000034876_Tetrapisispora_iriomotensis_Seq_5500,Hanseniaspora_vinae_Seq_2247	4	8	2	0.75	0.5	6
OG2714	Node9	1	YHR051W	Dekkera_bruxellensis_Seq_3576,Lachancea_thermotolerans_Seq_3862,Zygosaccharomyces_bailii_Seq_4260	4	8	2	0.375	0.5	3
OG2701	Hanseniaspora_vinae_Seq_1332, Node24, Node26, Node27, Node30, Node34, yHMPu5000034710_Kluyveromyces_dobzhanskii_Seq_4825, yHMPu5000034876_Tetrapisispora_iriomotensis_Seq_1432	8	YDR298C	Hanseniaspora_vinae_Seq_1332,yHMPu5000034710_Kluyveromyces_dobzhanskii_Seq_4825,Lachancea_kluyveri_Seq_96,yHMPu5000034876_Tetrapisispora_iriomotensis_Seq_1432,Saccharomyces_cerevisiae_YDR298C,Zygosaccharomyces_bailii_Seq_2261,Zygosaccharomyces_rouxii_Seq_1743,yHMPu5000034710_Kluyveromyces_dobzhanskii_Seq_4825,Lachancea_kluyveri_Seq_96,yHMPu5000034876_Tetrapisispora_iriomotensis_Seq_1432,Saccharom…	4	8	2	0.75	0.5	6
OG5314	Hanseniaspora_vinae_Seq_3815, Nakaseomyces_castellii_Seq_614, Nakaseomyces_delphensis_Seq_4580	3	Q0045	Hanseniaspora_vinae_Seq_3815,Nakaseomyces_castellii_Seq_614,Nakaseomyces_delphensis_Seq_4580	4	4	2	0.75	0.5	3
OG1329	Node32	1	YCL040W	Hanseniaspora_vinae_Seq_2047,yHMPu5000034876_Tetrapisispora_iriomotensis_Seq_3445,Candida_glabrata_Seq_4448,Lachancea_fermentati_Seq_4166,Saccharomyces_paradoxus_Seq_1764,Saccharomyces_cerevisiae_YCL040W,yHMPu5000034710_Kluyveromyces_dobzhanskii_Seq_3672	4	8	2	0.75	0.5	6
OG1488	Hanseniaspora_vinae_Seq_3519, Lachancea_kluyveri_Seq_3404, Node45, Vanderwaltozyma_polyspora_Seq_158	4	YHR183W	Saccharomyces_cerevisiae_YGR256W,Saccharomyces_eubayanus_Seq_2030,Nakaseomyces_delphensis_Seq_1403,Nakaseomyces_castellii_Seq_4652,Hanseniaspora_vinae_Seq_3519,Lachancea_kluyveri_Seq_3404,Vanderwaltozyma_polyspora_Seq_158	4	8	2	0.75	0.5	6
OG1629	Hanseniaspora_vinae_Seq_3031, Nakaseomyces_delphensis_Seq_4673, Node52, Node60	4	YFL018C	Saccharomyces_kudriavzevii_Seq_4870,Lachancea_kluyveri_Seq_4488,Nakaseomyces_castellii_Seq_307,Lachancea_thermotolerans_Seq_2674,yHMPu5000026152_Torulaspora_franciscae_Seq_2872,Nakaseomyces_delphensis_Seq_4673,yHMPu5000026152_Torulaspora_franciscae_Seq_2872,Nakaseomyces_delphensis_Seq_4673,Hanseniaspora_vinae_Seq_3031,Nakaseomyces_delphensis_Seq_4673	4	9	2	0.777778	0.5	7
OG2321	Node34, Node36	2	YMR099C	yHMPu5000034876_Tetrapisispora_iriomotensis_Seq_2381,Naumovozyma_castellii_Seq_2984,Candida_glabrata_Seq_2765,Saccharomyces_kudriavzevii_Seq_3151,Saccharomyces_mikatae_Seq_446,Torulaspora_delbrueckii_Seq_941,Hanseniaspora_vinae_Seq_1184,Naumovozyma_castellii_Seq_2984,Candida_glabrata_Seq_2765,Saccharomyces_kudriavzevii_Seq_3151,Saccharomyces_mikatae_Seq_446,Torulaspora_delbrueckii_Seq_941,Hanseni…	4	7	2	1	0.5	7
OG2807	Node36	1	YER178W	Hanseniaspora_vinae_Seq_3225,Saccharomyces_uvarum_Seq_1660,Saccharomyces_kudriavzevii_Seq_230,Saccharomyces_paradoxus_Seq_1883,Lachancea_kluyveri_Seq_3943,Lachancea_fermentati_Seq_927,Lachancea_thermotolerans_Seq_146	4	9	2	0.777778	0.5	7
OG3546	Nakaseomyces_delphensis_Seq_1362, Node24, Schizosaccharomyces_pombe_Seq_1600	3	YHR026W	Tetrapisispora_phaffii_Seq_3186,yHMPu5000034876_Tetrapisispora_iriomotensis_Seq_2115,Nakaseomyces_delphensis_Seq_1362,Schizosaccharomyces_pombe_Seq_1600	4	9	2	0.444444	0.5	4
OG2571	Node19	1	YMR278W	Hanseniaspora_vinae_Seq_3136,Tetrapisispora_phaffii_Seq_1746,yHMPu5000034876_Tetrapisispora_iriomotensis_Seq_331,Zygosaccharomyces_rouxii_Seq_497,Saccharomyces_kudriavzevii_Seq_2820,Saccharomyces_mikatae_Seq_2645	4	8	2	0.75	0.5	6
OG3839	Node6, Zygosaccharomyces_rouxii_Seq_3064	2	YKR066C	Torulaspora_delbrueckii_Seq_2427,Zygosaccharomyces_rouxii_Seq_3064,Hanseniaspora_vinae_Seq_318,Saccharomyces_kudriavzevii_Seq_1061,Saccharomyces_mikatae_Seq_2098,Lachancea_fermentati_Seq_611,Lachancea_waltii_Seq_397,Zygosaccharomyces_rouxii_Seq_3064	4	8	2	0.875	0.5	7
OG2006	Hanseniaspora_vinae_Seq_2852, Node20, Node23	3	YPR191W	Lachancea_thermotolerans_Seq_2485,Torulaspora_delbrueckii_Seq_3753,Zygosaccharomyces_bailii_Seq_4465,Zygosaccharomyces_rouxii_Seq_4562,Saccharomyces_eubayanus_Seq_2954,Saccharomyces_paradoxus_Seq_1871,Torulaspora_delbrueckii_Seq_3753,Zygosaccharomyces_bailii_Seq_4465,Zygosaccharomyces_rouxii_Seq_4562,Hanseniaspora_vinae_Seq_2852	4	9	2	0.777778	0.5	7
OG2970	Naumovozyma_castellii_Seq_1866, Node63, Node65, Vanderwaltozyma_polyspora_Seq_5639	4	YCR036W	Hanseniaspora_vinae_Seq_1483,Vanderwaltozyma_polyspora_Seq_5639,Naumovozyma_castellii_Seq_1866,Saccharomyces_kudriavzevii_Seq_1643,Saccharomyces_paradoxus_Seq_1601,Tetrapisispora_phaffii_Seq_935,Lachancea_kluyveri_Seq_3722,Vanderwaltozyma_polyspora_Seq_5639,Naumovozyma_castellii_Seq_1866,Saccharomyces_kudriavzevii_Seq_1643,Saccharomyces_paradoxus_Seq_1601,Tetrapisispora_phaffii_Seq_935,Lachancea_…	4	9	2	0.777778	0.5	7
OG4150	Node31, Saccharomyces_paradoxus_Seq_4533, yHMPu5000026152_Torulaspora_franciscae_Seq_4648, yHMPu5000034876_Tetrapisispora_iriomotensis_Seq_5645	4	YBL045C	Hanseniaspora_vinae_Seq_3862,yHMPu5000034876_Tetrapisispora_iriomotensis_Seq_5645,Naumovozyma_castellii_Seq_1245,Saccharomyces_paradoxus_Seq_4533,yHMPu5000026152_Torulaspora_franciscae_Seq_4648,Lachancea_thermotolerans_Seq_1621,Nakaseomyces_delphensis_Seq_1036,Saccharomyces_paradoxus_Seq_4533,yHMPu5000026152_Torulaspora_franciscae_Seq_4648,yHMPu5000034876_Tetrapisispora_iriomotensis_Seq_5645	4	8	2	0.875	0.5	7
OG2327	Node12	1	YPL133C	Hanseniaspora_vinae_Seq_4364,Lachancea_thermotolerans_Seq_4525,Lachancea_waltii_Seq_3507,Zygosaccharomyces_rouxii_Seq_3739,Naumovozyma_castellii_Seq_1490,Saccharomyces_kudriavzevii_Seq_3027,Candida_glabrata_Seq_2035	4	8	2	0.875	0.5	7
OG1416	Hanseniaspora_vinae_Seq_4160, Lachancea_kluyveri_Seq_2546	2	YNR001C	Hanseniaspora_vinae_Seq_4160,Lachancea_kluyveri_Seq_2546	4	8	2	0.25	0.5	2
OG4070	Node38	1	YJR127C	Hanseniaspora_vinae_Seq_1388,Naumovozyma_castellii_Seq_2523,Nakaseomyces_delphensis_Seq_3101,Zygosaccharomyces_rouxii_Seq_59,Vanderwaltozyma_polyspora_Seq_2876,Tetrapisispora_phaffii_Seq_937,yHMPu5000034876_Tetrapisispora_iriomotensis_Seq_1173	4	8	2	0.875	0.5	7
OG1802	Schizosaccharomyces_pombe_Seq_1259, yHMPu5000034876_Tetrapisispora_iriomotensis_Seq_5689	2	YJR121W	Schizosaccharomyces_pombe_Seq_1259,yHMPu5000034876_Tetrapisispora_iriomotensis_Seq_5689	4	9	2	0.222222	0.5	2
OG2635	Hanseniaspora_vinae_Seq_717, Node45	2	YEL051W	Naumovozyma_castellii_Seq_1030,Saccharomyces_uvarum_Seq_1500,Lachancea_kluyveri_Seq_325,Lachancea_waltii_Seq_226,Nakaseomyces_castellii_Seq_1170,Nakaseomyces_delphensis_Seq_47,Hanseniaspora_vinae_Seq_717	4	8	2	0.875	0.5	7
OG1835	Hanseniaspora_vinae_Seq_1557, Lachancea_thermotolerans_Seq_2230, Nakaseomyces_delphensis_Seq_5036, Naumovozyma_castellii_Seq_3739, Node23, Node27, Node29, Node31, Node33	9	YKL085W	Hanseniaspora_vinae_Seq_1557,Naumovozyma_castellii_Seq_3739,Nakaseomyces_castellii_Seq_3490,Nakaseomyces_delphensis_Seq_5036,Lachancea_thermotolerans_Seq_2230,Torulaspora_delbrueckii_Seq_1897,yHMPu5000026152_Torulaspora_franciscae_Seq_757,Nakaseomyces_castellii_Seq_3490,Nakaseomyces_delphensis_Seq_5036,Lachancea_thermotolerans_Seq_2230,Torulaspora_delbrueckii_Seq_1897,yHMPu5000026152_Torulaspora_…	4	9	2	0.777778	0.5	7
OG1218	Hanseniaspora_vinae_Seq_1904, Node58, Node61	3	YPL262W	yHMPu5000034876_Tetrapisispora_iriomotensis_Seq_2346,Saccharomyces_paradoxus_Seq_2673,Saccharomyces_uvarum_Seq_3561,yHMPu5000026152_Torulaspora_franciscae_Seq_4072,Lachancea_thermotolerans_Seq_943,Lachancea_waltii_Seq_4318,Saccharomyces_paradoxus_Seq_2673,Saccharomyces_uvarum_Seq_3561,Hanseniaspora_vinae_Seq_1904	4	9	2	0.777778	0.5	7
OG2921	Node24	1	YGR062C	Hanseniaspora_vinae_Seq_2338,Naumovozyma_castellii_Seq_5221,Lachancea_fermentati_Seq_2388,Saccharomyces_cerevisiae_YGR062C,Saccharomyces_uvarum_Seq_185,Zygosaccharomyces_bailii_Seq_3038,Zygosaccharomyces_rouxii_Seq_1392	4	7	2	0.857143	0.5	6
OG1585	Node51, Node53, Node61	3	YIL125W	Hanseniaspora_vinae_Seq_4544,Saccharomyces_uvarum_Seq_1120,Tetrapisispora_phaffii_Seq_1142,Lachancea_waltii_Seq_2463,yHMPu5000026152_Torulaspora_franciscae_Seq_842,Zygosaccharomyces_bailii_Seq_3269,Zygosaccharomyces_rouxii_Seq_3772,Saccharomyces_uvarum_Seq_1120,Tetrapisispora_phaffii_Seq_1142,Lachancea_waltii_Seq_2463,yHMPu5000026152_Torulaspora_franciscae_Seq_842,Zygosaccharomyces_bailii_Seq_326…	4	9	2	0.777778	0.5	7
OG2520	Node63, Node65, Node68	3	YNL315C	Hanseniaspora_vinae_Seq_2905,Saccharomyces_eubayanus_Seq_4552,Saccharomyces_kudriavzevii_Seq_1530,Saccharomyces_cerevisiae_YNL315C,Saccharomyces_mikatae_Seq_3565,Vanderwaltozyma_polyspora_Seq_1075,Lachancea_waltii_Seq_497,Saccharomyces_eubayanus_Seq_4552,Saccharomyces_kudriavzevii_Seq_1530,Saccharomyces_cerevisiae_YNL315C,Saccharomyces_mikatae_Seq_3565,Vanderwaltozyma_polyspora_Seq_1075,Lachancea…	4	7	2	0.857143	0.5	6
OG1199	Node51, Node53	2	YMR145C	Hanseniaspora_vinae_Seq_3527,Lachancea_fermentati_Seq_3602,Lachancea_thermotolerans_Seq_942,Vanderwaltozyma_polyspora_Seq_5541,Saccharomyces_cerevisiae_YMR145C,Saccharomyces_eubayanus_Seq_81,Saccharomyces_uvarum_Seq_310,Lachancea_fermentati_Seq_3602,Lachancea_thermotolerans_Seq_942,Vanderwaltozyma_polyspora_Seq_5541,Saccharomyces_cerevisiae_YMR145C,Saccharomyces_eubayanus_Seq_81,Saccharomyces_uva…	4	8	2	0.75	0.5	6
OG2007	Node30	1	YOL061W	Naumovozyma_castellii_Seq_4252,Saccharomyces_paradoxus_Seq_3042,Saccharomyces_eubayanus_Seq_1720,Saccharomyces_uvarum_Seq_3437,yHMPu5000026152_Torulaspora_franciscae_Seq_3399,Lachancea_waltii_Seq_4404	4	8	1	0.75	0.25	6
OG1815	Node67, Node71	2	YLR377C	Saccharomyces_cerevisiae_YLR377C,Naumovozyma_castellii_Seq_3082,yHMPu5000026152_Torulaspora_franciscae_Seq_3375,Zygosaccharomyces_rouxii_Seq_1061,yHMPu5000026152_Torulaspora_franciscae_Seq_3375,Zygosaccharomyces_rouxii_Seq_1061	4	7	1	0.428571	0.25	3
OG1336	Tetrapisispora_phaffii_Seq_3265	1	YNL068C	Tetrapisispora_phaffii_Seq_3265	4	8	1	0.125	0.25	1
OG3575	Node20	1	YEL024W	Candida_glabrata_Seq_1578,Saccharomyces_uvarum_Seq_4552,Zygosaccharomyces_bailii_Seq_2576	4	9	1	0.333333	0.25	3
OG2367	Hanseniaspora_vinae_Seq_2518	1	YPL234C	Hanseniaspora_vinae_Seq_2518	4	8	1	0.125	0.25	1
OG1411	Node31	1	YMR110C	Lachancea_kluyveri_Seq_776,Lachancea_waltii_Seq_647,yHMPu5000034876_Tetrapisispora_iriomotensis_Seq_317,Saccharomyces_paradoxus_Seq_1581,Nakaseomyces_delphensis_Seq_4197,yHMPu5000026152_Torulaspora_franciscae_Seq_2822	4	7	1	0.857143	0.25	6
OG4198	Dekkera_bruxellensis_Seq_1897	1	YML081C-A	Dekkera_bruxellensis_Seq_1897	4	9	1	0.111111	0.25	1
OG3393	Node12, Node13	2	YDR536W	Saccharomyces_cerevisiae_YDR536W,Saccharomyces_eubayanus_Seq_3113,Torulaspora_delbrueckii_Seq_203,yHMPu5000026152_Torulaspora_franciscae_Seq_1276,Lachancea_kluyveri_Seq_2527,Lachancea_waltii_Seq_560,Saccharomyces_cerevisiae_YDR536W,Saccharomyces_eubayanus_Seq_3113,Torulaspora_delbrueckii_Seq_203,yHMPu5000026152_Torulaspora_franciscae_Seq_1276	4	6	1	0.833333	0.25	5
OG4605	Node22, Tetrapisispora_phaffii_Seq_4256	2	YDL078C	Tetrapisispora_phaffii_Seq_4256,Naumovozyma_castellii_Seq_3674,Torulaspora_delbrueckii_Seq_2669,Lachancea_fermentati_Seq_108,Saccharomyces_kudriavzevii_Seq_3045,Saccharomyces_uvarum_Seq_283,Tetrapisispora_phaffii_Seq_4256	4	7	1	0.857143	0.25	6
OG5455	Node26	1	YDR387C	Saccharomyces_eubayanus_Seq_3222,Saccharomyces_kudriavzevii_Seq_437,Torulaspora_delbrueckii_Seq_2794,Vanderwaltozyma_polyspora_Seq_4215,yHMPu5000034876_Tetrapisispora_iriomotensis_Seq_4230,Tetrapisispora_phaffii_Seq_2587	4	7	1	0.857143	0.25	6
OG2402	Hanseniaspora_vinae_Seq_2797	1	YDL004W	Hanseniaspora_vinae_Seq_2797	4	9	1	0.111111	0.25	1
OG4778	Node33	1	YDR081C	Vanderwaltozyma_polyspora_Seq_5389,Naumovozyma_castellii_Seq_213,yHMPu5000026152_Torulaspora_franciscae_Seq_2848,Lachancea_fermentati_Seq_4530,Saccharomyces_eubayanus_Seq_4115,Saccharomyces_mikatae_Seq_3007	4	7	1	0.857143	0.25	6
OG2248	Node54	1	YOR065W	Zygosaccharomyces_rouxii_Seq_1385,Saccharomyces_eubayanus_Seq_1524,Saccharomyces_paradoxus_Seq_1449,yHMPu5000026152_Torulaspora_franciscae_Seq_1126,Candida_glabrata_Seq_2038,Lachancea_thermotolerans_Seq_4660	4	9	1	0.666667	0.25	6
OG3847	Node50	1	YPL248C	Lachancea_kluyveri_Seq_4532,yHMPu5000034710_Kluyveromyces_dobzhanskii_Seq_4634,Vanderwaltozyma_polyspora_Seq_3653,Zygosaccharomyces_rouxii_Seq_4413,Naumovozyma_castellii_Seq_4238	4	5	1	1	0.25	5
OG2870	Node14	1	YMR280C	Naumovozyma_castellii_Seq_2786,Candida_glabrata_Seq_3366,Nakaseomyces_castellii_Seq_862,Lachancea_fermentati_Seq_66,Torulaspora_delbrueckii_Seq_3997,yHMPu5000026152_Torulaspora_franciscae_Seq_2617	4	7	1	0.857143	0.25	6
OG2644	Node55, yHMPu5000034710_Kluyveromyces_dobzhanskii_Seq_610	2	YBR039W	Tetrapisispora_phaffii_Seq_823,yHMPu5000034876_Tetrapisispora_iriomotensis_Seq_1654,yHMPu5000034710_Kluyveromyces_dobzhanskii_Seq_610	4	9	1	0.333333	0.25	3
OG4346	Node2	1	YMR256C	Lachancea_waltii_Seq_3959,Torulaspora_delbrueckii_Seq_2810,Saccharomyces_eubayanus_Seq_4446,Saccharomyces_mikatae_Seq_877,Naumovozyma_castellii_Seq_1744,yHMPu5000034876_Tetrapisispora_iriomotensis_Seq_3801	4	8	1	0.75	0.25	6
OG2947	Node11, Node3	2	YJR060W	Tetrapisispora_phaffii_Seq_2802,Saccharomyces_mikatae_Seq_616,Saccharomyces_uvarum_Seq_73,Nakaseomyces_castellii_Seq_405,Lachancea_fermentati_Seq_2786,Lachancea_waltii_Seq_2719,Lachancea_fermentati_Seq_2786,Lachancea_waltii_Seq_2719	4	7	1	0.857143	0.25	6
OG4316	Node52	1	YIL111W	yHMPu5000034710_Kluyveromyces_dobzhanskii_Seq_2386,Tetrapisispora_phaffii_Seq_2061,Saccharomyces_cerevisiae_YNL052W,Candida_glabrata_Seq_4361,Nakaseomyces_delphensis_Seq_1335	4	6	1	0.666667	0.25	4
OG3991	Node18	1	YHR163W	Saccharomyces_uvarum_Seq_3165,yHMPu5000026152_Torulaspora_franciscae_Seq_572,Saccharomyces_kudriavzevii_Seq_3545,Candida_glabrata_Seq_1762,Nakaseomyces_castellii_Seq_3317	4	7	1	0.714286	0.25	5
OG4744	Node41	1	YGR183C	Lachancea_kluyveri_Seq_3758,Zygosaccharomyces_rouxii_Seq_2872,Tetrapisispora_phaffii_Seq_2126	4	7	1	0.428571	0.25	3
OG3671	Node61	1	YOL108C	Candida_glabrata_Seq_3431,yHMPu5000026152_Torulaspora_franciscae_Seq_167,Nakaseomyces_castellii_Seq_1791,Zygosaccharomyces_bailii_Seq_980,Nakaseomyces_delphensis_Seq_2458,Saccharomyces_kudriavzevii_Seq_4677	4	8	1	0.75	0.25	6
OG2991	Node9	1	YDL056W	Naumovozyma_castellii_Seq_2704,yHMPu5000026152_Torulaspora_franciscae_Seq_4872,Nakaseomyces_delphensis_Seq_1514,yHMPu5000034876_Tetrapisispora_iriomotensis_Seq_834	4	9	1	0.444444	0.25	4
OG4243	Lachancea_waltii_Seq_1827	1	YDR322C-A	Lachancea_waltii_Seq_1827	4	8	1	0.125	0.25	1
OG5845	Saccharomyces_paradoxus_Seq_509	1	YGL254W	Saccharomyces_paradoxus_Seq_509	4	6	1	0.166667	0.25	1
OG4596	Lachancea_kluyveri_Seq_3327, Node27	2	YOR344C	yHMPu5000034876_Tetrapisispora_iriomotensis_Seq_1005,Tetrapisispora_phaffii_Seq_2753,Lachancea_kluyveri_Seq_3327	4	7	1	0.428571	0.25	3
OG4360	Node65	1	YJL166W	Vanderwaltozyma_polyspora_Seq_1427,Candida_glabrata_Seq_3481,Nakaseomyces_delphensis_Seq_5089,Lachancea_waltii_Seq_2668,Saccharomyces_cerevisiae_YJL166W,Saccharomyces_uvarum_Seq_3441	4	7	1	0.714286	0.25	5
OG1656	Node2, Node3, Tetrapisispora_phaffii_Seq_550	3	YDL185W	Saccharomyces_cerevisiae_YDL185W,Saccharomyces_uvarum_Seq_1376,yHMPu5000034710_Kluyveromyces_dobzhanskii_Seq_3678,Candida_glabrata_Seq_3001,Saccharomyces_cerevisiae_YDL185W,Saccharomyces_uvarum_Seq_1376,Tetrapisispora_phaffii_Seq_550	4	8	1	0.5	0.25	4
OG5327	Node39, Node40	2	YPR001W	Naumovozyma_castellii_Seq_5179,Saccharomyces_mikatae_Seq_4765,Saccharomyces_eubayanus_Seq_3092,Saccharomyces_uvarum_Seq_1943,Lachancea_kluyveri_Seq_2072,yHMPu5000034710_Kluyveromyces_dobzhanskii_Seq_1926,Naumovozyma_castellii_Seq_5179,Saccharomyces_mikatae_Seq_4765,Saccharomyces_eubayanus_Seq_3092,Saccharomyces_uvarum_Seq_1943	4	6	1	1	0.25	6
OG4352	Dekkera_bruxellensis_Seq_3185	1	YFR033C	Dekkera_bruxellensis_Seq_3185	4	6	1	0.166667	0.25	1
OG4951	Saccharomyces_paradoxus_Seq_394	1	YHR178W	Saccharomyces_paradoxus_Seq_394	4	8	1	0.125	0.25	1
OG1690	Node23	1	YFR028C	Saccharomyces_kudriavzevii_Seq_3400,Torulaspora_delbrueckii_Seq_2488,Zygosaccharomyces_bailii_Seq_2759,Zygosaccharomyces_rouxii_Seq_3245,Lachancea_kluyveri_Seq_2793,Lachancea_waltii_Seq_2673	4	8	1	0.75	0.25	6
OG4491	Vanderwaltozyma_polyspora_Seq_637	1	YCL005W-A	Vanderwaltozyma_polyspora_Seq_637	4	6	1	0.166667	0.25	1
OG4283	Node32	1	YDL170W	Zygosaccharomyces_bailii_Seq_920,Lachancea_thermotolerans_Seq_1659,yHMPu5000034710_Kluyveromyces_dobzhanskii_Seq_4852,Saccharomyces_eubayanus_Seq_48,Saccharomyces_mikatae_Seq_992,Saccharomyces_paradoxus_Seq_24	4	6	1	1	0.25	6
OG4555	Zygosaccharomyces_rouxii_Seq_936, yHMPu5000034710_Kluyveromyces_dobzhanskii_Seq_2945	2	YGL191W	Zygosaccharomyces_rouxii_Seq_936,yHMPu5000034710_Kluyveromyces_dobzhanskii_Seq_2945	4	6	1	0.333333	0.25	2
OG5352	Tetrapisispora_phaffii_Seq_967	1	YKL032C	Tetrapisispora_phaffii_Seq_967	4	6	1	0.166667	0.25	1
OG4357	Node24, Node30	2	YOR332W	Saccharomyces_mikatae_Seq_3631,Saccharomyces_eubayanus_Seq_712,Saccharomyces_uvarum_Seq_4610,Lachancea_fermentati_Seq_2326,Lachancea_thermotolerans_Seq_1971,Lachancea_waltii_Seq_3068,Lachancea_fermentati_Seq_2326,Lachancea_thermotolerans_Seq_1971,Lachancea_waltii_Seq_3068	4	9	1	0.666667	0.25	6
OG1254		0	YLR038C		4	8	0	0	0	0
OG4439		0	YOL067C		4	6	0	0	0	0
OG1842		0	YGR020C		4	9	0	0	0	0
OG3505		0	YGL187C		4	9	0	0	0	0
OG5407		0	YNL027W		4	6	0	0	0	0
OG3923		0	YPR020W		4	6	0	0	0	0
OG6446		0	YER161C		4	7	0	0	0	0
OG3205		0	YER005W		4	7	0	0	0	0
OG2588		0	YER099C		4	9	0	0	0	0
OG3591		0	YMR312W		4	8	0	0	0	0
OG2980		0	YOR077W		4	8	0	0	0	0
OG4882		0	YHR006W		4	5	0	0	0	0
OG3999		0	YGL181W		4	7	0	0	0	0
OG2547		0	YDL047W		4	9	0	0	0	0
OG1875		0	YMR043W		4	6	0	0	0	0
OG1371		0	YDR213W		4	6	0	0	0	0
OG4688		0	YFL044C		4	7	0	0	0	0
OG4219		0	YDR231C		4	8	0	0	0	0
OG1333		0	YNL241C		4	9	0	0	0	0
OG2759		0	YGL073W		4	6	0	0	0	0
OG2513		0	YHR200W		4	8	0	0	0	0
OG4080		0	YER169W		4	5	0	0	0	0
OG2704		0	YLL041C		4	9	0	0	0	0
OG3790		0	YJR048W		4	7	0	0	0	0
OG3810		0	YKL015W		4	8	0	0	0	0
OG3251		0	YBL021C		4	7	0	0	0	0
OG3378		0	YLR295C		4	6	0	0	0	0
OG5768		0	YML051W		4	7	0	0	0	0
OG2891		0	YCL055W		4	8	0	0	0	0
OG2423		0	YML007W		4	8	0	0	0	0
OG1270		0	YIR023W		4	7	0	0	0	0
OG4216		0	YPL038W		4	5	0	0	0	0
OG2503		0	YHL009C		4	8	0	0	0	0
OG4224		0	YNL216W		4	8	0	0	0	0
OG2986		0	YEL009C		4	6	0	0	0	0
OG5697		0	YOL116W		4	6	0	0	0	0
OG3395		0	YHR116W		4	7	0	0	0	0
OG2004		0	YLR447C		4	9	0	0	0	0
OG3585		0	YLL018C-A		4	9	0	0	0	0
OG4482		0	YGL252C		4	7	0	0	0	0
OG2161		0	YJL121C		4	8	0	0	0	0
OG4338		0	YDL106C		4	6	0	0	0	0
OG4807		0	YMR267W		4	8	0	0	0	0
OG4970		0	YJL103C		4	6	0	0	0	0
OG2751		0	YOR358W		4	6	0	0	0	0
OG2487		0	YLR451W		4	7	0	0	0	0
OG3957		0	YKR099W		4	7	0	0	0	0
OG2840		0	YMR035W		4	9	0	0	0	0
OG1924		0	YDR148C		4	9	0	0	0	0
OG3382		0	YML076C		4	5	0	0	0	0
OG4905		0	YLR256W		4	7	0	0	0	0
OG2324		0	YDR034C		4	8	0	0	0	0
OG1529		0	YLR403W		4	5	0	0	0	0
OG2413		0	YJL180C		4	8	0	0	0	0
OG2820		0	YPR036W		4	9	0	0	0	0
OG1934		0	YHR206W		4	9	0	0	0	0
OG4118		0	YDL067C		4	7	0	0	0	0
OG4087		0	YBL008W		4	9	0	0	0	0
OG2185		0	YLR182W		4	9	0	0	0	0
OG1400		0	YIR033W		4	7	0	0	0	0
OG4751		0	YLR395C		4	8	0	0	0	0
OG3208		0	YDR529C		4	8	0	0	0	0
OG1769		0	YER068W		4	8	0	0	0	0
OG3123		0	YLR098C		4	8	0	0	0	0
OG2469		0	YKL080W		4	9	0	0	0	0
OG2167		0	YLR176C		4	7	0	0	0	0
OG3794		0	YDR377W		4	8	0	0	0	0
OG4079		0	YDR248C		4	8	0	0	0	0
OG2332		0	YBR127C		4	9	0	0	0	0
OG3814		0	YDR421W		4	8	0	0	0	0
OG7984		0	YPL271W		4	3	0	0	0	0
OG5645		0	YJL089W		4	6	0	0	0	0
OG3491		0	YKL005C		4	6	0	0	0	0
OG3958		0	YOL077W-A		4	8	0	0	0	0
OG3305		0	YLR014C		4	7	0	0	0	0
OG2677		0	YNL037C		4	8	0	0	0	0
OG3027		0	YML099C		4	5	0	0	0	0
OG3645		0	YLR446W		4	6	0	0	0	0
OG2202		0	YLR393W		4	8	0	0	0	0
OG5091		0	YHL020C		4	6	0	0	0	0
OG2899		0	YLR375W		4	4	0	0	0	0
OG1556		0	YKL181W		4	9	0	0	0	0
OG5722		0	YGL256W		4	7	0	0	0	0

## Sheet: Null hypothesis test
Test result when randomly selected 25 Crabtree negative yeast species as the foreground branch in "branch-site" model calculation
OG	branch_select	sce	species_select	species_with_assumed_trait	Select_species	species_select_ratio
OG1193	Ascoidea_rubescens_Seq_4272, Candida_arabinofermentans_Seq_2802, Eremothecium_coryli_Seq_1262, Node93, Spathaspora_passalidarum_Seq_3957, Yarrowia_deformans_Seq_5905, yHMPu5000026124_Ogataea_henricii_Seq_5426, yHMPu5000034625_Pichia_kudriavzevii_Seq_1707, yHMPu5000034627_Pichia_heedii_Seq_896, yHMPu5000034742_Lipomyces_suomiensis_Seq_685, yHMPu5000035282_Trigonopsis_vinaria_Seq_2581, yHMPu5000035…	YMR323W	yHMPu5000035282_Trigonopsis_vinaria_Seq_2581,yHMPu5000035650_Trigonopsis_variabilis_Seq_2498,Ascoidea_rubescens_Seq_4272,Candida_arabinofermentans_Seq_2802,Eremothecium_coryli_Seq_1262,Spathaspora_passalidarum_Seq_3957,Yarrowia_deformans_Seq_5905,yHMPu5000026124_Ogataea_henricii_Seq_5426,yHMPu5000034625_Pichia_kudriavzevii_Seq_1707,yHMPu5000034627_Pichia_heedii_Seq_896,yHMPu5000034742_Lipomyces_s…	25	13	0.52
OG1171	Candida_arabinofermentans_Seq_157, Candida_parapsilosis_Seq_3593, Node30, Node32, Tortispora_caseinolytica_Seq_274, yHMPu5000026124_Ogataea_henricii_Seq_891, yHMPu5000034625_Pichia_kudriavzevii_Seq_1029, yHMPu5000034742_Lipomyces_suomiensis_Seq_5231, yHMPu5000035282_Trigonopsis_vinaria_Seq_502, yHMPu5000035650_Trigonopsis_variabilis_Seq_2623, yHMPu5000035658_Starmera_amethionina_Seq_782, yHMPu500…	YPL036W	Tortispora_caseinolytica_Seq_274,yHMPu5000035282_Trigonopsis_vinaria_Seq_502,yHMPu5000035650_Trigonopsis_variabilis_Seq_2623,yHMPu5000035282_Trigonopsis_vinaria_Seq_502,yHMPu5000035650_Trigonopsis_variabilis_Seq_2623,Candida_arabinofermentans_Seq_157,Candida_parapsilosis_Seq_3593,Tortispora_caseinolytica_Seq_274,yHMPu5000026124_Ogataea_henricii_Seq_891,yHMPu5000034625_Pichia_kudriavzevii_Seq_1029…	24	10	0.416667			Test gene in null hypothesis test
OG1585	Ascoidea_rubescens_Seq_612, Candida_arabinofermentans_Seq_910, Candida_parapsilosis_Seq_503, Node95, Node97, Spathaspora_passalidarum_Seq_2689, Yarrowia_deformans_Seq_5237, yHMPu5000026124_Ogataea_henricii_Seq_3846, yHMPu5000034625_Pichia_kudriavzevii_Seq_3525, yHMPu5000034655_Botryozyma_nematodophila_Seq_10750, yHMPu5000034742_Lipomyces_suomiensis_Seq_1713, yHMPu5000035658_Starmera_amethionina_S…	YIL125W	Tortispora_caseinolytica_Seq_3316,yHMPu5000035282_Trigonopsis_vinaria_Seq_1773,yHMPu5000035650_Trigonopsis_variabilis_Seq_667,yHMPu5000035282_Trigonopsis_vinaria_Seq_1773,yHMPu5000035650_Trigonopsis_variabilis_Seq_667,Ascoidea_rubescens_Seq_612,Candida_arabinofermentans_Seq_910,Candida_parapsilosis_Seq_503,Spathaspora_passalidarum_Seq_2689,Yarrowia_deformans_Seq_5237,yHMPu5000026124_Ogataea_henri…	25	13	0.52
OG1145	Ascoidea_rubescens_Seq_552, Candida_arabinofermentans_Seq_2267, Candida_parapsilosis_Seq_3612, Eremothecium_coryli_Seq_873, Node26, Node76, Spathaspora_passalidarum_Seq_2104, yHMPu5000026124_Ogataea_henricii_Seq_3191, yHMPu5000034605_Spencermartinsiella_europaea_Seq_5306, yHMPu5000035658_Starmera_amethionina_Seq_5077, yHMPu5000035665_Middelhovenomyces_tepae_Seq_4809	YJR009C	yHMPu5000034627_Pichia_heedii_Seq_851,yHMPu5000034625_Pichia_kudriavzevii_Seq_2390,yHMPu5000035282_Trigonopsis_vinaria_Seq_1672,yHMPu5000035650_Trigonopsis_variabilis_Seq_4773,Ascoidea_rubescens_Seq_552,Candida_arabinofermentans_Seq_2267,Candida_parapsilosis_Seq_3612,Eremothecium_coryli_Seq_873,Spathaspora_passalidarum_Seq_2104,yHMPu5000026124_Ogataea_henricii_Seq_3191,yHMPu5000034605_Spencermart…	24	13	0.541667
OG1275	Node34, Node36, Spathaspora_passalidarum_Seq_5398, yHMPu5000026124_Ogataea_henricii_Seq_2675, yHMPu5000034625_Pichia_kudriavzevii_Seq_3532, yHMPu5000034742_Lipomyces_suomiensis_Seq_6112, yHMPu5000035658_Starmera_amethionina_Seq_3870, yHMPu5000035670_Phaffomyces_opuntiae_Seq_3847	YKL148C	Tortispora_caseinolytica_Seq_614,yHMPu5000035282_Trigonopsis_vinaria_Seq_3143,yHMPu5000035650_Trigonopsis_variabilis_Seq_2051,yHMPu5000035282_Trigonopsis_vinaria_Seq_3143,yHMPu5000035650_Trigonopsis_variabilis_Seq_2051,Spathaspora_passalidarum_Seq_5398,yHMPu5000026124_Ogataea_henricii_Seq_2675,yHMPu5000034625_Pichia_kudriavzevii_Seq_3532,yHMPu5000034742_Lipomyces_suomiensis_Seq_6112,yHMPu50000356…	24	9	0.375
OG1424	Ascoidea_rubescens_Seq_2030, Candida_arabinofermentans_Seq_432, Eremothecium_coryli_Seq_1096, Node119, Spathaspora_passalidarum_Seq_1177, yHMPu5000034627_Pichia_heedii_Seq_4270, yHMPu5000035282_Trigonopsis_vinaria_Seq_3179, yHMPu5000035658_Starmera_amethionina_Seq_2643	YCR012W	yHMPu5000035282_Trigonopsis_vinaria_Seq_3179,yHMPu5000035650_Trigonopsis_variabilis_Seq_4671,Ascoidea_rubescens_Seq_2030,Candida_arabinofermentans_Seq_432,Eremothecium_coryli_Seq_1096,Spathaspora_passalidarum_Seq_1177,yHMPu5000034627_Pichia_heedii_Seq_4270,yHMPu5000035282_Trigonopsis_vinaria_Seq_3179,yHMPu5000035658_Starmera_amethionina_Seq_2643	24	8	0.333333
OG1432	Ascoidea_rubescens_Seq_3761, Candida_arabinofermentans_Seq_356, Node89, Spathaspora_passalidarum_Seq_4586, yHMPu5000026124_Ogataea_henricii_Seq_334, yHMPu5000034625_Pichia_kudriavzevii_Seq_668, yHMPu5000035658_Starmera_amethionina_Seq_2012	YKL060C	yHMPu5000035282_Trigonopsis_vinaria_Seq_3145,yHMPu5000035650_Trigonopsis_variabilis_Seq_2512,Ascoidea_rubescens_Seq_3761,Candida_arabinofermentans_Seq_356,Spathaspora_passalidarum_Seq_4586,yHMPu5000026124_Ogataea_henricii_Seq_334,yHMPu5000034625_Pichia_kudriavzevii_Seq_668,yHMPu5000035658_Starmera_amethionina_Seq_2012	25	8	0.32
OG1299	Candida_arabinofermentans_Seq_1677, Node88, Tortispora_caseinolytica_Seq_406, yHMPu5000034605_Spencermartinsiella_europaea_Seq_2476, yHMPu5000034627_Pichia_heedii_Seq_4045, yHMPu5000034742_Lipomyces_suomiensis_Seq_1152, yHMPu5000035658_Starmera_amethionina_Seq_3811	YOR347C	yHMPu5000035282_Trigonopsis_vinaria_Seq_1925,yHMPu5000035650_Trigonopsis_variabilis_Seq_469,Candida_arabinofermentans_Seq_1677,Tortispora_caseinolytica_Seq_406,yHMPu5000034605_Spencermartinsiella_europaea_Seq_2476,yHMPu5000034627_Pichia_heedii_Seq_4045,yHMPu5000034742_Lipomyces_suomiensis_Seq_1152,yHMPu5000035658_Starmera_amethionina_Seq_3811	25	8	0.32
OG1802	Ascoidea_rubescens_Seq_1360, Candida_arabinofermentans_Seq_2827, Candida_parapsilosis_Seq_4762, Node103, Yarrowia_lipolytica_Seq_707, yHMPu5000034605_Spencermartinsiella_europaea_Seq_5051, yHMPu5000034627_Pichia_heedii_Seq_4980	YJR121W	yHMPu5000035282_Trigonopsis_vinaria_Seq_4306,yHMPu5000035650_Trigonopsis_variabilis_Seq_4103,Ascoidea_rubescens_Seq_1360,Candida_arabinofermentans_Seq_2827,Candida_parapsilosis_Seq_4762,Yarrowia_lipolytica_Seq_707,yHMPu5000034605_Spencermartinsiella_europaea_Seq_5051,yHMPu5000034627_Pichia_heedii_Seq_4980	21	8	0.380952
OG1218	Ascoidea_rubescens_Seq_4571, Candida_parapsilosis_Seq_935, Node3, Node81, yHMPu5000034655_Botryozyma_nematodophila_Seq_1929, yHMPu5000034742_Lipomyces_suomiensis_Seq_2282, yHMPu5000035658_Starmera_amethionina_Seq_4472	YPL262W	yHMPu5000035282_Trigonopsis_vinaria_Seq_3474,yHMPu5000035650_Trigonopsis_variabilis_Seq_4194,yHMPu5000034625_Pichia_kudriavzevii_Seq_4843,yHMPu5000034627_Pichia_heedii_Seq_2707,Ascoidea_rubescens_Seq_4571,Candida_parapsilosis_Seq_935,yHMPu5000034655_Botryozyma_nematodophila_Seq_1929,yHMPu5000034742_Lipomyces_suomiensis_Seq_2282,yHMPu5000035658_Starmera_amethionina_Seq_4472	25	9	0.36
OG1881	Ascoidea_rubescens_Seq_5477, Candida_parapsilosis_Seq_4809, Node53, Spathaspora_passalidarum_Seq_3669, yHMPu5000034605_Spencermartinsiella_europaea_Seq_4645, yHMPu5000035658_Starmera_amethionina_Seq_5525	YKR097W	yHMPu5000035282_Trigonopsis_vinaria_Seq_4146,yHMPu5000035650_Trigonopsis_variabilis_Seq_5209,Ascoidea_rubescens_Seq_5477,Candida_parapsilosis_Seq_4809,Spathaspora_passalidarum_Seq_3669,yHMPu5000034605_Spencermartinsiella_europaea_Seq_4645,yHMPu5000035658_Starmera_amethionina_Seq_5525	24	7	0.291667
OG2071	Node18, Node20, Spathaspora_passalidarum_Seq_1636, Yarrowia_deformans_Seq_6492, yHMPu5000034627_Pichia_heedii_Seq_5123, yHMPu5000035658_Starmera_amethionina_Seq_3792	YNL071W	Tortispora_caseinolytica_Seq_1972,yHMPu5000035282_Trigonopsis_vinaria_Seq_3692,yHMPu5000035650_Trigonopsis_variabilis_Seq_3740,yHMPu5000035282_Trigonopsis_vinaria_Seq_3692,yHMPu5000035650_Trigonopsis_variabilis_Seq_3740,Spathaspora_passalidarum_Seq_1636,Yarrowia_deformans_Seq_6492,yHMPu5000034627_Pichia_heedii_Seq_5123,yHMPu5000035658_Starmera_amethionina_Seq_3792	23	7	0.304348
OG4150	Candida_arabinofermentans_Seq_5143, Spathaspora_passalidarum_Seq_4184, yHMPu5000026124_Ogataea_henricii_Seq_3225, yHMPu5000034625_Pichia_kudriavzevii_Seq_440, yHMPu5000034627_Pichia_heedii_Seq_2382, yHMPu5000035658_Starmera_amethionina_Seq_3810	YBL045C	Candida_arabinofermentans_Seq_5143,Spathaspora_passalidarum_Seq_4184,yHMPu5000026124_Ogataea_henricii_Seq_3225,yHMPu5000034625_Pichia_kudriavzevii_Seq_440,yHMPu5000034627_Pichia_heedii_Seq_2382,yHMPu5000035658_Starmera_amethionina_Seq_3810	13	6	0.461538
OG1416	Candida_arabinofermentans_Seq_4765, Candida_parapsilosis_Seq_1050, Node60, Spathaspora_passalidarum_Seq_3450, yHMPu5000026124_Ogataea_henricii_Seq_3819, yHMPu5000035658_Starmera_amethionina_Seq_365	YNR001C	yHMPu5000035282_Trigonopsis_vinaria_Seq_102,yHMPu5000035650_Trigonopsis_variabilis_Seq_2209,Candida_arabinofermentans_Seq_4765,Candida_parapsilosis_Seq_1050,Spathaspora_passalidarum_Seq_3450,yHMPu5000026124_Ogataea_henricii_Seq_3819,yHMPu5000035658_Starmera_amethionina_Seq_365	25	7	0.28
OG2522	Ascoidea_rubescens_Seq_4261, Candida_arabinofermentans_Seq_214, Node117, Node42, yHMPu5000034655_Botryozyma_nematodophila_Seq_2331	YBR011C	yHMPu5000034625_Pichia_kudriavzevii_Seq_4340,yHMPu5000034627_Pichia_heedii_Seq_3809,yHMPu5000035282_Trigonopsis_vinaria_Seq_3504,yHMPu5000035650_Trigonopsis_variabilis_Seq_1998,Ascoidea_rubescens_Seq_4261,Candida_arabinofermentans_Seq_214,yHMPu5000034655_Botryozyma_nematodophila_Seq_2331	23	7	0.304348
OG1333	Candida_arabinofermentans_Seq_2868, Eremothecium_cymbalariae_Seq_3783, Node134, yHMPu5000034627_Pichia_heedii_Seq_4566, yHMPu5000034655_Botryozyma_nematodophila_Seq_4964	YNL241C	yHMPu5000034627_Pichia_heedii_Seq_4566,yHMPu5000034625_Pichia_kudriavzevii_Seq_1110,Candida_arabinofermentans_Seq_2868,Eremothecium_cymbalariae_Seq_3783,yHMPu5000034627_Pichia_heedii_Seq_4566,yHMPu5000034655_Botryozyma_nematodophila_Seq_4964	24	5	0.208333
OG1302	Node122, Spathaspora_passalidarum_Seq_2041, yHMPu5000034627_Pichia_heedii_Seq_1953, yHMPu5000034749_Lipomyces_mesembrius_Seq_3441, yHMPu5000035658_Starmera_amethionina_Seq_5153	YMR105C	yHMPu5000035282_Trigonopsis_vinaria_Seq_2286,yHMPu5000035650_Trigonopsis_variabilis_Seq_4387,Spathaspora_passalidarum_Seq_2041,yHMPu5000034627_Pichia_heedii_Seq_1953,yHMPu5000034749_Lipomyces_mesembrius_Seq_3441,yHMPu5000035658_Starmera_amethionina_Seq_5153	24	6	0.25
OG3839	Node27, Node77, yHMPu5000034627_Pichia_heedii_Seq_4876, yHMPu5000034655_Botryozyma_nematodophila_Seq_2103, yHMPu5000035658_Starmera_amethionina_Seq_4905	YKR066C	yHMPu5000035282_Trigonopsis_vinaria_Seq_764,yHMPu5000035650_Trigonopsis_variabilis_Seq_2353,yHMPu5000034625_Pichia_kudriavzevii_Seq_1670,yHMPu5000034627_Pichia_heedii_Seq_4876,yHMPu5000034627_Pichia_heedii_Seq_4876,yHMPu5000034655_Botryozyma_nematodophila_Seq_2103,yHMPu5000035658_Starmera_amethionina_Seq_4905	22	6	0.272727
OG1533	Candida_arabinofermentans_Seq_1817, Candida_parapsilosis_Seq_5165, Node103, yHMPu5000034605_Spencermartinsiella_europaea_Seq_4348, yHMPu5000034627_Pichia_heedii_Seq_1863	YBL099W	yHMPu5000035282_Trigonopsis_vinaria_Seq_612,yHMPu5000035650_Trigonopsis_variabilis_Seq_2546,Candida_arabinofermentans_Seq_1817,Candida_parapsilosis_Seq_5165,yHMPu5000034605_Spencermartinsiella_europaea_Seq_4348,yHMPu5000034627_Pichia_heedii_Seq_1863	25	6	0.24
OG2132	Candida_arabinofermentans_Seq_1557, Node52, yHMPu5000034627_Pichia_heedii_Seq_3680, yHMPu5000035282_Trigonopsis_vinaria_Seq_5227	YPL078C	yHMPu5000035282_Trigonopsis_vinaria_Seq_5227,yHMPu5000035650_Trigonopsis_variabilis_Seq_5238,Candida_arabinofermentans_Seq_1557,yHMPu5000034627_Pichia_heedii_Seq_3680,yHMPu5000035282_Trigonopsis_vinaria_Seq_5227	21	4	0.190476
OG3790	Ascoidea_rubescens_Seq_4384, Spathaspora_passalidarum_Seq_710, yHMPu5000026124_Ogataea_henricii_Seq_4778, yHMPu5000035282_Trigonopsis_vinaria_Seq_2563	YJR048W	Ascoidea_rubescens_Seq_4384,Spathaspora_passalidarum_Seq_710,yHMPu5000026124_Ogataea_henricii_Seq_4778,yHMPu5000035282_Trigonopsis_vinaria_Seq_2563	24	4	0.166667
OG2197	Ascoidea_rubescens_Seq_4896, Node44, yHMPu5000035282_Trigonopsis_vinaria_Seq_4800, yHMPu5000035658_Starmera_amethionina_Seq_3001	YDR050C	yHMPu5000034627_Pichia_heedii_Seq_4713,yHMPu5000034625_Pichia_kudriavzevii_Seq_2130,Ascoidea_rubescens_Seq_4896,yHMPu5000035282_Trigonopsis_vinaria_Seq_4800,yHMPu5000035658_Starmera_amethionina_Seq_3001	22	5	0.227273
OG1488	Candida_parapsilosis_Seq_3537, Node33, Node99, Spathaspora_passalidarum_Seq_334	YHR183W	yHMPu5000035282_Trigonopsis_vinaria_Seq_298,yHMPu5000035650_Trigonopsis_variabilis_Seq_3602,yHMPu5000034625_Pichia_kudriavzevii_Seq_2410,yHMPu5000034627_Pichia_heedii_Seq_1748,Candida_parapsilosis_Seq_3537,Spathaspora_passalidarum_Seq_334	25	6	0.24
OG4316	Candida_arabinofermentans_Seq_523, Spathaspora_passalidarum_Seq_574, yHMPu5000035650_Trigonopsis_variabilis_Seq_4691, yHMPu5000035658_Starmera_amethionina_Seq_3415	YIL111W	Candida_arabinofermentans_Seq_523,Spathaspora_passalidarum_Seq_574,yHMPu5000035650_Trigonopsis_variabilis_Seq_4691,yHMPu5000035658_Starmera_amethionina_Seq_3415	20	4	0.2
OG1924	Candida_arabinofermentans_Seq_3732, Node130, yHMPu5000035282_Trigonopsis_vinaria_Seq_4944, yHMPu5000035658_Starmera_amethionina_Seq_1288	YDR148C	yHMPu5000035282_Trigonopsis_vinaria_Seq_4944,Tortispora_caseinolytica_Seq_3360,yHMPu5000035650_Trigonopsis_variabilis_Seq_1985,Candida_arabinofermentans_Seq_3732,yHMPu5000035282_Trigonopsis_vinaria_Seq_4944,yHMPu5000035658_Starmera_amethionina_Seq_1288	25	5	0.2
OG2807	Candida_arabinofermentans_Seq_2171, Spathaspora_passalidarum_Seq_706, yHMPu5000034625_Pichia_kudriavzevii_Seq_4739, yHMPu5000035282_Trigonopsis_vinaria_Seq_4036	YER178W	Candida_arabinofermentans_Seq_2171,Spathaspora_passalidarum_Seq_706,yHMPu5000034625_Pichia_kudriavzevii_Seq_4739,yHMPu5000035282_Trigonopsis_vinaria_Seq_4036	23	4	0.173913
OG1667	Candida_parapsilosis_Seq_1977, Node73, yHMPu5000034742_Lipomyces_suomiensis_Seq_3746, yHMPu5000035282_Trigonopsis_vinaria_Seq_3234	YLR354C	yHMPu5000035282_Trigonopsis_vinaria_Seq_3234,yHMPu5000035650_Trigonopsis_variabilis_Seq_811,Candida_parapsilosis_Seq_1977,yHMPu5000034742_Lipomyces_suomiensis_Seq_3746,yHMPu5000035282_Trigonopsis_vinaria_Seq_3234	23	4	0.173913
OG1656	Node57, Node59, yHMPu5000034742_Lipomyces_suomiensis_Seq_4078, yHMPu5000035658_Starmera_amethionina_Seq_3771	YDL185W	Tortispora_caseinolytica_Seq_214,yHMPu5000035282_Trigonopsis_vinaria_Seq_737,yHMPu5000035650_Trigonopsis_variabilis_Seq_5280,yHMPu5000035282_Trigonopsis_vinaria_Seq_737,yHMPu5000035650_Trigonopsis_variabilis_Seq_5280,yHMPu5000034742_Lipomyces_suomiensis_Seq_4078,yHMPu5000035658_Starmera_amethionina_Seq_3771	20	5	0.25
OG1835	Ascoidea_rubescens_Seq_6278, Candida_parapsilosis_Seq_5014, Node103, yHMPu5000035658_Starmera_amethionina_Seq_1362	YKL085W	yHMPu5000035282_Trigonopsis_vinaria_Seq_4092,yHMPu5000035650_Trigonopsis_variabilis_Seq_4046,Ascoidea_rubescens_Seq_6278,Candida_parapsilosis_Seq_5014,yHMPu5000035658_Starmera_amethionina_Seq_1362	25	5	0.2
OG3575	Candida_arabinofermentans_Seq_4154, Node84, yHMPu5000034627_Pichia_heedii_Seq_1451	YEL024W	yHMPu5000035282_Trigonopsis_vinaria_Seq_3925,yHMPu5000035650_Trigonopsis_variabilis_Seq_996,Candida_arabinofermentans_Seq_4154,yHMPu5000034627_Pichia_heedii_Seq_1451	20	4	0.2
OG4552	Ascoidea_rubescens_Seq_2282, yHMPu5000035048_Barnettozyma_salicaria_Seq_2850, yHMPu5000035658_Starmera_amethionina_Seq_283	YHR001W-A	Ascoidea_rubescens_Seq_2282,yHMPu5000035048_Barnettozyma_salicaria_Seq_2850,yHMPu5000035658_Starmera_amethionina_Seq_283	15	3	0.2
OG3294	Node81, yHMPu5000034749_Lipomyces_mesembrius_Seq_4547, yHMPu5000035658_Starmera_amethionina_Seq_1021	YGR193C	Yarrowia_deformans_Seq_2825,Yarrowia_lipolytica_Seq_5375,yHMPu5000034749_Lipomyces_mesembrius_Seq_4547,yHMPu5000035658_Starmera_amethionina_Seq_1021	22	4	0.181818
OG2248	Node116, Node136, yHMPu5000035048_Barnettozyma_salicaria_Seq_1024	YOR065W	yHMPu5000035282_Trigonopsis_vinaria_Seq_814,yHMPu5000035650_Trigonopsis_variabilis_Seq_3817,Tortispora_caseinolytica_Seq_2193,yHMPu5000034655_Botryozyma_nematodophila_Seq_2879,yHMPu5000035048_Barnettozyma_salicaria_Seq_1024	25	5	0.2
OG1786	Candida_arabinofermentans_Seq_2643, Candida_parapsilosis_Seq_547, Node17	YOR136W	yHMPu5000034625_Pichia_kudriavzevii_Seq_1333,yHMPu5000034627_Pichia_heedii_Seq_3718,Candida_arabinofermentans_Seq_2643,Candida_parapsilosis_Seq_547	24	4	0.166667
OG2038	Node122, Spathaspora_passalidarum_Seq_3679, yHMPu5000034742_Lipomyces_suomiensis_Seq_4025	YBR196C	yHMPu5000035282_Trigonopsis_vinaria_Seq_2510,yHMPu5000035650_Trigonopsis_variabilis_Seq_2229,Spathaspora_passalidarum_Seq_3679,yHMPu5000034742_Lipomyces_suomiensis_Seq_4025	24	4	0.166667
OG1696	Candida_arabinofermentans_Seq_1403, Node88, yHMPu5000035658_Starmera_amethionina_Seq_4879	YOR142W	yHMPu5000035282_Trigonopsis_vinaria_Seq_3483,yHMPu5000035650_Trigonopsis_variabilis_Seq_4456,Candida_arabinofermentans_Seq_1403,yHMPu5000035658_Starmera_amethionina_Seq_4879	22	4	0.181818
OG1629	Node111, yHMPu5000034742_Lipomyces_suomiensis_Seq_6116, yHMPu5000035658_Starmera_amethionina_Seq_1455	YFL018C	yHMPu5000035282_Trigonopsis_vinaria_Seq_5262,yHMPu5000035650_Trigonopsis_variabilis_Seq_2875,yHMPu5000034742_Lipomyces_suomiensis_Seq_6116,yHMPu5000035658_Starmera_amethionina_Seq_1455	25	4	0.16
OG2006	Candida_arabinofermentans_Seq_1387, Candida_parapsilosis_Seq_823, yHMPu5000035658_Starmera_amethionina_Seq_2080	YPR191W	Candida_arabinofermentans_Seq_1387,Candida_parapsilosis_Seq_823,yHMPu5000035658_Starmera_amethionina_Seq_2080	23	3	0.130435
OG5327	Ascoidea_rubescens_Seq_495, Node26, Yarrowia_deformans_Seq_2632	YPR001W	yHMPu5000035282_Trigonopsis_vinaria_Seq_4771,yHMPu5000035650_Trigonopsis_variabilis_Seq_2298,Ascoidea_rubescens_Seq_495,Yarrowia_deformans_Seq_2632	15	4	0.266667
OG3794	Node17, Spathaspora_passalidarum_Seq_4847, yHMPu5000035658_Starmera_amethionina_Seq_2524	YDR377W	yHMPu5000035650_Trigonopsis_variabilis_Seq_4749,yHMPu5000035282_Trigonopsis_vinaria_Seq_1440,Spathaspora_passalidarum_Seq_4847,yHMPu5000035658_Starmera_amethionina_Seq_2524	22	4	0.181818
OG2409	Ascoidea_rubescens_Seq_570, Node48, Yarrowia_deformans_Seq_158	YGR244C	yHMPu5000034625_Pichia_kudriavzevii_Seq_1415,yHMPu5000034627_Pichia_heedii_Seq_4609,Ascoidea_rubescens_Seq_570,Yarrowia_deformans_Seq_158	25	4	0.16
OG4555	Node11, Node64, yHMPu5000034742_Lipomyces_suomiensis_Seq_3066	YGL191W	yHMPu5000035282_Trigonopsis_vinaria_Seq_2171,yHMPu5000035650_Trigonopsis_variabilis_Seq_989,yHMPu5000034625_Pichia_kudriavzevii_Seq_340,yHMPu5000034627_Pichia_heedii_Seq_3827,yHMPu5000034742_Lipomyces_suomiensis_Seq_3066	19	5	0.263158
OG1199	Candida_arabinofermentans_Seq_3494, Node18, yHMPu5000035658_Starmera_amethionina_Seq_5166	YMR145C	Tortispora_caseinolytica_Seq_2109,yHMPu5000035282_Trigonopsis_vinaria_Seq_5413,yHMPu5000035650_Trigonopsis_variabilis_Seq_1911,Candida_arabinofermentans_Seq_3494,yHMPu5000035658_Starmera_amethionina_Seq_5166	23	5	0.217391
OG4357	Ascoidea_rubescens_Seq_2256, Candida_arabinofermentans_Seq_5330, yHMPu5000034742_Lipomyces_suomiensis_Seq_139	YOR332W	Ascoidea_rubescens_Seq_2256,Candida_arabinofermentans_Seq_5330,yHMPu5000034742_Lipomyces_suomiensis_Seq_139	19	3	0.157895
OG1959	Node69, yHMPu5000034627_Pichia_heedii_Seq_3732	YBR221C	yHMPu5000035282_Trigonopsis_vinaria_Seq_1365,yHMPu5000035650_Trigonopsis_variabilis_Seq_4917,yHMPu5000034627_Pichia_heedii_Seq_3732	23	3	0.130435
OG1815	Candida_arabinofermentans_Seq_2760, Eremothecium_cymbalariae_Seq_1379	YLR377C	Candida_arabinofermentans_Seq_2760,Eremothecium_cymbalariae_Seq_1379	22	2	0.0909091
OG2402	Node139, yHMPu5000034749_Lipomyces_mesembrius_Seq_6423	YDL004W	yHMPu5000035282_Trigonopsis_vinaria_Seq_1710,yHMPu5000035650_Trigonopsis_variabilis_Seq_2467,yHMPu5000034749_Lipomyces_mesembrius_Seq_6423	25	3	0.12
OG5490	Eremothecium_cymbalariae_Seq_1525, yHMPu5000035658_Starmera_amethionina_Seq_5198	YML120C	Eremothecium_cymbalariae_Seq_1525,yHMPu5000035658_Starmera_amethionina_Seq_5198	6	2	0.333333
OG2644	Candida_arabinofermentans_Seq_2703, Spathaspora_passalidarum_Seq_2312	YBR039W	Candida_arabinofermentans_Seq_2703,Spathaspora_passalidarum_Seq_2312	23	2	0.0869565
OG2714	Candida_parapsilosis_Seq_3312, Node131	YHR051W	yHMPu5000035282_Trigonopsis_vinaria_Seq_2863,yHMPu5000035650_Trigonopsis_variabilis_Seq_95,Candida_parapsilosis_Seq_3312	23	3	0.130435
OG2701	Candida_arabinofermentans_Seq_3023, yHMPu5000035658_Starmera_amethionina_Seq_963	YDR298C	Candida_arabinofermentans_Seq_3023,yHMPu5000035658_Starmera_amethionina_Seq_963	25	2	0.08
OG2004	Candida_arabinofermentans_Seq_3121, Node26	YLR447C	Tortispora_caseinolytica_Seq_2471,yHMPu5000035282_Trigonopsis_vinaria_Seq_2850,yHMPu5000035650_Trigonopsis_variabilis_Seq_892,Candida_arabinofermentans_Seq_3121	23	4	0.173913
OG4751	Node86, yHMPu5000035658_Starmera_amethionina_Seq_3756	YLR395C	yHMPu5000035282_Trigonopsis_vinaria_Seq_4356,yHMPu5000035650_Trigonopsis_variabilis_Seq_2589,yHMPu5000035658_Starmera_amethionina_Seq_3756	20	3	0.15
OG2469	yHMPu5000034655_Botryozyma_nematodophila_Seq_9154, yHMPu5000035658_Starmera_amethionina_Seq_4536	YKL080W	yHMPu5000034655_Botryozyma_nematodophila_Seq_9154,yHMPu5000035658_Starmera_amethionina_Seq_4536	24	2	0.0833333
OG4360	Node25, Yarrowia_lipolytica_Seq_3066	YJL166W	yHMPu5000035282_Trigonopsis_vinaria_Seq_266,yHMPu5000035650_Trigonopsis_variabilis_Seq_5331,Yarrowia_lipolytica_Seq_3066	19	3	0.157895
OG2677	Ascoidea_rubescens_Seq_181, Node26	YNL037C	yHMPu5000035282_Trigonopsis_vinaria_Seq_3178,yHMPu5000035650_Trigonopsis_variabilis_Seq_1117,Ascoidea_rubescens_Seq_181	16	3	0.1875
OG4070	Node12, Yarrowia_deformans_Seq_6450	YJR127C	Tortispora_caseinolytica_Seq_648,yHMPu5000035282_Trigonopsis_vinaria_Seq_517,yHMPu5000035650_Trigonopsis_variabilis_Seq_5145,Yarrowia_deformans_Seq_6450	19	4	0.210526
OG2794	Candida_parapsilosis_Seq_538, Spathaspora_passalidarum_Seq_1108	YKL152C	Candida_parapsilosis_Seq_538,Spathaspora_passalidarum_Seq_1108	20	2	0.1
OG2007	yHMPu5000034749_Lipomyces_mesembrius_Seq_6107	YOL061W	yHMPu5000034749_Lipomyces_mesembrius_Seq_6107	22	1	0.0454545
OG1842	Candida_arabinofermentans_Seq_4813	YGR020C	Candida_arabinofermentans_Seq_4813	25	1	0.04
OG3923	yHMPu5000035658_Starmera_amethionina_Seq_2839	YPR020W	yHMPu5000035658_Starmera_amethionina_Seq_2839	19	1	0.0526316
OG4882	Candida_arabinofermentans_Seq_1795	YHR006W	Candida_arabinofermentans_Seq_1795	8	1	0.125
OG1411	yHMPu5000035658_Starmera_amethionina_Seq_2397	YMR110C	yHMPu5000035658_Starmera_amethionina_Seq_2397	21	1	0.047619
OG4198	Spathaspora_passalidarum_Seq_3673	YML081C-A	Spathaspora_passalidarum_Seq_3673	18	1	0.0555556
OG1371	yHMPu5000035658_Starmera_amethionina_Seq_4870	YDR213W	yHMPu5000035658_Starmera_amethionina_Seq_4870	17	1	0.0588235
OG4605	Eremothecium_cymbalariae_Seq_2479	YDL078C	Eremothecium_cymbalariae_Seq_2479	13	1	0.0769231
OG2513	Node20	YHR200W	yHMPu5000035282_Trigonopsis_vinaria_Seq_2423,yHMPu5000035650_Trigonopsis_variabilis_Seq_4346	23	2	0.0869565
OG3972	yHMPu5000035658_Starmera_amethionina_Seq_1996	YOR038C	yHMPu5000035658_Starmera_amethionina_Seq_1996	15	1	0.0666667
OG4068	yHMPu5000035658_Starmera_amethionina_Seq_1219	YHR039C-A	yHMPu5000035658_Starmera_amethionina_Seq_1219	16	1	0.0625
OG2891	Node93	YCL055W	yHMPu5000035282_Trigonopsis_vinaria_Seq_1696,yHMPu5000035650_Trigonopsis_variabilis_Seq_3802	21	2	0.0952381
OG2297	yHMPu5000035282_Trigonopsis_vinaria_Seq_4882	YNL255C	yHMPu5000035282_Trigonopsis_vinaria_Seq_4882	21	1	0.047619
OG4482	yHMPu5000034627_Pichia_heedii_Seq_4499	YGL252C	yHMPu5000034627_Pichia_heedii_Seq_4499	21	1	0.047619
OG2161	Candida_arabinofermentans_Seq_1475	YJL121C	Candida_arabinofermentans_Seq_1475	23	1	0.0434783
OG3382	yHMPu5000035658_Starmera_amethionina_Seq_124	YML076C	yHMPu5000035658_Starmera_amethionina_Seq_124	20	1	0.05
OG3546	Candida_arabinofermentans_Seq_3454	YHR026W	Candida_arabinofermentans_Seq_3454	23	1	0.0434783
OG2571	Node44	YMR278W	yHMPu5000034625_Pichia_kudriavzevii_Seq_4566,yHMPu5000034627_Pichia_heedii_Seq_4205	24	2	0.0833333
OG2413	Node51	YJL180C	yHMPu5000034627_Pichia_heedii_Seq_3484,yHMPu5000034625_Pichia_kudriavzevii_Seq_2399	21	2	0.0952381
OG2820	yHMPu5000035658_Starmera_amethionina_Seq_5705	YPR036W	yHMPu5000035658_Starmera_amethionina_Seq_5705	22	1	0.0454545
OG1934	Node15	YHR206W	yHMPu5000034625_Pichia_kudriavzevii_Seq_996,yHMPu5000034627_Pichia_heedii_Seq_388	21	2	0.0952381
OG4118	Candida_arabinofermentans_Seq_2276	YDL067C	Candida_arabinofermentans_Seq_2276	18	1	0.0555556
OG4087	Node77	YBL008W	yHMPu5000035282_Trigonopsis_vinaria_Seq_2532,yHMPu5000035650_Trigonopsis_variabilis_Seq_4324	17	2	0.117647
OG4243	yHMPu5000034625_Pichia_kudriavzevii_Seq_1307	YDR322C-A	yHMPu5000034625_Pichia_kudriavzevii_Seq_1307	21	1	0.047619
OG2970	yHMPu5000034627_Pichia_heedii_Seq_2588	YCR036W	yHMPu5000034627_Pichia_heedii_Seq_2588	24	1	0.0416667
OG3208	Candida_arabinofermentans_Seq_3228	YDR529C	Candida_arabinofermentans_Seq_3228	23	1	0.0434783
OG1208	Eremothecium_coryli_Seq_2631	YGL253W	Eremothecium_coryli_Seq_2631	24	1	0.0416667
OG3305	yHMPu5000035658_Starmera_amethionina_Seq_519	YLR014C	yHMPu5000035658_Starmera_amethionina_Seq_519	20	1	0.05
OG2327	Candida_arabinofermentans_Seq_2393	YPL133C	Candida_arabinofermentans_Seq_2393	22	1	0.0454545
OG2520	yHMPu5000035658_Starmera_amethionina_Seq_2395	YNL315C	yHMPu5000035658_Starmera_amethionina_Seq_2395	21	1	0.047619
OG1556	Candida_arabinofermentans_Seq_1686	YKL181W	Candida_arabinofermentans_Seq_1686	23	1	0.0434783
OG1254		YLR038C		22	0	0
OG1336		YNL068C		21	0	0
OG1287		YDR178W		23	0	0
OG4439		YOL067C		7	0	0
OG3505		YGL187C		22	0	0
OG5407		YNL027W		5	0	0
OG2367		YPL234C		24	0	0
OG3449		YOR283W		21	0	0
OG6446		YER161C		4	0	0
OG3205		YER005W		23	0	0
OG2588		YER099C		22	0	0
OG1764		YOR095C		23	0	0
OG3591		YMR312W		21	0	0
OG2980		YOR077W		20	0	0
OG3999		YGL181W		15	0	0
OG2547		YDL047W		23	0	0
OG1875		YMR043W		22	0	0
OG4483		YIL036W		3	0	0
OG3393		YDR536W		10	0	0
OG4876		YPR104C		3	0	0
OG2968		YHL011C		13	0	0
OG4688		YFL044C		16	0	0
OG5455		YDR387C		6	0	0
OG4219		YDR231C		17	0	0
OG2759		YGL073W		8	0	0
OG3418		YHR124W		4	0	0
OG4080		YER169W		15	0	0
OG2704		YLL041C		23	0	0
OG3810		YKL015W		18	0	0
OG4778		YDR081C		8	0	0
OG3378		YLR295C		24	0	0
OG3847		YPL248C		15	0	0
OG2870		YMR280C		21	0	0
OG2423		YML007W		13	0	0
OG1270		YIR023W		21	0	0
OG4216		YPL038W		5	0	0
OG2503		YHL009C		16	0	0
OG1449		YEL027W		23	0	0
OG4224		YNL216W		12	0	0
OG2986		YEL009C		21	0	0
OG4346		YMR256C		20	0	0
OG5697		YOL116W		5	0	0
OG5314		Q0045		3	0	0
OG3216		YHR084W		4	0	0
OG3395		YHR116W		24	0	0
OG1329		YCL040W		23	0	0
OG3585		YLL018C-A		22	0	0
OG2947		YJR060W		21	0	0
OG3773		YJL115W		20	0	0
OG3991		YHR163W		16	0	0
OG4338		YDL106C		7	0	0
OG4807		YMR267W		10	0	0
OG4970		YJL103C		8	0	0
OG2751		YOR358W		11	0	0
OG2487		YLR451W		20	0	0
OG3957		YKR099W		11	0	0
OG4744		YGR183C		18	0	0
OG3671		YOL108C		21	0	0
OG4905		YLR256W		9	0	0
OG2324		YDR034C		10	0	0
OG1529		YLR403W		17	0	0
OG2991		YDL056W		23	0	0
OG2185		YLR182W		25	0	0
OG1400		YIR033W		21	0	0
OG1769		YER068W		19	0	0
OG3123		YLR098C		9	0	0
OG4596		YOR344C		9	0	0
OG2167		YLR176C		19	0	0
OG4352		YFR033C		21	0	0
OG4079		YDR248C		18	0	0
OG2332		YBR127C		24	0	0
OG3814		YDR421W		21	0	0
OG5645		YJL089W		6	0	0
OG3491		YKL005C		11	0	0
OG4951		YHR178W		11	0	0
OG3958		YOL077W-A		23	0	0
OG2635		YEL051W		25	0	0
OG3027		YML099C		17	0	0
OG1690		YFR028C		25	0	0
OG4491		YCL005W-A		17	0	0
OG2921		YGR062C		18	0	0
OG4283		YDL170W		14	0	0
OG3645		YLR446W		22	0	0
OG2202		YLR393W		24	0	0
OG5091		YHL020C		8	0	0
OG2899		YLR375W		3	0	0
OG5352		YKL032C		5	0	0
OG5722		YGL256W		10	0	0

## Sheet: Heat-tolerance_calculation1
Positively selected gene list related to the formation of heat-tolerance in first calculation
OG	Branch_select	Number_select	sce	Species_select	Clade_with_trait	Species_with_trait	Select_clade_all	Species_select_ratio	Clade_select_ratio	Select_species
OG2256		0	YML048W	NA	NA	NA	NA	NA	NA	NA
OG1635		0	YGR132C	NA	NA	NA	NA	NA	NA	NA
OG1410		0	YBL024W	NA	NA	NA	NA	NA	NA	NA
OG1328		0	YML038C	NA	NA	NA	NA	NA	NA	NA
		NA		NA	NA	NA	NA	NA	NA	NA
OG1171	Arxula_adeninivorans_Seq_770, Candida_auris_Seq_1164, Candida_orthopsilosis_Seq_1919, Kluyveromyces_marxianus_Seq_3424, Nakaseomyces_nivariensis_Seq_902, Node43, Node45, Node49, Node51, Node6, Node77, Node80, Saprochaete_clavata_Seq_4897, yHAB143_Kazachstania_siamensis_Seq_5094, yHMPu5000034625_Pichia_kudriavzevii_Seq_1029, yHMPu5000034675_Blastobotrys_mokoenaii_Seq_3881, yHMPu5000034933_Kuraishi…	19	YPL036W	Saprochaete_clavata_Seq_4897,yHMPu5000041818_Magnusiomyces_tetrasperma_Seq_5340,Kluyveromyces_marxianus_Seq_3424,Eremothecium_coryli_Seq_1683,Eremothecium_sinecaudum_Seq_1141,Eremothecium_coryli_Seq_1683,Eremothecium_sinecaudum_Seq_1141,yHAB143_Kazachstania_siamensis_Seq_5094,Nakaseomyces_bracarensis_Seq_3997,Nakaseomyces_nivariensis_Seq_902,Nakaseomyces_bracarensis_Seq_3997,Nakaseomyces_nivarien…	4	17	4	1	1	17
OG1813	Arxula_adeninivorans_Seq_290, Candida_auris_Seq_4738, Candida_orthopsilosis_Seq_1561, Kluyveromyces_marxianus_Seq_4827, Node10, Node12, Node15, Node29, Node52, Node54, Node58, Node60, Saprochaete_clavata_Seq_4554, yHAB143_Kazachstania_siamensis_Seq_1376, yHMPu5000034625_Pichia_kudriavzevii_Seq_716, yHMPu5000034885_Ogataea_zsoltii_Seq_5124, yHMPu5000034933_Kuraishia_molischiana_Seq_4586, yHMPu5000…	18	YER091C	yHMPu5000034933_Kuraishia_molischiana_Seq_4586,Ogataea_polymorpha_Seq_4045,yHMPu5000034885_Ogataea_zsoltii_Seq_5124,Ogataea_polymorpha_Seq_4045,yHMPu5000034885_Ogataea_zsoltii_Seq_5124,Candida_auris_Seq_4738,yHMPu5000035662_Meyerozyma_caribbica_Seq_2938,yHMPu5000034675_Blastobotrys_mokoenaii_Seq_4380,Arxula_adeninivorans_Seq_290,Kluyveromyces_marxianus_Seq_4827,Eremothecium_coryli_Seq_111,Eremoth…	4	17	4	1	1	17
OG1332	Candida_auris_Seq_644, Candida_orthopsilosis_Seq_1879, Node25, Node26, Node31, Node33, Node56, Node63, Node64, Node67, Node89, Node91, yHAB143_Kazachstania_siamensis_Seq_1835, yHMPu5000034625_Pichia_kudriavzevii_Seq_1545, yHMPu5000034675_Blastobotrys_mokoenaii_Seq_1835, yHMPu5000034933_Kuraishia_molischiana_Seq_3284, yHMPu5000041818_Magnusiomyces_tetrasperma_Seq_349	17	YGR094W	yHAB143_Kazachstania_siamensis_Seq_1835,Nakaseomyces_bracarensis_Seq_3977,Nakaseomyces_nivariensis_Seq_4645,Kluyveromyces_marxianus_Seq_2145,Eremothecium_coryli_Seq_1371,Eremothecium_sinecaudum_Seq_3104,yHAB143_Kazachstania_siamensis_Seq_1835,Nakaseomyces_bracarensis_Seq_3977,Nakaseomyces_nivariensis_Seq_4645,Kluyveromyces_marxianus_Seq_2145,Eremothecium_coryli_Seq_1371,Eremothecium_sinecaudum_Se…	4	17	4	1	1	17
OG1512	Arxula_adeninivorans_Seq_228, Eremothecium_sinecaudum_Seq_624, Kluyveromyces_marxianus_Seq_3586, Node2, Node23, Node3, Node32, Node5, Node73, Node77, yHAB143_Kazachstania_siamensis_Seq_2091, yHMPu5000034625_Pichia_kudriavzevii_Seq_2439, yHMPu5000034885_Ogataea_zsoltii_Seq_940, yHMPu5000034933_Kuraishia_molischiana_Seq_5126	14	YGL245W	yHAB143_Kazachstania_siamensis_Seq_2091,Nakaseomyces_bracarensis_Seq_1749,Nakaseomyces_nivariensis_Seq_4508,Kluyveromyces_marxianus_Seq_3586,Eremothecium_coryli_Seq_2941,Eremothecium_sinecaudum_Seq_624,yHAB143_Kazachstania_siamensis_Seq_2091,Nakaseomyces_bracarensis_Seq_1749,Nakaseomyces_nivariensis_Seq_4508,Nakaseomyces_bracarensis_Seq_1749,Nakaseomyces_nivariensis_Seq_4508,yHMPu5000034933_Kurai…	4	17	4	1	1	17
OG1501	Arxula_adeninivorans_Seq_3882, Candida_auris_Seq_573, Candida_orthopsilosis_Seq_1565, Node24, Node56, Node6, Node64, Node82, Node87, Node91, yHAB143_Kazachstania_siamensis_Seq_5107, yHMPu5000034625_Pichia_kudriavzevii_Seq_660	12	YPL160W	yHMPu5000034675_Blastobotrys_mokoenaii_Seq_5540,Arxula_adeninivorans_Seq_3882,Saprochaete_clavata_Seq_6506,yHMPu5000041818_Magnusiomyces_tetrasperma_Seq_1226,Eremothecium_coryli_Seq_1783,Eremothecium_sinecaudum_Seq_1301,Kluyveromyces_marxianus_Seq_626,yHAB143_Kazachstania_siamensis_Seq_5107,Nakaseomyces_bracarensis_Seq_3052,Nakaseomyces_nivariensis_Seq_3265,Nakaseomyces_bracarensis_Seq_3052,Nakas…	4	17	4	1	1	17
OG1774	Node12, Node38, Node39, Node70, Node73, Node75, Node78, Node82, Node84, yHMPu5000034625_Pichia_kudriavzevii_Seq_5132, yHMPu5000034675_Blastobotrys_mokoenaii_Seq_3183	11	YGR061C	yHMPu5000034625_Pichia_kudriavzevii_Seq_5132,Ogataea_polymorpha_Seq_3051,yHMPu5000034933_Kuraishia_molischiana_Seq_118,yHMPu5000034885_Ogataea_zsoltii_Seq_1933,yHMPu5000034675_Blastobotrys_mokoenaii_Seq_3183,Arxula_adeninivorans_Seq_1696,Saprochaete_clavata_Seq_5245,yHMPu5000041818_Magnusiomyces_tetrasperma_Seq_4025,yHMPu5000034675_Blastobotrys_mokoenaii_Seq_3183,Arxula_adeninivorans_Seq_1696,yHA…	4	17	4	1	1	17
OG1861	Node42, Node52, Node67, Node68, Node75, Node78, yHMPu5000034675_Blastobotrys_mokoenaii_Seq_1043	7	YNL287W	yHMPu5000034675_Blastobotrys_mokoenaii_Seq_1043,Arxula_adeninivorans_Seq_472,Saprochaete_clavata_Seq_524,yHMPu5000041818_Magnusiomyces_tetrasperma_Seq_3414,Candida_orthopsilosis_Seq_3755,Candida_auris_Seq_191,yHMPu5000035662_Meyerozyma_caribbica_Seq_3224,yHAB143_Kazachstania_siamensis_Seq_1789,Nakaseomyces_bracarensis_Seq_3468,Nakaseomyces_nivariensis_Seq_3540,Kluyveromyces_marxianus_Seq_567,Erem…	4	17	4	1	1	17
OG1424	Candida_auris_Seq_3822, Eremothecium_coryli_Seq_1096, Kluyveromyces_marxianus_Seq_4108, Node28, Node29, Node32, Node50, Node72, Node73, Node75, Node9, Saprochaete_clavata_Seq_3786, yHMPu5000034625_Pichia_kudriavzevii_Seq_3093, yHMPu5000034675_Blastobotrys_mokoenaii_Seq_2707, yHMPu5000034933_Kuraishia_molischiana_Seq_578, yHMPu5000041818_Magnusiomyces_tetrasperma_Seq_6225	16	YCR012W	Candida_orthopsilosis_Seq_2649,Candida_auris_Seq_3822,yHMPu5000035662_Meyerozyma_caribbica_Seq_1888,Arxula_adeninivorans_Seq_3464,yHMPu5000034675_Blastobotrys_mokoenaii_Seq_2707,Saprochaete_clavata_Seq_3786,yHMPu5000041818_Magnusiomyces_tetrasperma_Seq_6225,Arxula_adeninivorans_Seq_3464,yHMPu5000034675_Blastobotrys_mokoenaii_Seq_2707,Saprochaete_clavata_Seq_3786,yHMPu5000041818_Magnusiomyces_tetr…	4	16	4	1	1	16
OG1524	Arxula_adeninivorans_Seq_3810, Candida_auris_Seq_339, Kluyveromyces_marxianus_Seq_3929, Node54, Node58, Node6, Node79, Node82, Node88, Node91, Ogataea_polymorpha_Seq_1903, yHAB143_Kazachstania_siamensis_Seq_560, yHMPu5000034625_Pichia_kudriavzevii_Seq_4406, yHMPu5000034885_Ogataea_zsoltii_Seq_2470, yHMPu5000035662_Meyerozyma_caribbica_Seq_2768	15	YBR162C	Ogataea_polymorpha_Seq_1903,yHMPu5000034885_Ogataea_zsoltii_Seq_2470,Saprochaete_clavata_Seq_809,yHMPu5000041818_Magnusiomyces_tetrasperma_Seq_6613,Arxula_adeninivorans_Seq_3810,yHMPu5000034675_Blastobotrys_mokoenaii_Seq_1567,yHAB143_Kazachstania_siamensis_Seq_560,Eremothecium_coryli_Seq_1553,Eremothecium_sinecaudum_Seq_3928,Kluyveromyces_marxianus_Seq_3929,Nakaseomyces_bracarensis_Seq_368,Nakase…	4	17	4	0.941176	1	16
OG1218	Arxula_adeninivorans_Seq_5556, Candida_auris_Seq_1466, Candida_orthopsilosis_Seq_3184, Kluyveromyces_marxianus_Seq_4203, Node29, Node30, Node35, Node41, Node45, Node55, Node59, yHAB143_Kazachstania_siamensis_Seq_3731, yHMPu5000034625_Pichia_kudriavzevii_Seq_4843, yHMPu5000034675_Blastobotrys_mokoenaii_Seq_2821, yHMPu5000034933_Kuraishia_molischiana_Seq_876	15	YPL262W	Nakaseomyces_bracarensis_Seq_3888,Nakaseomyces_nivariensis_Seq_2858,Kluyveromyces_marxianus_Seq_4203,Eremothecium_coryli_Seq_522,Eremothecium_sinecaudum_Seq_3574,Nakaseomyces_bracarensis_Seq_3888,Nakaseomyces_nivariensis_Seq_2858,Eremothecium_coryli_Seq_522,Eremothecium_sinecaudum_Seq_3574,Candida_auris_Seq_1466,yHMPu5000035662_Meyerozyma_caribbica_Seq_4465,Ogataea_polymorpha_Seq_2504,yHMPu500003…	4	17	4	0.941176	1	16
OG1811	Arxula_adeninivorans_Seq_5103, Candida_orthopsilosis_Seq_1364, Node24, Node25, Node3, Node55, Node62, Node67, Node69, yHAB143_Kazachstania_siamensis_Seq_4009, yHMPu5000034625_Pichia_kudriavzevii_Seq_4542, yHMPu5000034675_Blastobotrys_mokoenaii_Seq_4875, yHMPu5000034933_Kuraishia_molischiana_Seq_1904	13	YBL076C	yHMPu5000034933_Kuraishia_molischiana_Seq_1904,Ogataea_polymorpha_Seq_1634,yHMPu5000034885_Ogataea_zsoltii_Seq_5099,yHMPu5000034675_Blastobotrys_mokoenaii_Seq_4875,Arxula_adeninivorans_Seq_5103,Saprochaete_clavata_Seq_5657,yHMPu5000041818_Magnusiomyces_tetrasperma_Seq_1865,yHMPu5000034675_Blastobotrys_mokoenaii_Seq_4875,Arxula_adeninivorans_Seq_5103,yHAB143_Kazachstania_siamensis_Seq_4009,Nakaseo…	4	17	4	0.941176	1	16
OG1658	Arxula_adeninivorans_Seq_244, Kluyveromyces_marxianus_Seq_4157, Node2, Node40, Node45, Node47, Node50, Node62, yHMPu5000034625_Pichia_kudriavzevii_Seq_4461, yHMPu5000034933_Kuraishia_molischiana_Seq_2370	10	YMR116C	yHMPu5000034625_Pichia_kudriavzevii_Seq_4461,Ogataea_polymorpha_Seq_3318,yHMPu5000034885_Ogataea_zsoltii_Seq_4871,Eremothecium_coryli_Seq_2612,Eremothecium_sinecaudum_Seq_3179,yHAB143_Kazachstania_siamensis_Seq_2242,Nakaseomyces_bracarensis_Seq_2459,Nakaseomyces_nivariensis_Seq_2066,Nakaseomyces_bracarensis_Seq_2459,Nakaseomyces_nivariensis_Seq_2066,Candida_orthopsilosis_Seq_1173,Candida_auris_Se…	4	17	4	0.941176	1	16
OG1240	Node13, Node43, Node47, Node49, Node56, Node60, Node87, Ogataea_polymorpha_Seq_3466, yHMPu5000034625_Pichia_kudriavzevii_Seq_4056, yHMPu5000034885_Ogataea_zsoltii_Seq_3673	10	YMR246W	yHMPu5000034625_Pichia_kudriavzevii_Seq_4056,Ogataea_polymorpha_Seq_3466,yHMPu5000034933_Kuraishia_molischiana_Seq_3966,yHMPu5000034885_Ogataea_zsoltii_Seq_3673,Kluyveromyces_marxianus_Seq_2086,Eremothecium_sinecaudum_Seq_3762,yHAB143_Kazachstania_siamensis_Seq_4447,Nakaseomyces_bracarensis_Seq_422,Nakaseomyces_nivariensis_Seq_3341,yHAB143_Kazachstania_siamensis_Seq_4447,Nakaseomyces_bracarensis_…	4	16	4	1	1	16
OG1620	Node13, Node19, Node21, Node35, Node44, Node85, Node88, yHMPu5000034675_Blastobotrys_mokoenaii_Seq_2809	8	YCL054W	Kluyveromyces_marxianus_Seq_2740,Eremothecium_coryli_Seq_3327,Eremothecium_sinecaudum_Seq_4262,yHAB143_Kazachstania_siamensis_Seq_4300,Nakaseomyces_bracarensis_Seq_3941,Nakaseomyces_nivariensis_Seq_4388,yHAB143_Kazachstania_siamensis_Seq_4300,Nakaseomyces_bracarensis_Seq_3941,Nakaseomyces_nivariensis_Seq_4388,Nakaseomyces_bracarensis_Seq_3941,Nakaseomyces_nivariensis_Seq_4388,Candida_orthopsilosi…	4	16	4	1	1	16
OG1545	Node30, Node31, Node36, Node47, Node48, Node72, Node89, yHMPu5000034675_Blastobotrys_mokoenaii_Seq_3368	8	YGL206C	yHAB143_Kazachstania_siamensis_Seq_3824,Nakaseomyces_bracarensis_Seq_60,Nakaseomyces_nivariensis_Seq_4937,Kluyveromyces_marxianus_Seq_2604,Eremothecium_coryli_Seq_3929,Eremothecium_sinecaudum_Seq_834,yHAB143_Kazachstania_siamensis_Seq_3824,Nakaseomyces_bracarensis_Seq_60,Nakaseomyces_nivariensis_Seq_4937,Kluyveromyces_marxianus_Seq_2604,Eremothecium_coryli_Seq_3929,Eremothecium_sinecaudum_Seq_834…	4	17	4	0.941176	1	16
OG2365	Node2, Node21, Node79, Node82, yHAB143_Kazachstania_siamensis_Seq_4491, yHMPu5000034625_Pichia_kudriavzevii_Seq_2118, yHMPu5000034885_Ogataea_zsoltii_Seq_1016, yHMPu5000034933_Kuraishia_molischiana_Seq_1017	8	YJR010W	Candida_orthopsilosis_Seq_2297,Candida_auris_Seq_1475,yHMPu5000035662_Meyerozyma_caribbica_Seq_4215,yHMPu5000034675_Blastobotrys_mokoenaii_Seq_4075,Arxula_adeninivorans_Seq_4972,Saprochaete_clavata_Seq_3313,yHMPu5000041818_Magnusiomyces_tetrasperma_Seq_8304,yHAB143_Kazachstania_siamensis_Seq_4491,Nakaseomyces_bracarensis_Seq_2571,Nakaseomyces_nivariensis_Seq_1050,Kluyveromyces_marxianus_Seq_2256,…	4	16	4	1	1	16
OG1293	Node13, Node42, Node5, Node52, Node56, Node6, yHMPu5000034625_Pichia_kudriavzevii_Seq_5002	7	YNL049C	Candida_orthopsilosis_Seq_4989,Candida_auris_Seq_4909,yHMPu5000035662_Meyerozyma_caribbica_Seq_3392,yHMPu5000034933_Kuraishia_molischiana_Seq_5346,Ogataea_polymorpha_Seq_3620,yHMPu5000034885_Ogataea_zsoltii_Seq_3896,Candida_orthopsilosis_Seq_4989,Candida_auris_Seq_4909,yHMPu5000035662_Meyerozyma_caribbica_Seq_3392,Ogataea_polymorpha_Seq_3620,yHMPu5000034885_Ogataea_zsoltii_Seq_3896,yHMPu500003467…	4	16	4	1	1	16
OG1710	Node10, Node14, Node36, Node41, Node70, Node89	6	YMR207C	Candida_auris_Seq_894,Candida_orthopsilosis_Seq_4649,yHMPu5000034625_Pichia_kudriavzevii_Seq_3187,yHMPu5000034933_Kuraishia_molischiana_Seq_2157,Ogataea_polymorpha_Seq_3972,yHMPu5000034885_Ogataea_zsoltii_Seq_3704,yHMPu5000034625_Pichia_kudriavzevii_Seq_3187,yHMPu5000034933_Kuraishia_molischiana_Seq_2157,Ogataea_polymorpha_Seq_3972,yHMPu5000034885_Ogataea_zsoltii_Seq_3704,yHAB143_Kazachstania_sia…	4	16	4	1	1	16
OG1193	Arxula_adeninivorans_Seq_2861, Eremothecium_coryli_Seq_1262, Kluyveromyces_marxianus_Seq_4772, Node14, Node18, Node39, Node40, Node43, Node69, Node71, Node72, Node75, yHMPu5000034625_Pichia_kudriavzevii_Seq_1707, yHMPu5000034675_Blastobotrys_mokoenaii_Seq_6119, yHMPu5000034933_Kuraishia_molischiana_Seq_4160, yHMPu5000035662_Meyerozyma_caribbica_Seq_2785, yHMPu5000041818_Magnusiomyces_tetrasperma_…	17	YMR323W	Ogataea_polymorpha_Seq_4234,yHMPu5000034885_Ogataea_zsoltii_Seq_278,Candida_auris_Seq_3048,yHMPu5000035662_Meyerozyma_caribbica_Seq_2785,Arxula_adeninivorans_Seq_2861,yHMPu5000034675_Blastobotrys_mokoenaii_Seq_6119,Saprochaete_clavata_Seq_5760,yHMPu5000041818_Magnusiomyces_tetrasperma_Seq_1943,Arxula_adeninivorans_Seq_2861,yHMPu5000034675_Blastobotrys_mokoenaii_Seq_6119,Saprochaete_clavata_Seq_57…	4	16	4	0.9375	1	15
OG1463	Arxula_adeninivorans_Seq_2120, Candida_orthopsilosis_Seq_117, Eremothecium_sinecaudum_Seq_1216, Kluyveromyces_marxianus_Seq_3803, Node12, Node55, Node56, Node58, Node61, Node63, Node71, Node87, yHAB143_Kazachstania_siamensis_Seq_1306, yHMPu5000034625_Pichia_kudriavzevii_Seq_2611, yHMPu5000034675_Blastobotrys_mokoenaii_Seq_3301, yHMPu5000034885_Ogataea_zsoltii_Seq_4902, yHMPu5000035662_Meyerozyma_…	17	YKL182W	yHMPu5000034675_Blastobotrys_mokoenaii_Seq_3301,Arxula_adeninivorans_Seq_2120,yHAB143_Kazachstania_siamensis_Seq_1306,Nakaseomyces_bracarensis_Seq_4611,Nakaseomyces_nivariensis_Seq_2965,Kluyveromyces_marxianus_Seq_3803,Eremothecium_coryli_Seq_2684,Eremothecium_sinecaudum_Seq_1216,yHAB143_Kazachstania_siamensis_Seq_1306,Nakaseomyces_bracarensis_Seq_4611,Nakaseomyces_nivariensis_Seq_2965,Nakaseomyc…	4	16	4	0.9375	1	15
OG1316	Arxula_adeninivorans_Seq_738, Candida_auris_Seq_1018, Eremothecium_coryli_Seq_1611, Kluyveromyces_marxianus_Seq_2666, Node14, Node16, Node19, Node22, Node36, Node60, Node63, Saprochaete_clavata_Seq_138, yHAB143_Kazachstania_siamensis_Seq_2226, yHMPu5000034625_Pichia_kudriavzevii_Seq_2070, yHMPu5000034675_Blastobotrys_mokoenaii_Seq_5148, yHMPu5000034933_Kuraishia_molischiana_Seq_2618, yHMPu5000035…	17	YPL231W	yHAB143_Kazachstania_siamensis_Seq_2226,Kluyveromyces_marxianus_Seq_2666,Nakaseomyces_bracarensis_Seq_893,Nakaseomyces_nivariensis_Seq_1957,Eremothecium_coryli_Seq_1611,Eremothecium_sinecaudum_Seq_4019,Kluyveromyces_marxianus_Seq_2666,Nakaseomyces_bracarensis_Seq_893,Nakaseomyces_nivariensis_Seq_1957,Eremothecium_coryli_Seq_1611,Eremothecium_sinecaudum_Seq_4019,Nakaseomyces_bracarensis_Seq_893,Na…	4	15	4	1	1	15
OG1301	Arxula_adeninivorans_Seq_5515, Candida_auris_Seq_1800, Candida_orthopsilosis_Seq_4179, Eremothecium_sinecaudum_Seq_1518, Nakaseomyces_bracarensis_Seq_3545, Node30, Node34, Node57, Node66, Node72, Ogataea_polymorpha_Seq_2572, yHMPu5000034625_Pichia_kudriavzevii_Seq_3317, yHMPu5000034675_Blastobotrys_mokoenaii_Seq_4278, yHMPu5000034885_Ogataea_zsoltii_Seq_4011, yHMPu5000034933_Kuraishia_molischiana…	16	YGR279C	Eremothecium_sinecaudum_Seq_1518,yHAB143_Kazachstania_siamensis_Seq_2733,Nakaseomyces_nivariensis_Seq_181,Nakaseomyces_bracarensis_Seq_3545,Nakaseomyces_nivariensis_Seq_181,Nakaseomyces_bracarensis_Seq_3545,Saprochaete_clavata_Seq_2592,yHMPu5000041818_Magnusiomyces_tetrasperma_Seq_1705,yHMPu5000034675_Blastobotrys_mokoenaii_Seq_4278,Arxula_adeninivorans_Seq_5515,Ogataea_polymorpha_Seq_2572,yHMPu5…	4	15	4	1	1	15
OG1691	Arxula_adeninivorans_Seq_1110, Candida_auris_Seq_4782, Candida_orthopsilosis_Seq_2929, Eremothecium_coryli_Seq_2460, Eremothecium_sinecaudum_Seq_2412, Kluyveromyces_marxianus_Seq_3399, Node36, Node40, Node68, Node70, Node71, yHMPu5000034625_Pichia_kudriavzevii_Seq_3739, yHMPu5000034675_Blastobotrys_mokoenaii_Seq_401, yHMPu5000034933_Kuraishia_molischiana_Seq_4314, yHMPu5000041818_Magnusiomyces_te…	15	YER043C	Candida_auris_Seq_4782,yHMPu5000035662_Meyerozyma_caribbica_Seq_81,yHMPu5000034885_Ogataea_zsoltii_Seq_332,Ogataea_polymorpha_Seq_3632,Kluyveromyces_marxianus_Seq_3399,Eremothecium_coryli_Seq_2460,Eremothecium_sinecaudum_Seq_2412,Nakaseomyces_bracarensis_Seq_3203,Nakaseomyces_nivariensis_Seq_3470,Eremothecium_coryli_Seq_2460,Eremothecium_sinecaudum_Seq_2412,Nakaseomyces_bracarensis_Seq_3203,Nakas…	4	17	4	0.882353	1	15
OG1145	Arxula_adeninivorans_Seq_4255, Candida_orthopsilosis_Seq_1929, Eremothecium_sinecaudum_Seq_863, Nakaseomyces_bracarensis_Seq_1480, Node13, Node32, Node52, Node55, Node71, yHAB143_Kazachstania_siamensis_Seq_1846, yHMPu5000034625_Pichia_kudriavzevii_Seq_2390, yHMPu5000034675_Blastobotrys_mokoenaii_Seq_1358, yHMPu5000034885_Ogataea_zsoltii_Seq_2412, yHMPu5000034933_Kuraishia_molischiana_Seq_2660, yH…	15	YJR009C	Saprochaete_clavata_Seq_933,yHMPu5000041818_Magnusiomyces_tetrasperma_Seq_7127,yHMPu5000034675_Blastobotrys_mokoenaii_Seq_1358,Arxula_adeninivorans_Seq_4255,Ogataea_polymorpha_Seq_1719,yHMPu5000034885_Ogataea_zsoltii_Seq_2412,yHMPu5000035662_Meyerozyma_caribbica_Seq_2476,Candida_auris_Seq_3800,Nakaseomyces_bracarensis_Seq_1480,Nakaseomyces_nivariensis_Seq_2907,Arxula_adeninivorans_Seq_4255,Candid…	4	15	4	1	1	15
OG2197	Candida_auris_Seq_233, Kluyveromyces_marxianus_Seq_4115, Node25, Node26, Node28, Node33, Node45, Node74, Node75, Node78, yHAB143_Kazachstania_siamensis_Seq_265, yHMPu5000034625_Pichia_kudriavzevii_Seq_2130, yHMPu5000034933_Kuraishia_molischiana_Seq_3949	13	YDR050C	yHAB143_Kazachstania_siamensis_Seq_265,Nakaseomyces_bracarensis_Seq_3845,Nakaseomyces_nivariensis_Seq_1476,Kluyveromyces_marxianus_Seq_4115,Eremothecium_coryli_Seq_2717,Eremothecium_sinecaudum_Seq_2038,yHAB143_Kazachstania_siamensis_Seq_265,Nakaseomyces_bracarensis_Seq_3845,Nakaseomyces_nivariensis_Seq_1476,Nakaseomyces_bracarensis_Seq_3845,Nakaseomyces_nivariensis_Seq_1476,Eremothecium_coryli_Se…	4	17	4	0.882353	1	15
OG2204	Arxula_adeninivorans_Seq_1240, Candida_auris_Seq_3266, Candida_orthopsilosis_Seq_4604, Eremothecium_coryli_Seq_2259, Node18, Node3, Node35, Node38, Node43, Node68, Node72, yHMPu5000034675_Blastobotrys_mokoenaii_Seq_881, yHMPu5000034885_Ogataea_zsoltii_Seq_1208	13	YGR285C	Candida_auris_Seq_3266,yHMPu5000035662_Meyerozyma_caribbica_Seq_2298,Ogataea_polymorpha_Seq_2214,yHMPu5000034885_Ogataea_zsoltii_Seq_1208,yHAB143_Kazachstania_siamensis_Seq_672,Kluyveromyces_marxianus_Seq_4543,Eremothecium_coryli_Seq_2259,Eremothecium_sinecaudum_Seq_3956,Nakaseomyces_bracarensis_Seq_2009,Nakaseomyces_nivariensis_Seq_4006,Kluyveromyces_marxianus_Seq_4543,Eremothecium_coryli_Seq_22…	4	17	4	0.882353	1	15
OG1544	Arxula_adeninivorans_Seq_2783, Candida_auris_Seq_2515, Node37, Node39, Node49, Node50, Node55, Node84, Saprochaete_clavata_Seq_4589, yHMPu5000034625_Pichia_kudriavzevii_Seq_3863, yHMPu5000035662_Meyerozyma_caribbica_Seq_332, yHMPu5000041818_Magnusiomyces_tetrasperma_Seq_7752	12	YPL240C	yHMPu5000034933_Kuraishia_molischiana_Seq_1644,Ogataea_polymorpha_Seq_188,yHMPu5000034885_Ogataea_zsoltii_Seq_4636,Ogataea_polymorpha_Seq_188,yHMPu5000034885_Ogataea_zsoltii_Seq_4636,Eremothecium_coryli_Seq_4285,Eremothecium_sinecaudum_Seq_2086,Kluyveromyces_marxianus_Seq_250,Nakaseomyces_bracarensis_Seq_4461,Nakaseomyces_nivariensis_Seq_4592,Eremothecium_coryli_Seq_4285,Eremothecium_sinecaudum_S…	4	16	4	0.9375	1	15
OG2099	Candida_auris_Seq_4070, Candida_orthopsilosis_Seq_1034, Node50, Node52, Node59, Node65, Node73, Node79, yHMPu5000034625_Pichia_kudriavzevii_Seq_3562, yHMPu5000041818_Magnusiomyces_tetrasperma_Seq_2057	10	YER065C	yHMPu5000034933_Kuraishia_molischiana_Seq_24,Ogataea_polymorpha_Seq_2560,yHMPu5000034885_Ogataea_zsoltii_Seq_1433,Ogataea_polymorpha_Seq_2560,yHMPu5000034885_Ogataea_zsoltii_Seq_1433,Saprochaete_clavata_Seq_147,yHMPu5000041818_Magnusiomyces_tetrasperma_Seq_2057,Eremothecium_coryli_Seq_4087,Eremothecium_sinecaudum_Seq_1202,Kluyveromyces_marxianus_Seq_608,yHAB143_Kazachstania_siamensis_Seq_408,Naka…	4	17	4	0.882353	1	15
OG1586	Arxula_adeninivorans_Seq_5217, Kluyveromyces_marxianus_Seq_4041, Node30, Node39, Node68, Node69, Node7, Node71, Node76, yHAB143_Kazachstania_siamensis_Seq_1112	10	YOR335C	Arxula_adeninivorans_Seq_5217,yHMPu5000034675_Blastobotrys_mokoenaii_Seq_3679,yHMPu5000034625_Pichia_kudriavzevii_Seq_3437,yHMPu5000034885_Ogataea_zsoltii_Seq_4938,Ogataea_polymorpha_Seq_4024,yHMPu5000034933_Kuraishia_molischiana_Seq_4615,Candida_orthopsilosis_Seq_1882,Candida_auris_Seq_234,yHMPu5000035662_Meyerozyma_caribbica_Seq_3795,yHAB143_Kazachstania_siamensis_Seq_1112,Nakaseomyces_bracaren…	4	17	4	0.882353	1	15
OG1550	Arxula_adeninivorans_Seq_601, Kluyveromyces_marxianus_Seq_2695, Node23, Node25, Node28, Node33, Node51, Node67, Node74, yHMPu5000034933_Kuraishia_molischiana_Seq_1595	10	YPR081C	yHMPu5000034933_Kuraishia_molischiana_Seq_1595,Ogataea_polymorpha_Seq_936,yHMPu5000034885_Ogataea_zsoltii_Seq_4995,Ogataea_polymorpha_Seq_936,yHMPu5000034885_Ogataea_zsoltii_Seq_4995,yHMPu5000035662_Meyerozyma_caribbica_Seq_2001,Candida_auris_Seq_4964,yHMPu5000034675_Blastobotrys_mokoenaii_Seq_4074,Arxula_adeninivorans_Seq_601,Saprochaete_clavata_Seq_4370,yHMPu5000041818_Magnusiomyces_tetrasperma…	4	17	4	0.882353	1	15
OG1392	Arxula_adeninivorans_Seq_853, Candida_orthopsilosis_Seq_2187, Node13, Node16, Node27, Node31, Node68, Node71, yHMPu5000034625_Pichia_kudriavzevii_Seq_630, yHMPu5000034675_Blastobotrys_mokoenaii_Seq_2382	10	YBR169C	Kluyveromyces_marxianus_Seq_4694,Nakaseomyces_bracarensis_Seq_2138,yHAB143_Kazachstania_siamensis_Seq_1202,Eremothecium_sinecaudum_Seq_3918,Eremothecium_coryli_Seq_4080,Nakaseomyces_bracarensis_Seq_2138,yHAB143_Kazachstania_siamensis_Seq_1202,Saprochaete_clavata_Seq_3332,yHMPu5000041818_Magnusiomyces_tetrasperma_Seq_1138,yHMPu5000034675_Blastobotrys_mokoenaii_Seq_2382,Arxula_adeninivorans_Seq_853…	4	16	4	0.9375	1	15
OG2664	Arxula_adeninivorans_Seq_5787, Node25, Node34, Node35, Node56, Node58, Node80, Node86, yHAB143_Kazachstania_siamensis_Seq_2585	9	YFR009W	Candida_auris_Seq_3963,yHMPu5000035662_Meyerozyma_caribbica_Seq_3665,yHMPu5000034675_Blastobotrys_mokoenaii_Seq_4063,Arxula_adeninivorans_Seq_5787,Saprochaete_clavata_Seq_5324,yHMPu5000041818_Magnusiomyces_tetrasperma_Seq_3669,yHMPu5000034675_Blastobotrys_mokoenaii_Seq_4063,Arxula_adeninivorans_Seq_5787,yHMPu5000034933_Kuraishia_molischiana_Seq_3347,Ogataea_polymorpha_Seq_703,yHMPu5000034885_Ogat…	4	17	4	0.882353	1	15
OG1597	Candida_auris_Seq_2550, Node22, Node23, Node42, Node44, Node71, Node74, Node9	8	YJR137C	Candida_orthopsilosis_Seq_4602,Candida_auris_Seq_2550,yHMPu5000035662_Meyerozyma_caribbica_Seq_3294,yHMPu5000034675_Blastobotrys_mokoenaii_Seq_1315,Arxula_adeninivorans_Seq_5090,Saprochaete_clavata_Seq_4097,yHMPu5000041818_Magnusiomyces_tetrasperma_Seq_5665,yHMPu5000034675_Blastobotrys_mokoenaii_Seq_1315,Arxula_adeninivorans_Seq_5090,yHMPu5000034933_Kuraishia_molischiana_Seq_1048,Ogataea_polymorp…	4	16	4	0.9375	1	15
OG2473	Node12, Node3, Node63, Node69, Node71, Node77	6	YKR054C	Candida_orthopsilosis_Seq_2418,Candida_auris_Seq_225,Saprochaete_clavata_Seq_5716,yHMPu5000041818_Magnusiomyces_tetrasperma_Seq_8314,yHMPu5000034675_Blastobotrys_mokoenaii_Seq_667,Arxula_adeninivorans_Seq_4728,yHMPu5000034933_Kuraishia_molischiana_Seq_988,Ogataea_polymorpha_Seq_687,yHMPu5000034885_Ogataea_zsoltii_Seq_2850,yHMPu5000034625_Pichia_kudriavzevii_Seq_2227,Kluyveromyces_marxianus_Seq_25…	4	16	4	0.9375	1	15
OG1432	Arxula_adeninivorans_Seq_3842, Candida_orthopsilosis_Seq_3657, Eremothecium_coryli_Seq_960, Kluyveromyces_marxianus_Seq_3920, Nakaseomyces_bracarensis_Seq_3286, Nakaseomyces_nivariensis_Seq_928, Node15, Node19, Node34, Node42, Node72, yHAB143_Kazachstania_siamensis_Seq_2135, yHMPu5000034675_Blastobotrys_mokoenaii_Seq_2817, yHMPu5000034885_Ogataea_zsoltii_Seq_3820, yHMPu5000034933_Kuraishia_molisc…	17	YKL060C	Eremothecium_coryli_Seq_960,Eremothecium_sinecaudum_Seq_1183,Nakaseomyces_bracarensis_Seq_3286,Nakaseomyces_nivariensis_Seq_928,yHAB143_Kazachstania_siamensis_Seq_2135,Kluyveromyces_marxianus_Seq_3920,Candida_auris_Seq_3841,yHMPu5000035662_Meyerozyma_caribbica_Seq_1045,yHMPu5000034675_Blastobotrys_mokoenaii_Seq_2817,Arxula_adeninivorans_Seq_3842,Arxula_adeninivorans_Seq_3842,Candida_orthopsilosis…	4	16	4	0.875	1	14
OG1892	Arxula_adeninivorans_Seq_1794, Candida_auris_Seq_3179, Candida_orthopsilosis_Seq_636, Kluyveromyces_marxianus_Seq_1693, Node30, Node34, Node37, Node65, Node67, Node69, Ogataea_polymorpha_Seq_3572, yHAB143_Kazachstania_siamensis_Seq_439, yHMPu5000034675_Blastobotrys_mokoenaii_Seq_2324, yHMPu5000034885_Ogataea_zsoltii_Seq_3147, yHMPu5000034933_Kuraishia_molischiana_Seq_2072	15	YAL062W	yHMPu5000034675_Blastobotrys_mokoenaii_Seq_2324,Arxula_adeninivorans_Seq_1794,Saprochaete_clavata_Seq_2070,yHMPu5000041818_Magnusiomyces_tetrasperma_Seq_5626,Saprochaete_clavata_Seq_2070,yHMPu5000041818_Magnusiomyces_tetrasperma_Seq_5626,Candida_auris_Seq_3179,yHMPu5000035662_Meyerozyma_caribbica_Seq_2862,Kluyveromyces_marxianus_Seq_1693,yHAB143_Kazachstania_siamensis_Seq_439,Nakaseomyces_bracare…	4	16	4	0.875	1	14
OG1299	Arxula_adeninivorans_Seq_1758, Candida_auris_Seq_2142, Candida_orthopsilosis_Seq_2354, Eremothecium_sinecaudum_Seq_2321, Kluyveromyces_marxianus_Seq_4989, Node10, Node19, Node22, Node53, Node55, Node57, yHMPu5000034625_Pichia_kudriavzevii_Seq_2255, yHMPu5000034675_Blastobotrys_mokoenaii_Seq_3634, yHMPu5000034885_Ogataea_zsoltii_Seq_4846, yHMPu5000035662_Meyerozyma_caribbica_Seq_3482	15	YOR347C	yHMPu5000034885_Ogataea_zsoltii_Seq_4846,yHMPu5000034933_Kuraishia_molischiana_Seq_2617,yHMPu5000034675_Blastobotrys_mokoenaii_Seq_3634,Arxula_adeninivorans_Seq_1758,yHMPu5000041818_Magnusiomyces_tetrasperma_Seq_2029,Saprochaete_clavata_Seq_41,Nakaseomyces_bracarensis_Seq_1380,Kluyveromyces_marxianus_Seq_4989,Eremothecium_coryli_Seq_2383,Eremothecium_sinecaudum_Seq_2321,Kluyveromyces_marxianus_Se…	4	15	4	0.933333	1	14
OG1533	Arxula_adeninivorans_Seq_2442, Candida_auris_Seq_4619, Candida_orthopsilosis_Seq_1665, Kluyveromyces_marxianus_Seq_4605, Node3, Node6, Node85, Node9, Node91, Ogataea_polymorpha_Seq_867, yHMPu5000034625_Pichia_kudriavzevii_Seq_171, yHMPu5000034675_Blastobotrys_mokoenaii_Seq_5342, yHMPu5000035662_Meyerozyma_caribbica_Seq_3293, yHMPu5000041818_Magnusiomyces_tetrasperma_Seq_6895	14	YBL099W	Kluyveromyces_marxianus_Seq_4605,Nakaseomyces_bracarensis_Seq_3646,Nakaseomyces_nivariensis_Seq_3419,Eremothecium_coryli_Seq_1669,Eremothecium_sinecaudum_Seq_2005,Nakaseomyces_bracarensis_Seq_3646,Nakaseomyces_nivariensis_Seq_3419,Eremothecium_coryli_Seq_1669,Eremothecium_sinecaudum_Seq_2005,Ogataea_polymorpha_Seq_867,yHMPu5000034885_Ogataea_zsoltii_Seq_517,Candida_auris_Seq_4619,yHMPu5000035662_…	4	16	4	0.875	1	14
OG1995	Candida_auris_Seq_2019, Eremothecium_sinecaudum_Seq_818, Kluyveromyces_marxianus_Seq_3322, Node11, Node54, Node56, Node6, Node76, Node77, Node80, Node9, yHMPu5000034625_Pichia_kudriavzevii_Seq_5039, yHMPu5000034675_Blastobotrys_mokoenaii_Seq_790	13	YPL131W	Nakaseomyces_bracarensis_Seq_3446,Nakaseomyces_nivariensis_Seq_2574,Kluyveromyces_marxianus_Seq_3322,Eremothecium_coryli_Seq_4387,Eremothecium_sinecaudum_Seq_818,Eremothecium_coryli_Seq_4387,Eremothecium_sinecaudum_Seq_818,yHMPu5000034933_Kuraishia_molischiana_Seq_5169,Ogataea_polymorpha_Seq_2824,yHMPu5000034885_Ogataea_zsoltii_Seq_4773,Ogataea_polymorpha_Seq_2824,yHMPu5000034885_Ogataea_zsoltii_…	4	17	4	0.823529	1	14
OG1662	Candida_auris_Seq_1286, Eremothecium_sinecaudum_Seq_3611, Kluyveromyces_marxianus_Seq_1139, Nakaseomyces_nivariensis_Seq_1343, Node14, Node15, Node17, Node20, Node36, Node87, Saprochaete_clavata_Seq_238, yHMPu5000034625_Pichia_kudriavzevii_Seq_4020, yHMPu5000034933_Kuraishia_molischiana_Seq_334	13	YHR020W	yHAB143_Kazachstania_siamensis_Seq_2888,Nakaseomyces_bracarensis_Seq_2531,Nakaseomyces_nivariensis_Seq_1343,Kluyveromyces_marxianus_Seq_1139,Eremothecium_sinecaudum_Seq_3611,Eremothecium_coryli_Seq_562,yHAB143_Kazachstania_siamensis_Seq_2888,Nakaseomyces_bracarensis_Seq_2531,Nakaseomyces_nivariensis_Seq_1343,Nakaseomyces_bracarensis_Seq_2531,Nakaseomyces_nivariensis_Seq_1343,Kluyveromyces_marxian…	4	15	4	0.933333	1	14
OG2198	Arxula_adeninivorans_Seq_3091, Candida_auris_Seq_1960, Candida_orthopsilosis_Seq_995, Node12, Node22, Node33, Node37, Node72, Ogataea_polymorpha_Seq_2355, yHMPu5000034625_Pichia_kudriavzevii_Seq_3438, yHMPu5000034885_Ogataea_zsoltii_Seq_2018, yHMPu5000034933_Kuraishia_molischiana_Seq_3223	12	YGL123W	yHAB143_Kazachstania_siamensis_Seq_1858,Nakaseomyces_bracarensis_Seq_2872,Nakaseomyces_nivariensis_Seq_3083,Ogataea_polymorpha_Seq_2355,yHMPu5000034885_Ogataea_zsoltii_Seq_2018,yHMPu5000041818_Magnusiomyces_tetrasperma_Seq_4063,Saprochaete_clavata_Seq_518,yHMPu5000034675_Blastobotrys_mokoenaii_Seq_5081,Arxula_adeninivorans_Seq_3091,Candida_orthopsilosis_Seq_995,Candida_auris_Seq_1960,yHMPu5000035…	4	17	4	0.823529	1	14
OG1131	Arxula_adeninivorans_Seq_4434, Kluyveromyces_marxianus_Seq_5105, Node12, Node26, Node53, Node58, Ogataea_polymorpha_Seq_1488, yHAB143_Kazachstania_siamensis_Seq_4726, yHMPu5000034625_Pichia_kudriavzevii_Seq_3307, yHMPu5000034675_Blastobotrys_mokoenaii_Seq_2925, yHMPu5000034933_Kuraishia_molischiana_Seq_3613, yHMPu5000041818_Magnusiomyces_tetrasperma_Seq_2477	12	YBR118W	yHAB143_Kazachstania_siamensis_Seq_4726,Kluyveromyces_marxianus_Seq_5105,Eremothecium_sinecaudum_Seq_728,Eremothecium_coryli_Seq_2765,Ogataea_polymorpha_Seq_1488,yHMPu5000034885_Ogataea_zsoltii_Seq_2464,Arxula_adeninivorans_Seq_4434,Saprochaete_clavata_Seq_3710,yHMPu5000041818_Magnusiomyces_tetrasperma_Seq_2477,yHMPu5000035662_Meyerozyma_caribbica_Seq_1466,Candida_auris_Seq_1304,Arxula_adeninivor…	4	14	4	1	1	14
OG1670	Arxula_adeninivorans_Seq_2699, Candida_auris_Seq_3894, Candida_orthopsilosis_Seq_3929, Kluyveromyces_marxianus_Seq_4380, Nakaseomyces_nivariensis_Seq_687, Node31, Node35, Node45, Node49, Node55, Saprochaete_clavata_Seq_1069, yHMPu5000034885_Ogataea_zsoltii_Seq_1394	12	YDL191W	yHMPu5000034675_Blastobotrys_mokoenaii_Seq_1606,Arxula_adeninivorans_Seq_2699,Saprochaete_clavata_Seq_1069,yHMPu5000041818_Magnusiomyces_tetrasperma_Seq_2887,yHMPu5000034933_Kuraishia_molischiana_Seq_3697,yHMPu5000034885_Ogataea_zsoltii_Seq_1394,Kluyveromyces_marxianus_Seq_4380,Eremothecium_sinecaudum_Seq_2936,Eremothecium_coryli_Seq_569,yHAB143_Kazachstania_siamensis_Seq_878,Nakaseomyces_bracare…	4	15	4	0.933333	1	14
OG2038	Arxula_adeninivorans_Seq_2497, Candida_auris_Seq_4572, Candida_orthopsilosis_Seq_4632, Kluyveromyces_marxianus_Seq_1303, Node31, Node33, Node52, Node53, Node74, Node78, yHAB143_Kazachstania_siamensis_Seq_167, yHMPu5000034933_Kuraishia_molischiana_Seq_753	12	YBR196C	yHMPu5000034933_Kuraishia_molischiana_Seq_753,Ogataea_polymorpha_Seq_1130,yHMPu5000034885_Ogataea_zsoltii_Seq_2505,Ogataea_polymorpha_Seq_1130,yHMPu5000034885_Ogataea_zsoltii_Seq_2505,yHMPu5000034675_Blastobotrys_mokoenaii_Seq_3678,Arxula_adeninivorans_Seq_2497,Saprochaete_clavata_Seq_2198,yHMPu5000041818_Magnusiomyces_tetrasperma_Seq_649,yHMPu5000034675_Blastobotrys_mokoenaii_Seq_3678,Arxula_ade…	4	16	4	0.875	1	14
OG1446	Candida_orthopsilosis_Seq_395, Nakaseomyces_bracarensis_Seq_4462, Nakaseomyces_nivariensis_Seq_2408, Node16, Node21, Node3, Node79, Node80, yHMPu5000034625_Pichia_kudriavzevii_Seq_3275, yHMPu5000034885_Ogataea_zsoltii_Seq_1813, yHMPu5000035662_Meyerozyma_caribbica_Seq_1516	11	YDL055C	Kluyveromyces_marxianus_Seq_4079,Nakaseomyces_bracarensis_Seq_4462,Eremothecium_coryli_Seq_3562,Nakaseomyces_nivariensis_Seq_2408,Candida_auris_Seq_3265,yHMPu5000035662_Meyerozyma_caribbica_Seq_1516,yHMPu5000034885_Ogataea_zsoltii_Seq_1813,yHMPu5000034933_Kuraishia_molischiana_Seq_4158,yHMPu5000034675_Blastobotrys_mokoenaii_Seq_595,Arxula_adeninivorans_Seq_1567,yHMPu5000041818_Magnusiomyces_tetra…	4	14	4	1	1	14
OG1629	Arxula_adeninivorans_Seq_1345, Candida_auris_Seq_915, Candida_orthopsilosis_Seq_4631, Kluyveromyces_marxianus_Seq_3235, Node42, Node52, Node61, Node93, yHMPu5000034675_Blastobotrys_mokoenaii_Seq_6072, yHMPu5000034885_Ogataea_zsoltii_Seq_3080, yHMPu5000034933_Kuraishia_molischiana_Seq_1328	11	YFL018C	Kluyveromyces_marxianus_Seq_3235,Eremothecium_coryli_Seq_2781,Eremothecium_sinecaudum_Seq_2317,Nakaseomyces_bracarensis_Seq_4976,Nakaseomyces_nivariensis_Seq_201,Ogataea_polymorpha_Seq_1483,yHMPu5000034625_Pichia_kudriavzevii_Seq_4314,Candida_auris_Seq_915,yHMPu5000035662_Meyerozyma_caribbica_Seq_911,yHMPu5000034885_Ogataea_zsoltii_Seq_3080,yHMPu5000034933_Kuraishia_molischiana_Seq_1328,Arxula_ad…	4	17	4	0.823529	1	14
OG1667	Candida_orthopsilosis_Seq_1418, Kluyveromyces_marxianus_Seq_1359, Node59, Node62, Node80, Node83, Node84, Node87, yHAB143_Kazachstania_siamensis_Seq_1012, yHMPu5000034675_Blastobotrys_mokoenaii_Seq_4358, yHMPu5000034933_Kuraishia_molischiana_Seq_4695	11	YLR354C	Saprochaete_clavata_Seq_5135,yHMPu5000041818_Magnusiomyces_tetrasperma_Seq_7982,yHMPu5000034675_Blastobotrys_mokoenaii_Seq_4358,Arxula_adeninivorans_Seq_2568,Candida_auris_Seq_3167,yHMPu5000035662_Meyerozyma_caribbica_Seq_3391,Nakaseomyces_bracarensis_Seq_3985,Nakaseomyces_nivariensis_Seq_3435,Kluyveromyces_marxianus_Seq_1359,Eremothecium_coryli_Seq_2673,Eremothecium_sinecaudum_Seq_3563,Nakaseomy…	4	15	4	0.933333	1	14
OG1835	Arxula_adeninivorans_Seq_701, Candida_orthopsilosis_Seq_633, Kluyveromyces_marxianus_Seq_3129, Node35, Node5, Node78, Node82, Saprochaete_clavata_Seq_3829, yHMPu5000034625_Pichia_kudriavzevii_Seq_1995, yHMPu5000034933_Kuraishia_molischiana_Seq_44, yHMPu5000041818_Magnusiomyces_tetrasperma_Seq_310	11	YKL085W	Candida_auris_Seq_274,yHMPu5000035662_Meyerozyma_caribbica_Seq_663,yHMPu5000034675_Blastobotrys_mokoenaii_Seq_1642,Arxula_adeninivorans_Seq_701,Eremothecium_coryli_Seq_231,Eremothecium_sinecaudum_Seq_4238,Nakaseomyces_bracarensis_Seq_2678,Nakaseomyces_nivariensis_Seq_3282,Nakaseomyces_bracarensis_Seq_2678,Nakaseomyces_nivariensis_Seq_3282,Arxula_adeninivorans_Seq_701,Candida_orthopsilosis_Seq_633…	4	17	4	0.823529	1	14
OG1756	Candida_orthopsilosis_Seq_2826, Kluyveromyces_marxianus_Seq_797, Node26, Node33, Node35, Node4, Node66, Node9, yHMPu5000034675_Blastobotrys_mokoenaii_Seq_3359, yHMPu5000034933_Kuraishia_molischiana_Seq_4978	10	YNL112W	yHAB143_Kazachstania_siamensis_Seq_3499,Nakaseomyces_bracarensis_Seq_1290,Nakaseomyces_nivariensis_Seq_2747,Kluyveromyces_marxianus_Seq_797,Eremothecium_coryli_Seq_1601,Eremothecium_sinecaudum_Seq_2591,Candida_auris_Seq_2733,yHMPu5000035662_Meyerozyma_caribbica_Seq_4600,yHMPu5000034933_Kuraishia_molischiana_Seq_4978,Ogataea_polymorpha_Seq_1171,yHMPu5000034885_Ogataea_zsoltii_Seq_5281,Ogataea_poly…	4	17	4	0.823529	1	14
OG1537	Candida_orthopsilosis_Seq_3478, Node23, Node29, Node33, Node61, Node63, Node69, yHMPu5000034675_Blastobotrys_mokoenaii_Seq_1415, yHMPu5000034933_Kuraishia_molischiana_Seq_942, yHMPu5000041818_Magnusiomyces_tetrasperma_Seq_2404	10	YPR035W	Ogataea_polymorpha_Seq_3798,yHMPu5000034885_Ogataea_zsoltii_Seq_5318,Saprochaete_clavata_Seq_1632,yHMPu5000041818_Magnusiomyces_tetrasperma_Seq_2404,yHMPu5000034675_Blastobotrys_mokoenaii_Seq_1415,Arxula_adeninivorans_Seq_230,Kluyveromyces_marxianus_Seq_4278,Eremothecium_coryli_Seq_1019,Eremothecium_sinecaudum_Seq_1280,yHAB143_Kazachstania_siamensis_Seq_3034,Nakaseomyces_bracarensis_Seq_5197,Naka…	4	17	4	0.823529	1	14
OG2160	Kluyveromyces_marxianus_Seq_3428, Node10, Node13, Node67, Node69, Node80, Node82, Node89, Node9	9	YOR361C	Saprochaete_clavata_Seq_2191,yHMPu5000041818_Magnusiomyces_tetrasperma_Seq_3660,yHMPu5000034675_Blastobotrys_mokoenaii_Seq_5369,Arxula_adeninivorans_Seq_3012,Saprochaete_clavata_Seq_2191,yHMPu5000041818_Magnusiomyces_tetrasperma_Seq_3660,yHMPu5000034675_Blastobotrys_mokoenaii_Seq_5369,Arxula_adeninivorans_Seq_3012,yHAB143_Kazachstania_siamensis_Seq_2713,Nakaseomyces_bracarensis_Seq_1627,Nakaseomy…	4	17	4	0.823529	1	14
OG1771	Nakaseomyces_bracarensis_Seq_4457, Node11, Node3, Node41, Node51, Node82, Node9, yHMPu5000034675_Blastobotrys_mokoenaii_Seq_4926, yHMPu5000034933_Kuraishia_molischiana_Seq_895	9	YIL078W	Kluyveromyces_marxianus_Seq_2672,Eremothecium_coryli_Seq_2767,Eremothecium_sinecaudum_Seq_3741,yHAB143_Kazachstania_siamensis_Seq_4577,Nakaseomyces_bracarensis_Seq_4457,Nakaseomyces_nivariensis_Seq_4604,yHAB143_Kazachstania_siamensis_Seq_4577,Nakaseomyces_bracarensis_Seq_4457,Nakaseomyces_nivariensis_Seq_4604,Nakaseomyces_bracarensis_Seq_4457,Nakaseomyces_nivariensis_Seq_4604,Ogataea_polymorpha_S…	4	17	4	0.823529	1	14
OG1313	Arxula_adeninivorans_Seq_1695, Node11, Node21, Node23, Node33, Node65, yHMPu5000034625_Pichia_kudriavzevii_Seq_1370, yHMPu5000034675_Blastobotrys_mokoenaii_Seq_3676, yHMPu5000041818_Magnusiomyces_tetrasperma_Seq_2804	9	YGL062W	yHMPu5000035662_Meyerozyma_caribbica_Seq_4848,Candida_auris_Seq_3881,Candida_orthopsilosis_Seq_3633,yHMPu5000034933_Kuraishia_molischiana_Seq_913,Ogataea_polymorpha_Seq_165,yHMPu5000034885_Ogataea_zsoltii_Seq_4442,Ogataea_polymorpha_Seq_165,yHMPu5000034885_Ogataea_zsoltii_Seq_4442,yHMPu5000034675_Blastobotrys_mokoenaii_Seq_3676,Arxula_adeninivorans_Seq_1695,yHAB143_Kazachstania_siamensis_Seq_2183…	4	15	4	0.933333	1	14
OG1671	Node31, Node34, Node7, Node80, Node83, yHAB143_Kazachstania_siamensis_Seq_5026, yHMPu5000034625_Pichia_kudriavzevii_Seq_2011, yHMPu5000034885_Ogataea_zsoltii_Seq_3682	8	YKL035W	Candida_auris_Seq_4631,yHMPu5000035662_Meyerozyma_caribbica_Seq_4793,Saprochaete_clavata_Seq_812,yHMPu5000041818_Magnusiomyces_tetrasperma_Seq_1444,yHMPu5000034675_Blastobotrys_mokoenaii_Seq_4691,Arxula_adeninivorans_Seq_5142,Nakaseomyces_bracarensis_Seq_3470,Nakaseomyces_nivariensis_Seq_4274,Kluyveromyces_marxianus_Seq_2842,Eremothecium_coryli_Seq_764,Eremothecium_sinecaudum_Seq_1,yHAB143_Kazach…	4	16	4	0.875	1	14
OG1743	Node13, Node31, Node38, Node60	4	YKL212W	Candida_auris_Seq_1588,Candida_orthopsilosis_Seq_1136,yHMPu5000035662_Meyerozyma_caribbica_Seq_2055,yHMPu5000034933_Kuraishia_molischiana_Seq_4120,yHMPu5000034885_Ogataea_zsoltii_Seq_2413,yHMPu5000034625_Pichia_kudriavzevii_Seq_1361,yHMPu5000034675_Blastobotrys_mokoenaii_Seq_3719,Arxula_adeninivorans_Seq_3965,Eremothecium_coryli_Seq_667,Eremothecium_sinecaudum_Seq_501,Kluyveromyces_marxianus_Seq_…	4	16	4	0.875	1	14
OG1661	Arxula_adeninivorans_Seq_5874, Candida_auris_Seq_1265, Candida_orthopsilosis_Seq_2595, Nakaseomyces_nivariensis_Seq_1689, Node16, Node18, Node27, Node53, Node8, Saprochaete_clavata_Seq_1427, yHMPu5000034625_Pichia_kudriavzevii_Seq_1505, yHMPu5000034675_Blastobotrys_mokoenaii_Seq_1691, yHMPu5000034933_Kuraishia_molischiana_Seq_3260, yHMPu5000041818_Magnusiomyces_tetrasperma_Seq_1778	14	YOR063W	Nakaseomyces_bracarensis_Seq_5160,Nakaseomyces_nivariensis_Seq_1689,yHMPu5000034933_Kuraishia_molischiana_Seq_3260,Ogataea_polymorpha_Seq_2122,yHMPu5000034885_Ogataea_zsoltii_Seq_4561,Ogataea_polymorpha_Seq_2122,yHMPu5000034885_Ogataea_zsoltii_Seq_4561,Candida_auris_Seq_1265,yHMPu5000035662_Meyerozyma_caribbica_Seq_952,yHMPu5000034675_Blastobotrys_mokoenaii_Seq_1691,Arxula_adeninivorans_Seq_5874,…	4	17	4	0.764706	1	13
OG1244	Arxula_adeninivorans_Seq_3745, Candida_auris_Seq_746, Eremothecium_sinecaudum_Seq_2240, Kluyveromyces_marxianus_Seq_1285, Nakaseomyces_bracarensis_Seq_4140, Node20, Node23, Node26, Node59, Node83, Node86, yHMPu5000034625_Pichia_kudriavzevii_Seq_349, yHMPu5000034885_Ogataea_zsoltii_Seq_1527	13	YBR085W	Kluyveromyces_marxianus_Seq_1285,Eremothecium_coryli_Seq_3776,Eremothecium_sinecaudum_Seq_2240,yHAB143_Kazachstania_siamensis_Seq_212,Nakaseomyces_bracarensis_Seq_4140,Nakaseomyces_nivariensis_Seq_101,Eremothecium_coryli_Seq_3776,Eremothecium_sinecaudum_Seq_2240,yHAB143_Kazachstania_siamensis_Seq_212,Nakaseomyces_bracarensis_Seq_4140,Nakaseomyces_nivariensis_Seq_101,yHMPu5000034675_Blastobotrys_m…	4	17	4	0.764706	1	13
OG1488	Arxula_adeninivorans_Seq_5854, Candida_orthopsilosis_Seq_3179, Kluyveromyces_marxianus_Seq_4323, Nakaseomyces_nivariensis_Seq_5143, Node30, Node62, Node69, Node89, Node91, yHAB143_Kazachstania_siamensis_Seq_5064, yHMPu5000034675_Blastobotrys_mokoenaii_Seq_5962, yHMPu5000034885_Ogataea_zsoltii_Seq_2160, yHMPu5000034933_Kuraishia_molischiana_Seq_2391	13	YHR183W	yHMPu5000034675_Blastobotrys_mokoenaii_Seq_5962,yHMPu5000034933_Kuraishia_molischiana_Seq_2391,Eremothecium_coryli_Seq_776,Eremothecium_sinecaudum_Seq_2666,Nakaseomyces_bracarensis_Seq_1690,Nakaseomyces_nivariensis_Seq_5143,Candida_orthopsilosis_Seq_3179,Candida_auris_Seq_2894,yHMPu5000035662_Meyerozyma_caribbica_Seq_4032,Candida_auris_Seq_2894,yHMPu5000035662_Meyerozyma_caribbica_Seq_4032,Arxula…	4	16	4	0.8125	1	13
OG1675	Candida_auris_Seq_2937, Candida_orthopsilosis_Seq_4677, Node24, Node47, Node48, Node51, Node72, Node74, Node77, yHMPu5000034625_Pichia_kudriavzevii_Seq_2528, yHMPu5000034885_Ogataea_zsoltii_Seq_173, yHMPu5000034933_Kuraishia_molischiana_Seq_4456	12	YGR124W	Nakaseomyces_bracarensis_Seq_1191,Nakaseomyces_nivariensis_Seq_5037,Saprochaete_clavata_Seq_2628,yHMPu5000041818_Magnusiomyces_tetrasperma_Seq_2818,yHMPu5000034675_Blastobotrys_mokoenaii_Seq_1714,Arxula_adeninivorans_Seq_1000,Saprochaete_clavata_Seq_2628,yHMPu5000041818_Magnusiomyces_tetrasperma_Seq_2818,yHMPu5000034675_Blastobotrys_mokoenaii_Seq_1714,Arxula_adeninivorans_Seq_1000,yHMPu5000034933…	4	17	4	0.764706	1	13
OG2071	Arxula_adeninivorans_Seq_3286, Candida_orthopsilosis_Seq_1515, Kluyveromyces_marxianus_Seq_2780, Node25, Node29, Node48, Node66, Node84, yHMPu5000034933_Kuraishia_molischiana_Seq_3681, yHMPu5000035662_Meyerozyma_caribbica_Seq_1168, yHMPu5000041818_Magnusiomyces_tetrasperma_Seq_3810	11	YNL071W	Nakaseomyces_bracarensis_Seq_1260,Nakaseomyces_nivariensis_Seq_923,Eremothecium_coryli_Seq_2185,Eremothecium_sinecaudum_Seq_3069,Eremothecium_coryli_Seq_2185,Eremothecium_sinecaudum_Seq_3069,yHMPu5000035662_Meyerozyma_caribbica_Seq_1168,Candida_auris_Seq_837,yHMPu5000034675_Blastobotrys_mokoenaii_Seq_1207,Arxula_adeninivorans_Seq_3286,Saprochaete_clavata_Seq_583,yHMPu5000041818_Magnusiomyces_tetr…	4	14	4	0.928571	1	13
OG1419	Candida_orthopsilosis_Seq_4674, Eremothecium_sinecaudum_Seq_98, Kluyveromyces_marxianus_Seq_2029, Node21, Node31, Node69, Node89, yHAB143_Kazachstania_siamensis_Seq_3535, yHMPu5000034625_Pichia_kudriavzevii_Seq_1552, yHMPu5000035662_Meyerozyma_caribbica_Seq_2428, yHMPu5000041818_Magnusiomyces_tetrasperma_Seq_1091	11	YPL198W	Nakaseomyces_bracarensis_Seq_3892,Nakaseomyces_nivariensis_Seq_4250,Candida_orthopsilosis_Seq_4674,yHMPu5000035662_Meyerozyma_caribbica_Seq_2428,yHMPu5000034675_Blastobotrys_mokoenaii_Seq_3208,Arxula_adeninivorans_Seq_4615,Ogataea_polymorpha_Seq_1811,yHMPu5000034885_Ogataea_zsoltii_Seq_4626,Candida_orthopsilosis_Seq_4674,Eremothecium_sinecaudum_Seq_98,Kluyveromyces_marxianus_Seq_2029,yHAB143_Kaza…	4	15	4	0.866667	1	13
OG1633	Candida_auris_Seq_2590, Candida_orthopsilosis_Seq_3194, Kluyveromyces_marxianus_Seq_1584, Node16, Node20, Node22, Node37, Node53, Ogataea_polymorpha_Seq_183, yHMPu5000034933_Kuraishia_molischiana_Seq_1392, yHMPu5000041818_Magnusiomyces_tetrasperma_Seq_61	11	YBR031W	Eremothecium_coryli_Seq_3686,Kluyveromyces_marxianus_Seq_1584,yHAB143_Kazachstania_siamensis_Seq_1024,Nakaseomyces_bracarensis_Seq_3722,Nakaseomyces_nivariensis_Seq_5040,yHAB143_Kazachstania_siamensis_Seq_1024,Nakaseomyces_bracarensis_Seq_3722,Nakaseomyces_nivariensis_Seq_5040,Nakaseomyces_bracarensis_Seq_3722,Nakaseomyces_nivariensis_Seq_5040,Saprochaete_clavata_Seq_3421,yHMPu5000041818_Magnusio…	4	13	4	1	1	13
OG2090	Kluyveromyces_marxianus_Seq_3669, Nakaseomyces_nivariensis_Seq_3335, Node27, Node5, Node54, Node57, Node66, Node7, Ogataea_polymorpha_Seq_2419, yHMPu5000034933_Kuraishia_molischiana_Seq_1397	10	YCL043C	yHMPu5000034933_Kuraishia_molischiana_Seq_1397,Ogataea_polymorpha_Seq_2419,yHMPu5000034885_Ogataea_zsoltii_Seq_3496,Ogataea_polymorpha_Seq_2419,yHMPu5000034885_Ogataea_zsoltii_Seq_3496,yHMPu5000034675_Blastobotrys_mokoenaii_Seq_3426,Arxula_adeninivorans_Seq_2367,yHAB143_Kazachstania_siamensis_Seq_2862,Nakaseomyces_nivariensis_Seq_3335,Kluyveromyces_marxianus_Seq_3669,Eremothecium_coryli_Seq_3231,…	4	17	4	0.764706	1	13
OG1770	Kluyveromyces_marxianus_Seq_1274, Node11, Node38, Node41, Node43, Node74, Node75, yHAB143_Kazachstania_siamensis_Seq_2472, yHMPu5000034675_Blastobotrys_mokoenaii_Seq_3090, yHMPu5000041818_Magnusiomyces_tetrasperma_Seq_3883	10	YAL035W	Candida_orthopsilosis_Seq_660,Candida_auris_Seq_2924,yHMPu5000035662_Meyerozyma_caribbica_Seq_978,Eremothecium_coryli_Seq_279,Eremothecium_sinecaudum_Seq_1859,yHAB143_Kazachstania_siamensis_Seq_2472,Nakaseomyces_bracarensis_Seq_109,Nakaseomyces_nivariensis_Seq_534,Nakaseomyces_bracarensis_Seq_109,Nakaseomyces_nivariensis_Seq_534,Arxula_adeninivorans_Seq_5082,yHMPu5000034675_Blastobotrys_mokoenaii…	4	16	3	0.8125	0.75	13
OG1133	Kluyveromyces_marxianus_Seq_3032, Nakaseomyces_nivariensis_Seq_3514, Node16, Node40, Node46, Node72, Saprochaete_clavata_Seq_2111, yHMPu5000034625_Pichia_kudriavzevii_Seq_4027, yHMPu5000034933_Kuraishia_molischiana_Seq_1596, yHMPu5000041818_Magnusiomyces_tetrasperma_Seq_467	10	YNL067W	Ogataea_polymorpha_Seq_3067,yHMPu5000034885_Ogataea_zsoltii_Seq_4267,yHMPu5000034675_Blastobotrys_mokoenaii_Seq_3562,Arxula_adeninivorans_Seq_2767,Candida_auris_Seq_1689,yHMPu5000035662_Meyerozyma_caribbica_Seq_1274,Nakaseomyces_bracarensis_Seq_1374,Nakaseomyces_nivariensis_Seq_3514,Kluyveromyces_marxianus_Seq_3032,Nakaseomyces_nivariensis_Seq_3514,Saprochaete_clavata_Seq_2111,yHMPu5000034625_Pic…	4	15	4	0.866667	1	13
OG1766	Arxula_adeninivorans_Seq_2943, Node2, Node28, Node29, Node39, Node4, Node41, Node81, Node83, yHAB143_Kazachstania_siamensis_Seq_3446	10	YDL145C	Candida_orthopsilosis_Seq_3630,Candida_auris_Seq_4232,yHMPu5000035662_Meyerozyma_caribbica_Seq_1035,Candida_auris_Seq_4232,yHMPu5000035662_Meyerozyma_caribbica_Seq_1035,yHMPu5000034675_Blastobotrys_mokoenaii_Seq_953,Arxula_adeninivorans_Seq_2943,Saprochaete_clavata_Seq_6560,yHMPu5000041818_Magnusiomyces_tetrasperma_Seq_89,yHMPu5000034675_Blastobotrys_mokoenaii_Seq_953,Arxula_adeninivorans_Seq_294…	4	17	4	0.764706	1	13
OG1585	Candida_orthopsilosis_Seq_3679, Node16, Node44, Node66, Node81, Node82, Node84, Node87, yHMPu5000034625_Pichia_kudriavzevii_Seq_3525, yHMPu5000041818_Magnusiomyces_tetrasperma_Seq_2013	10	YIL125W	Candida_auris_Seq_4956,Candida_orthopsilosis_Seq_3679,Saprochaete_clavata_Seq_5959,yHMPu5000041818_Magnusiomyces_tetrasperma_Seq_2013,Ogataea_polymorpha_Seq_3687,yHMPu5000034885_Ogataea_zsoltii_Seq_2690,yHAB143_Kazachstania_siamensis_Seq_4422,Nakaseomyces_bracarensis_Seq_3903,Nakaseomyces_nivariensis_Seq_1997,Kluyveromyces_marxianus_Seq_1267,Eremothecium_coryli_Seq_3362,Eremothecium_sinecaudum_Se…	4	15	4	0.866667	1	13
OG1881	Candida_orthopsilosis_Seq_549, Kluyveromyces_marxianus_Seq_2023, Node1, Node30, Node49, Node50, Node54, yHMPu5000034625_Pichia_kudriavzevii_Seq_1297, yHMPu5000034933_Kuraishia_molischiana_Seq_1843	9	YKR097W	Candida_auris_Seq_3703,Candida_orthopsilosis_Seq_549,yHMPu5000035662_Meyerozyma_caribbica_Seq_4390,Saprochaete_clavata_Seq_5070,yHMPu5000041818_Magnusiomyces_tetrasperma_Seq_2971,Kluyveromyces_marxianus_Seq_2023,yHAB143_Kazachstania_siamensis_Seq_4851,Nakaseomyces_bracarensis_Seq_4275,Nakaseomyces_nivariensis_Seq_208,Eremothecium_coryli_Seq_4331,Eremothecium_sinecaudum_Seq_1398,Kluyveromyces_marx…	4	17	4	0.764706	1	13
OG1943	Kluyveromyces_marxianus_Seq_1314, Node4, Node47, Node48, Node54, Node59, yHMPu5000034625_Pichia_kudriavzevii_Seq_680, yHMPu5000034675_Blastobotrys_mokoenaii_Seq_3583, yHMPu5000034885_Ogataea_zsoltii_Seq_238	9	YOL058W	Nakaseomyces_bracarensis_Seq_4305,Nakaseomyces_nivariensis_Seq_566,yHMPu5000034675_Blastobotrys_mokoenaii_Seq_3583,Arxula_adeninivorans_Seq_2762,Saprochaete_clavata_Seq_1598,yHMPu5000041818_Magnusiomyces_tetrasperma_Seq_5580,yHMPu5000034675_Blastobotrys_mokoenaii_Seq_3583,Arxula_adeninivorans_Seq_2762,yHMPu5000034885_Ogataea_zsoltii_Seq_238,yHMPu5000034933_Kuraishia_molischiana_Seq_338,Candida_or…	4	14	4	0.928571	1	13
OG2211	Kluyveromyces_marxianus_Seq_3114, Node11, Node23, Node29, Node30, Node33, Node61, yHMPu5000034675_Blastobotrys_mokoenaii_Seq_2339, yHMPu5000034933_Kuraishia_molischiana_Seq_4133	9	YOR198C	Candida_orthopsilosis_Seq_4519,Candida_auris_Seq_690,yHMPu5000035662_Meyerozyma_caribbica_Seq_387,Ogataea_polymorpha_Seq_1846,yHMPu5000034885_Ogataea_zsoltii_Seq_2581,yHAB143_Kazachstania_siamensis_Seq_4074,Nakaseomyces_nivariensis_Seq_1103,Kluyveromyces_marxianus_Seq_3114,Eremothecium_coryli_Seq_1479,Eremothecium_sinecaudum_Seq_397,yHAB143_Kazachstania_siamensis_Seq_4074,Nakaseomyces_nivariensis…	4	16	4	0.8125	1	13
OG2508	Arxula_adeninivorans_Seq_5593, Node12, Node15, Node20, Node39, Node53, yHAB143_Kazachstania_siamensis_Seq_872, yHMPu5000034933_Kuraishia_molischiana_Seq_5306, yHMPu5000041818_Magnusiomyces_tetrasperma_Seq_7341	9	YPR069C	Kluyveromyces_marxianus_Seq_1484,Nakaseomyces_bracarensis_Seq_1520,Nakaseomyces_nivariensis_Seq_1863,yHAB143_Kazachstania_siamensis_Seq_872,Eremothecium_sinecaudum_Seq_3417,Eremothecium_coryli_Seq_444,Nakaseomyces_bracarensis_Seq_1520,Nakaseomyces_nivariensis_Seq_1863,Eremothecium_sinecaudum_Seq_3417,Eremothecium_coryli_Seq_444,Candida_orthopsilosis_Seq_3203,Candida_auris_Seq_3482,yHMPu5000035662…	4	17	4	0.764706	1	13
OG1546	Node23, Node25, Node33, Node37, Node80, Node81, Node86, Ogataea_polymorpha_Seq_2772, yHMPu5000034885_Ogataea_zsoltii_Seq_5315	9	YGL195W	yHMPu5000034933_Kuraishia_molischiana_Seq_263,Ogataea_polymorpha_Seq_2772,yHMPu5000034885_Ogataea_zsoltii_Seq_5315,Ogataea_polymorpha_Seq_2772,yHMPu5000034885_Ogataea_zsoltii_Seq_5315,Saprochaete_clavata_Seq_6461,yHMPu5000041818_Magnusiomyces_tetrasperma_Seq_4153,yHMPu5000034675_Blastobotrys_mokoenaii_Seq_5966,Arxula_adeninivorans_Seq_616,yHMPu5000034675_Blastobotrys_mokoenaii_Seq_5966,Arxula_ade…	4	17	3	0.764706	0.75	13
OG2322	Arxula_adeninivorans_Seq_348, Kluyveromyces_marxianus_Seq_758, Node34, Node56, Node83, Node86, yHMPu5000034885_Ogataea_zsoltii_Seq_3975, yHMPu5000034933_Kuraishia_molischiana_Seq_5361, yHMPu5000041818_Magnusiomyces_tetrasperma_Seq_4221	9	YER165W	Saprochaete_clavata_Seq_6202,yHMPu5000041818_Magnusiomyces_tetrasperma_Seq_4221,Candida_auris_Seq_4710,yHMPu5000035662_Meyerozyma_caribbica_Seq_2222,yHAB143_Kazachstania_siamensis_Seq_2644,Nakaseomyces_bracarensis_Seq_1018,Nakaseomyces_nivariensis_Seq_736,Kluyveromyces_marxianus_Seq_758,Eremothecium_coryli_Seq_3290,Eremothecium_sinecaudum_Seq_484,Nakaseomyces_bracarensis_Seq_1018,Nakaseomyces_niv…	4	16	4	0.8125	1	13
OG2409	Arxula_adeninivorans_Seq_3509, Candida_auris_Seq_4545, Candida_orthopsilosis_Seq_4928, Kluyveromyces_marxianus_Seq_4484, Node32, Node60, Node75, Node93, yHMPu5000034933_Kuraishia_molischiana_Seq_5479	9	YGR244C	yHMPu5000034675_Blastobotrys_mokoenaii_Seq_2855,Arxula_adeninivorans_Seq_3509,Candida_orthopsilosis_Seq_4928,Candida_auris_Seq_4545,yHMPu5000035662_Meyerozyma_caribbica_Seq_1279,Nakaseomyces_bracarensis_Seq_3906,Nakaseomyces_nivariensis_Seq_4230,Kluyveromyces_marxianus_Seq_4484,Eremothecium_coryli_Seq_1599,Eremothecium_sinecaudum_Seq_2943,Ogataea_polymorpha_Seq_3880,yHMPu5000034885_Ogataea_zsolti…	4	17	4	0.764706	1	13
OG3857	Candida_orthopsilosis_Seq_2272, Kluyveromyces_marxianus_Seq_2084, Node42, Node63, Node78, Node84, Node91, yHMPu5000034933_Kuraishia_molischiana_Seq_14	8	YGL103W	Saprochaete_clavata_Seq_6308,yHMPu5000041818_Magnusiomyces_tetrasperma_Seq_5647,Arxula_adeninivorans_Seq_1878,yHMPu5000034675_Blastobotrys_mokoenaii_Seq_6151,Nakaseomyces_bracarensis_Seq_3763,Nakaseomyces_nivariensis_Seq_1270,Kluyveromyces_marxianus_Seq_2084,Eremothecium_coryli_Seq_2205,Eremothecium_sinecaudum_Seq_1594,Eremothecium_coryli_Seq_2205,Eremothecium_sinecaudum_Seq_1594,Ogataea_polymorp…	4	16	4	0.8125	1	13
OG1300	Arxula_adeninivorans_Seq_5147, Kluyveromyces_marxianus_Seq_179, Node35, Node6, Node60, Node64, Ogataea_polymorpha_Seq_873, yHMPu5000034885_Ogataea_zsoltii_Seq_2910	8	YBR078W	yHMPu5000035662_Meyerozyma_caribbica_Seq_1654,Candida_auris_Seq_2769,Candida_orthopsilosis_Seq_145,yHMPu5000041818_Magnusiomyces_tetrasperma_Seq_5476,Saprochaete_clavata_Seq_4325,Eremothecium_coryli_Seq_2124,Eremothecium_sinecaudum_Seq_1885,Kluyveromyces_marxianus_Seq_179,Nakaseomyces_nivariensis_Seq_2281,yHAB143_Kazachstania_siamensis_Seq_4578,Kluyveromyces_marxianus_Seq_179,Nakaseomyces_nivarie…	4	16	4	0.8125	1	13
OG1322	Arxula_adeninivorans_Seq_4681, Kluyveromyces_marxianus_Seq_929, Node23, Node27, Node33, Node39, Node46, yHAB143_Kazachstania_siamensis_Seq_3687	8	YLR028C	yHMPu5000041818_Magnusiomyces_tetrasperma_Seq_7766,Saprochaete_clavata_Seq_6082,yHMPu5000034675_Blastobotrys_mokoenaii_Seq_2081,Arxula_adeninivorans_Seq_4681,yHMPu5000034675_Blastobotrys_mokoenaii_Seq_2081,Arxula_adeninivorans_Seq_4681,Ogataea_polymorpha_Seq_1570,yHMPu5000034885_Ogataea_zsoltii_Seq_2682,Kluyveromyces_marxianus_Seq_929,Eremothecium_coryli_Seq_3988,Nakaseomyces_bracarensis_Seq_941,…	4	16	4	0.8125	1	13
OG1589	Node1, Node17, Node29, Node73, yHAB143_Kazachstania_siamensis_Seq_2656, yHMPu5000034625_Pichia_kudriavzevii_Seq_1528, yHMPu5000034933_Kuraishia_molischiana_Seq_4613, yHMPu5000041818_Magnusiomyces_tetrasperma_Seq_7096	8	YDL171C	Arxula_adeninivorans_Seq_800,yHMPu5000034675_Blastobotrys_mokoenaii_Seq_3217,Candida_orthopsilosis_Seq_4256,Candida_auris_Seq_2539,yHMPu5000035662_Meyerozyma_caribbica_Seq_1575,Nakaseomyces_bracarensis_Seq_2325,Nakaseomyces_nivariensis_Seq_2028,Ogataea_polymorpha_Seq_2506,yHMPu5000034885_Ogataea_zsoltii_Seq_1322,yHAB143_Kazachstania_siamensis_Seq_2656,yHMPu5000034625_Pichia_kudriavzevii_Seq_1528,…	4	17	4	0.764706	1	13
OG1920	Node28, Node32, Node34, Node47, Node86, Node89, yHMPu5000034625_Pichia_kudriavzevii_Seq_4821	7	YER036C	Candida_auris_Seq_342,yHMPu5000035662_Meyerozyma_caribbica_Seq_4974,yHMPu5000034933_Kuraishia_molischiana_Seq_4812,yHMPu5000034885_Ogataea_zsoltii_Seq_2135,Ogataea_polymorpha_Seq_3833,yHMPu5000034885_Ogataea_zsoltii_Seq_2135,Ogataea_polymorpha_Seq_3833,yHMPu5000034675_Blastobotrys_mokoenaii_Seq_1624,Arxula_adeninivorans_Seq_5208,Nakaseomyces_bracarensis_Seq_3644,Nakaseomyces_nivariensis_Seq_137,K…	4	17	4	0.764706	1	13
OG3978	Arxula_adeninivorans_Seq_3192, Node18, Node24, Node28, Node47, Node55, yHMPu5000034933_Kuraishia_molischiana_Seq_904	7	YAL012W	Candida_auris_Seq_3528,yHMPu5000035662_Meyerozyma_caribbica_Seq_1928,yHMPu5000034675_Blastobotrys_mokoenaii_Seq_1988,Arxula_adeninivorans_Seq_3192,Saprochaete_clavata_Seq_1817,yHMPu5000041818_Magnusiomyces_tetrasperma_Seq_1282,Saprochaete_clavata_Seq_1817,yHMPu5000041818_Magnusiomyces_tetrasperma_Seq_1282,yHAB143_Kazachstania_siamensis_Seq_2707,Kluyveromyces_marxianus_Seq_2911,Eremothecium_sineca…	4	13	4	1	1	13
OG2156	Node22, Node45, Node70, Node81, Node84, Node87, yHMPu5000034933_Kuraishia_molischiana_Seq_598	7	YJL167W	Saprochaete_clavata_Seq_2001,yHMPu5000041818_Magnusiomyces_tetrasperma_Seq_2454,yHMPu5000034675_Blastobotrys_mokoenaii_Seq_1138,Arxula_adeninivorans_Seq_5351,Candida_auris_Seq_711,yHMPu5000035662_Meyerozyma_caribbica_Seq_647,yHMPu5000034885_Ogataea_zsoltii_Seq_3320,Ogataea_polymorpha_Seq_1495,Kluyveromyces_marxianus_Seq_2673,Eremothecium_coryli_Seq_1008,Nakaseomyces_bracarensis_Seq_990,Nakaseomyc…	4	15	4	0.866667	1	13
OG3296	Node2, Node30, Node34, Node5, Node51, Node8, yHMPu5000034933_Kuraishia_molischiana_Seq_4863	7	YPL225W	yHAB143_Kazachstania_siamensis_Seq_3387,Nakaseomyces_bracarensis_Seq_3730,Nakaseomyces_nivariensis_Seq_724,Kluyveromyces_marxianus_Seq_276,Eremothecium_coryli_Seq_1346,Eremothecium_sinecaudum_Seq_4097,Nakaseomyces_bracarensis_Seq_3730,Nakaseomyces_nivariensis_Seq_724,Kluyveromyces_marxianus_Seq_276,Eremothecium_coryli_Seq_1346,Eremothecium_sinecaudum_Seq_4097,Saprochaete_clavata_Seq_5106,yHMPu500…	4	16	3	0.8125	0.75	13
OG1372	Node36, Node45, Node46, Node89, Node90, Node93	6	YGR218W	Candida_orthopsilosis_Seq_2757,Candida_auris_Seq_1355,yHMPu5000035662_Meyerozyma_caribbica_Seq_2102,yHAB143_Kazachstania_siamensis_Seq_4014,Nakaseomyces_bracarensis_Seq_657,Nakaseomyces_nivariensis_Seq_4197,Kluyveromyces_marxianus_Seq_4986,Eremothecium_coryli_Seq_3714,Eremothecium_sinecaudum_Seq_4165,yHAB143_Kazachstania_siamensis_Seq_4014,Nakaseomyces_bracarensis_Seq_657,Nakaseomyces_nivariensis…	4	17	3	0.764706	0.75	13
OG1619	Node38, Node52, Node72, Node76, yHMPu5000034885_Ogataea_zsoltii_Seq_4554, yHMPu5000034933_Kuraishia_molischiana_Seq_2539	6	YMR241W	Candida_auris_Seq_4576,yHMPu5000035662_Meyerozyma_caribbica_Seq_2877,yHMPu5000034675_Blastobotrys_mokoenaii_Seq_736,Arxula_adeninivorans_Seq_5638,Ogataea_polymorpha_Seq_3958,yHMPu5000034885_Ogataea_zsoltii_Seq_4554,Kluyveromyces_marxianus_Seq_4813,Nakaseomyces_bracarensis_Seq_4209,Nakaseomyces_nivariensis_Seq_4715,yHAB143_Kazachstania_siamensis_Seq_2869,Eremothecium_coryli_Seq_2218,Eremothecium_s…	4	17	4	0.764706	1	13
OG2366	Candida_orthopsilosis_Seq_5003, Node38, Node45, Node68, yHAB143_Kazachstania_siamensis_Seq_2068, yHMPu5000034675_Blastobotrys_mokoenaii_Seq_4210	6	YGL150C	yHMPu5000034675_Blastobotrys_mokoenaii_Seq_4210,Arxula_adeninivorans_Seq_5032,Saprochaete_clavata_Seq_5945,yHMPu5000041818_Magnusiomyces_tetrasperma_Seq_1756,Ogataea_polymorpha_Seq_3863,yHMPu5000034933_Kuraishia_molischiana_Seq_1782,Nakaseomyces_bracarensis_Seq_3400,Nakaseomyces_nivariensis_Seq_3488,yHAB143_Kazachstania_siamensis_Seq_2068,Kluyveromyces_marxianus_Seq_1253,Eremothecium_coryli_Seq_1…	4	15	4	0.866667	1	13
OG2261	Kluyveromyces_marxianus_Seq_4318, Node15, Node31, Node82, yHMPu5000034625_Pichia_kudriavzevii_Seq_5080, yHMPu5000041818_Magnusiomyces_tetrasperma_Seq_3808	6	YPL037C	Ogataea_polymorpha_Seq_1968,yHMPu5000034885_Ogataea_zsoltii_Seq_3784,Eremothecium_coryli_Seq_720,Eremothecium_sinecaudum_Seq_1165,Kluyveromyces_marxianus_Seq_4318,yHAB143_Kazachstania_siamensis_Seq_3442,Nakaseomyces_bracarensis_Seq_3013,Nakaseomyces_nivariensis_Seq_4083,Candida_auris_Seq_738,Candida_orthopsilosis_Seq_1533,yHMPu5000035662_Meyerozyma_caribbica_Seq_3192,Kluyveromyces_marxianus_Seq_4…	4	17	4	0.764706	1	13
OG4555	Node35, Node55, Node69, Node7, Node70, yHMPu5000034625_Pichia_kudriavzevii_Seq_340	6	YGL191W	Candida_auris_Seq_1876,Candida_orthopsilosis_Seq_3011,yHMPu5000035662_Meyerozyma_caribbica_Seq_2214,Saprochaete_clavata_Seq_5188,yHMPu5000041818_Magnusiomyces_tetrasperma_Seq_2485,Arxula_adeninivorans_Seq_3198,yHMPu5000034675_Blastobotrys_mokoenaii_Seq_2265,Eremothecium_coryli_Seq_3609,Eremothecium_sinecaudum_Seq_3086,yHAB143_Kazachstania_siamensis_Seq_750,Nakaseomyces_bracarensis_Seq_2749,Nakase…	4	14	4	0.928571	1	13
OG1714	Node14, Node68, Node82, Node89, Node91	5	YBR115C	yHMPu5000034675_Blastobotrys_mokoenaii_Seq_5026,Arxula_adeninivorans_Seq_729,yHAB143_Kazachstania_siamensis_Seq_3282,Nakaseomyces_bracarensis_Seq_1360,Nakaseomyces_nivariensis_Seq_2785,Kluyveromyces_marxianus_Seq_2709,Eremothecium_coryli_Seq_165,Eremothecium_sinecaudum_Seq_1011,Candida_auris_Seq_4693,yHMPu5000035662_Meyerozyma_caribbica_Seq_2900,yHMPu5000034933_Kuraishia_molischiana_Seq_827,Ogata…	4	17	4	0.764706	1	13
OG2841	Node14, Node36, Node54, Node67, Node68	5	YPR160W	Candida_orthopsilosis_Seq_2210,Candida_auris_Seq_2561,yHMPu5000035662_Meyerozyma_caribbica_Seq_604,yHMPu5000034885_Ogataea_zsoltii_Seq_2144,yHMPu5000034933_Kuraishia_molischiana_Seq_2649,Saprochaete_clavata_Seq_2545,yHMPu5000041818_Magnusiomyces_tetrasperma_Seq_1845,yHAB143_Kazachstania_siamensis_Seq_749,Nakaseomyces_bracarensis_Seq_611,Nakaseomyces_nivariensis_Seq_1864,Kluyveromyces_marxianus_Se…	4	15	4	0.866667	1	13
OG1538	Node1, Node38, Node39, Node65, Node71	5	YHR165C	Candida_orthopsilosis_Seq_1167,Candida_auris_Seq_519,yHMPu5000035662_Meyerozyma_caribbica_Seq_1881,Saprochaete_clavata_Seq_5001,yHMPu5000041818_Magnusiomyces_tetrasperma_Seq_6333,Arxula_adeninivorans_Seq_207,yHMPu5000034675_Blastobotrys_mokoenaii_Seq_3762,Saprochaete_clavata_Seq_5001,yHMPu5000041818_Magnusiomyces_tetrasperma_Seq_6333,yHAB143_Kazachstania_siamensis_Seq_4070,Nakaseomyces_bracarensi…	4	17	3	0.764706	0.75	13
OG1500	Node30, Node77, Node80, Node84, yHMPu5000034675_Blastobotrys_mokoenaii_Seq_4147	5	YBL039C	Kluyveromyces_marxianus_Seq_3121,Eremothecium_coryli_Seq_755,Eremothecium_sinecaudum_Seq_1525,yHAB143_Kazachstania_siamensis_Seq_1476,Nakaseomyces_bracarensis_Seq_4801,Nakaseomyces_nivariensis_Seq_4866,Candida_auris_Seq_4008,yHMPu5000035662_Meyerozyma_caribbica_Seq_1967,yHMPu5000034625_Pichia_kudriavzevii_Seq_1715,yHMPu5000034933_Kuraishia_molischiana_Seq_254,Ogataea_polymorpha_Seq_587,yHMPu50000…	4	17	4	0.764706	1	13
OG1825	Node2, Node31, Node42, Node45, Node8	5	YGL234W	Candida_orthopsilosis_Seq_5053,Candida_auris_Seq_2154,yHMPu5000035662_Meyerozyma_caribbica_Seq_447,yHMPu5000034885_Ogataea_zsoltii_Seq_1248,yHMPu5000034933_Kuraishia_molischiana_Seq_821,yHMPu5000034675_Blastobotrys_mokoenaii_Seq_4334,Arxula_adeninivorans_Seq_911,Saprochaete_clavata_Seq_1407,yHMPu5000041818_Magnusiomyces_tetrasperma_Seq_2490,Nakaseomyces_bracarensis_Seq_3092,Nakaseomyces_nivariens…	4	15	4	0.866667	1	13
OG1689	Node11, Node33, Node56, yHMPu5000034675_Blastobotrys_mokoenaii_Seq_2228, yHMPu5000034885_Ogataea_zsoltii_Seq_3392	5	YPR138C	Saprochaete_clavata_Seq_4956,yHMPu5000041818_Magnusiomyces_tetrasperma_Seq_4847,Candida_orthopsilosis_Seq_588,Candida_auris_Seq_5076,yHMPu5000035662_Meyerozyma_caribbica_Seq_1069,yHMPu5000034933_Kuraishia_molischiana_Seq_2020,yHMPu5000034625_Pichia_kudriavzevii_Seq_3331,Ogataea_polymorpha_Seq_1801,yHMPu5000034885_Ogataea_zsoltii_Seq_3392,yHAB143_Kazachstania_siamensis_Seq_3022,Nakaseomyces_bracar…	4	17	4	0.764706	1	13
OG1773	Node12, Node14, Node31, Node39, Node7	5	YHR164C	Candida_orthopsilosis_Seq_3007,Candida_auris_Seq_208,yHMPu5000035662_Meyerozyma_caribbica_Seq_3252,yHMPu5000034933_Kuraishia_molischiana_Seq_4843,yHMPu5000034625_Pichia_kudriavzevii_Seq_3893,Ogataea_polymorpha_Seq_3285,yHMPu5000034885_Ogataea_zsoltii_Seq_3956,yHMPu5000034625_Pichia_kudriavzevii_Seq_3893,Ogataea_polymorpha_Seq_3285,yHMPu5000034885_Ogataea_zsoltii_Seq_3956,yHAB143_Kazachstania_siam…	4	17	3	0.764706	0.75	13
OG1231	Node2, Node43, Node66, Node67	4	YPR003C	yHAB143_Kazachstania_siamensis_Seq_2547,Nakaseomyces_bracarensis_Seq_4667,Nakaseomyces_nivariensis_Seq_4513,Saprochaete_clavata_Seq_3442,yHMPu5000041818_Magnusiomyces_tetrasperma_Seq_963,Arxula_adeninivorans_Seq_2431,yHMPu5000034675_Blastobotrys_mokoenaii_Seq_2268,Candida_auris_Seq_3449,Candida_orthopsilosis_Seq_2998,yHMPu5000034933_Kuraishia_molischiana_Seq_3940,yHMPu5000034625_Pichia_kudriavzev…	4	14	4	0.928571	1	13
OG1848	Node10, Node12, Node5, Node74	4	YPL012W	yHMPu5000035662_Meyerozyma_caribbica_Seq_3859,Candida_auris_Seq_754,Candida_orthopsilosis_Seq_1151,yHMPu5000034933_Kuraishia_molischiana_Seq_4530,yHMPu5000034625_Pichia_kudriavzevii_Seq_3633,Ogataea_polymorpha_Seq_257,yHMPu5000034885_Ogataea_zsoltii_Seq_1662,yHMPu5000034625_Pichia_kudriavzevii_Seq_3633,Ogataea_polymorpha_Seq_257,yHMPu5000034885_Ogataea_zsoltii_Seq_1662,yHAB143_Kazachstania_siamen…	4	17	3	0.764706	0.75	13
OG2264	Node50, Node69, Node70, Node89	4	YKL135C	Candida_orthopsilosis_Seq_4394,Candida_auris_Seq_2932,yHMPu5000035662_Meyerozyma_caribbica_Seq_3972,yHAB143_Kazachstania_siamensis_Seq_4198,Nakaseomyces_bracarensis_Seq_5241,Nakaseomyces_nivariensis_Seq_3561,Kluyveromyces_marxianus_Seq_3394,Eremothecium_coryli_Seq_2279,Eremothecium_sinecaudum_Seq_313,yHAB143_Kazachstania_siamensis_Seq_4198,Nakaseomyces_bracarensis_Seq_5241,Nakaseomyces_nivariensi…	4	17	3	0.764706	0.75	13
OG1990	Node48, Node54, Node63	3	YPR189W	Candida_orthopsilosis_Seq_4584,Candida_auris_Seq_301,yHMPu5000035662_Meyerozyma_caribbica_Seq_501,yHMPu5000034625_Pichia_kudriavzevii_Seq_2483,yHMPu5000034933_Kuraishia_molischiana_Seq_5429,Ogataea_polymorpha_Seq_1067,yHMPu5000034885_Ogataea_zsoltii_Seq_3301,yHMPu5000034625_Pichia_kudriavzevii_Seq_2483,yHMPu5000034933_Kuraishia_molischiana_Seq_5429,Ogataea_polymorpha_Seq_1067,yHMPu5000034885_Ogat…	4	17	3	0.764706	0.75	13
OG4150	Candida_auris_Seq_1481, Candida_orthopsilosis_Seq_2288, Eremothecium_sinecaudum_Seq_1357, Kluyveromyces_marxianus_Seq_747, Node14, Node38, Node39, Node42, Node44, Node65, yHMPu5000034625_Pichia_kudriavzevii_Seq_440, yHMPu5000034885_Ogataea_zsoltii_Seq_2387, yHMPu5000034933_Kuraishia_molischiana_Seq_5047	13	YBL045C	yHMPu5000034625_Pichia_kudriavzevii_Seq_440,yHMPu5000034885_Ogataea_zsoltii_Seq_2387,Ogataea_polymorpha_Seq_420,Nakaseomyces_bracarensis_Seq_1401,Nakaseomyces_nivariensis_Seq_5074,Kluyveromyces_marxianus_Seq_747,Eremothecium_coryli_Seq_507,Eremothecium_sinecaudum_Seq_1357,Nakaseomyces_bracarensis_Seq_1401,Nakaseomyces_nivariensis_Seq_5074,Kluyveromyces_marxianus_Seq_747,Eremothecium_coryli_Seq_50…	4	13	3	0.923077	0.75	12
OG2794	Candida_auris_Seq_2392, Candida_orthopsilosis_Seq_3039, Eremothecium_sinecaudum_Seq_2966, Kluyveromyces_marxianus_Seq_1081, Nakaseomyces_bracarensis_Seq_1410, Node1, Node11, Node12, Node15, Node41, Node43, Node44, Node47	13	YKL152C	Candida_auris_Seq_2392,yHMPu5000035662_Meyerozyma_caribbica_Seq_3503,yHMPu5000034675_Blastobotrys_mokoenaii_Seq_5990,Arxula_adeninivorans_Seq_2351,Saprochaete_clavata_Seq_747,yHMPu5000041818_Magnusiomyces_tetrasperma_Seq_8443,yHMPu5000034675_Blastobotrys_mokoenaii_Seq_5990,Arxula_adeninivorans_Seq_2351,Saprochaete_clavata_Seq_747,yHMPu5000041818_Magnusiomyces_tetrasperma_Seq_8443,yHAB143_Kazachst…	4	15	3	0.8	0.75	12
OG1213	Eremothecium_coryli_Seq_2487, Kluyveromyces_marxianus_Seq_468, Node10, Node30, Node37, Node41, Node43, yHMPu5000034625_Pichia_kudriavzevii_Seq_2919, yHMPu5000034675_Blastobotrys_mokoenaii_Seq_4693, yHMPu5000034885_Ogataea_zsoltii_Seq_3919, yHMPu5000034933_Kuraishia_molischiana_Seq_5225, yHMPu5000041818_Magnusiomyces_tetrasperma_Seq_3701	12	YPL048W	Saprochaete_clavata_Seq_1631,yHMPu5000041818_Magnusiomyces_tetrasperma_Seq_3701,yHMPu5000034885_Ogataea_zsoltii_Seq_3919,Ogataea_polymorpha_Seq_2551,Kluyveromyces_marxianus_Seq_468,Eremothecium_coryli_Seq_2487,yHAB143_Kazachstania_siamensis_Seq_3976,Nakaseomyces_bracarensis_Seq_3213,Nakaseomyces_nivariensis_Seq_382,Nakaseomyces_bracarensis_Seq_3213,Nakaseomyces_nivariensis_Seq_382,Eremothecium_co…	4	14	3	0.857143	0.75	12
OG1243	Arxula_adeninivorans_Seq_5864, Candida_auris_Seq_2916, Candida_orthopsilosis_Seq_1958, Node12, Node20, Node61, Node71, yHMPu5000034625_Pichia_kudriavzevii_Seq_4745, yHMPu5000034885_Ogataea_zsoltii_Seq_1922, yHMPu5000034933_Kuraishia_molischiana_Seq_143, yHMPu5000041818_Magnusiomyces_tetrasperma_Seq_3876	11	YDL082W	yHMPu5000034625_Pichia_kudriavzevii_Seq_4745,Ogataea_polymorpha_Seq_2343,yHMPu5000034885_Ogataea_zsoltii_Seq_1922,Candida_orthopsilosis_Seq_1958,yHMPu5000035662_Meyerozyma_caribbica_Seq_4456,yHMPu5000034675_Blastobotrys_mokoenaii_Seq_2102,Arxula_adeninivorans_Seq_5864,Nakaseomyces_bracarensis_Seq_2319,Nakaseomyces_nivariensis_Seq_669,Arxula_adeninivorans_Seq_5864,Candida_auris_Seq_2916,Candida_or…	4	17	4	0.705882	1	12
OG1917	Candida_auris_Seq_807, Candida_orthopsilosis_Seq_5162, Node21, Node23, Node24, Node29, Node76, Node79, Node81, yHAB143_Kazachstania_siamensis_Seq_2106	10	YNL064C	yHAB143_Kazachstania_siamensis_Seq_2106,Nakaseomyces_bracarensis_Seq_353,Nakaseomyces_nivariensis_Seq_684,Kluyveromyces_marxianus_Seq_4907,Eremothecium_coryli_Seq_2640,Eremothecium_sinecaudum_Seq_2597,Nakaseomyces_bracarensis_Seq_353,Nakaseomyces_nivariensis_Seq_684,Kluyveromyces_marxianus_Seq_4907,Eremothecium_coryli_Seq_2640,Eremothecium_sinecaudum_Seq_2597,Nakaseomyces_bracarensis_Seq_353,Naka…	4	17	3	0.705882	0.75	12
OG1320	Candida_auris_Seq_729, Candida_orthopsilosis_Seq_1648, Eremothecium_sinecaudum_Seq_2226, Node32, Node36, Node55, Node59, Saprochaete_clavata_Seq_779, yHMPu5000035662_Meyerozyma_caribbica_Seq_284	9	YBL027W	Eremothecium_sinecaudum_Seq_2226,Kluyveromyces_marxianus_Seq_3538,yHAB143_Kazachstania_siamensis_Seq_1474,Nakaseomyces_bracarensis_Seq_4390,Nakaseomyces_nivariensis_Seq_1084,yHAB143_Kazachstania_siamensis_Seq_1474,Nakaseomyces_bracarensis_Seq_4390,Nakaseomyces_nivariensis_Seq_1084,Saprochaete_clavata_Seq_779,yHMPu5000041818_Magnusiomyces_tetrasperma_Seq_281,yHMPu5000034675_Blastobotrys_mokoenaii_…	4	15	3	0.8	0.75	12
OG1345	Arxula_adeninivorans_Seq_2677, Kluyveromyces_marxianus_Seq_1495, Node16, Node39, Node44, Node89, Saprochaete_clavata_Seq_5148, yHMPu5000034625_Pichia_kudriavzevii_Seq_4896, yHMPu5000041818_Magnusiomyces_tetrasperma_Seq_7853	9	YOR204W	Ogataea_polymorpha_Seq_2919,yHMPu5000034885_Ogataea_zsoltii_Seq_5453,yHAB143_Kazachstania_siamensis_Seq_26,Nakaseomyces_bracarensis_Seq_1140,Nakaseomyces_nivariensis_Seq_790,Eremothecium_coryli_Seq_1792,Kluyveromyces_marxianus_Seq_1495,yHMPu5000034675_Blastobotrys_mokoenaii_Seq_5350,Arxula_adeninivorans_Seq_2677,Arxula_adeninivorans_Seq_2677,Kluyveromyces_marxianus_Seq_1495,Saprochaete_clavata_Se…	4	16	3	0.75	0.75	12
OG1319	Arxula_adeninivorans_Seq_4781, Candida_auris_Seq_160, Nakaseomyces_nivariensis_Seq_5101, Node19, Node38, Node71, yHAB143_Kazachstania_siamensis_Seq_3074, yHMPu5000034625_Pichia_kudriavzevii_Seq_3092, yHMPu5000034933_Kuraishia_molischiana_Seq_1364	9	YDR447C	Nakaseomyces_bracarensis_Seq_2985,Nakaseomyces_nivariensis_Seq_5101,yHMPu5000034625_Pichia_kudriavzevii_Seq_3092,yHMPu5000034885_Ogataea_zsoltii_Seq_4198,Ogataea_polymorpha_Seq_3544,yHMPu5000034675_Blastobotrys_mokoenaii_Seq_5582,Arxula_adeninivorans_Seq_4781,Saprochaete_clavata_Seq_4398,yHMPu5000041818_Magnusiomyces_tetrasperma_Seq_4228,Arxula_adeninivorans_Seq_4781,Candida_auris_Seq_160,Nakaseo…	4	17	4	0.705882	1	12
OG1551	Node1, Node14, Node3, Node59, Node61, Node65, Node67, yHMPu5000034625_Pichia_kudriavzevii_Seq_3213	8	YDL215C	Candida_auris_Seq_2346,Candida_orthopsilosis_Seq_3010,yHMPu5000035662_Meyerozyma_caribbica_Seq_1459,Candida_orthopsilosis_Seq_3010,yHMPu5000035662_Meyerozyma_caribbica_Seq_1459,yHMPu5000034675_Blastobotrys_mokoenaii_Seq_1382,Arxula_adeninivorans_Seq_4816,Kluyveromyces_marxianus_Seq_229,Eremothecium_coryli_Seq_2587,Eremothecium_sinecaudum_Seq_673,yHAB143_Kazachstania_siamensis_Seq_3674,Nakaseomyce…	4	17	4	0.705882	1	12
OG1897	Candida_auris_Seq_69, Node35, Node38, Node41, Node5, Node71, yHMPu5000034675_Blastobotrys_mokoenaii_Seq_5384, yHMPu5000034933_Kuraishia_molischiana_Seq_368	8	YPL028W	Candida_orthopsilosis_Seq_4858,Candida_auris_Seq_69,yHMPu5000035662_Meyerozyma_caribbica_Seq_3269,Kluyveromyces_marxianus_Seq_2300,Eremothecium_coryli_Seq_2593,Eremothecium_sinecaudum_Seq_508,Nakaseomyces_bracarensis_Seq_30,Nakaseomyces_nivariensis_Seq_3346,Eremothecium_coryli_Seq_2593,Eremothecium_sinecaudum_Seq_508,Nakaseomyces_bracarensis_Seq_30,Nakaseomyces_nivariensis_Seq_3346,yHMPu500003493…	4	17	4	0.705882	1	12
OG1402	Candida_auris_Seq_600, Nakaseomyces_bracarensis_Seq_3010, Node35, Node49, Node72, Node75, Node77, Node84	8	YGL189C	yHMPu5000034675_Blastobotrys_mokoenaii_Seq_793,Arxula_adeninivorans_Seq_3089,Saprochaete_clavata_Seq_685,yHMPu5000041818_Magnusiomyces_tetrasperma_Seq_1757,Candida_auris_Seq_600,yHMPu5000035662_Meyerozyma_caribbica_Seq_483,yHMPu5000034933_Kuraishia_molischiana_Seq_5374,Ogataea_polymorpha_Seq_542,yHMPu5000034885_Ogataea_zsoltii_Seq_523,Ogataea_polymorpha_Seq_542,yHMPu5000034885_Ogataea_zsoltii_Seq…	4	17	4	0.705882	1	12
OG1742	Arxula_adeninivorans_Seq_697, Kluyveromyces_marxianus_Seq_3853, Node1, Node27, Node63, Node90, Node93, yHAB143_Kazachstania_siamensis_Seq_4933	8	YDR037W	yHMPu5000034625_Pichia_kudriavzevii_Seq_2963,Candida_orthopsilosis_Seq_1263,yHMPu5000034675_Blastobotrys_mokoenaii_Seq_5041,Arxula_adeninivorans_Seq_697,Nakaseomyces_bracarensis_Seq_1776,Nakaseomyces_nivariensis_Seq_4792,Ogataea_polymorpha_Seq_847,yHMPu5000034885_Ogataea_zsoltii_Seq_5113,yHMPu5000035662_Meyerozyma_caribbica_Seq_3449,Candida_auris_Seq_2721,Arxula_adeninivorans_Seq_697,Kluyveromyce…	4	17	4	0.705882	1	12
OG1384	Arxula_adeninivorans_Seq_461, Candida_auris_Seq_2293, Kluyveromyces_marxianus_Seq_1804, Nakaseomyces_bracarensis_Seq_4108, Node1, Node32, Node39, yHMPu5000034625_Pichia_kudriavzevii_Seq_3319	8	YNL066W	yHAB143_Kazachstania_siamensis_Seq_4066,Nakaseomyces_bracarensis_Seq_4108,Kluyveromyces_marxianus_Seq_1804,Eremothecium_sinecaudum_Seq_1465,Eremothecium_coryli_Seq_1817,Saprochaete_clavata_Seq_2030,yHMPu5000041818_Magnusiomyces_tetrasperma_Seq_1468,yHMPu5000034933_Kuraishia_molischiana_Seq_2871,yHMPu5000034885_Ogataea_zsoltii_Seq_4868,Arxula_adeninivorans_Seq_461,Candida_auris_Seq_2293,Kluyveromy…	4	15	4	0.8	1	12
OG2433	Arxula_adeninivorans_Seq_5601, Candida_auris_Seq_5149, Node1, Node2, Node23, Node63, Node80	7	YLL018C	Nakaseomyces_bracarensis_Seq_4950,Nakaseomyces_nivariensis_Seq_3039,Kluyveromyces_marxianus_Seq_2251,Eremothecium_coryli_Seq_3403,Eremothecium_sinecaudum_Seq_1769,Nakaseomyces_bracarensis_Seq_4950,Nakaseomyces_nivariensis_Seq_3039,yHMPu5000034933_Kuraishia_molischiana_Seq_740,yHMPu5000034885_Ogataea_zsoltii_Seq_2226,Saprochaete_clavata_Seq_4480,yHMPu5000041818_Magnusiomyces_tetrasperma_Seq_5301,A…	4	15	4	0.8	1	12
OG2059	Node35, Node38, Node55, Node81, Node84, yHMPu5000034933_Kuraishia_molischiana_Seq_691	6	YDR091C	yHAB143_Kazachstania_siamensis_Seq_407,Nakaseomyces_bracarensis_Seq_541,Nakaseomyces_nivariensis_Seq_210,Kluyveromyces_marxianus_Seq_2677,Eremothecium_coryli_Seq_4325,Eremothecium_sinecaudum_Seq_1973,Nakaseomyces_bracarensis_Seq_541,Nakaseomyces_nivariensis_Seq_210,Candida_auris_Seq_1189,yHMPu5000035662_Meyerozyma_caribbica_Seq_1161,yHMPu5000034675_Blastobotrys_mokoenaii_Seq_5085,Arxula_adeninivo…	4	16	4	0.75	1	12
OG1737	Node68, Node69, Node80, Node90, yHMPu5000034885_Ogataea_zsoltii_Seq_2684, yHMPu5000034933_Kuraishia_molischiana_Seq_5116	6	YNL262W	yHAB143_Kazachstania_siamensis_Seq_2881,Nakaseomyces_bracarensis_Seq_797,Nakaseomyces_nivariensis_Seq_991,Kluyveromyces_marxianus_Seq_505,Eremothecium_coryli_Seq_841,Eremothecium_sinecaudum_Seq_2017,yHAB143_Kazachstania_siamensis_Seq_2881,Nakaseomyces_bracarensis_Seq_797,Nakaseomyces_nivariensis_Seq_991,Candida_orthopsilosis_Seq_1897,Candida_auris_Seq_3831,yHMPu5000035662_Meyerozyma_caribbica_Seq…	4	17	3	0.705882	0.75	12
OG2030	Node23, Node41, Node9, yHMPu5000034675_Blastobotrys_mokoenaii_Seq_3312, yHMPu5000034933_Kuraishia_molischiana_Seq_5427	5	YNL248C	Ogataea_polymorpha_Seq_1470,yHMPu5000034885_Ogataea_zsoltii_Seq_345,Candida_auris_Seq_5144,Candida_orthopsilosis_Seq_1850,yHMPu5000035662_Meyerozyma_caribbica_Seq_215,yHAB143_Kazachstania_siamensis_Seq_2846,Nakaseomyces_bracarensis_Seq_1321,Kluyveromyces_marxianus_Seq_4434,Eremothecium_coryli_Seq_3823,Eremothecium_sinecaudum_Seq_278,yHMPu5000034675_Blastobotrys_mokoenaii_Seq_3312,yHMPu5000034933_…	4	16	4	0.75	1	12
OG2206	Candida_orthopsilosis_Seq_815, Node31, Node57, Node62, Node9	5	YMR203W	yHMPu5000034675_Blastobotrys_mokoenaii_Seq_2289,Arxula_adeninivorans_Seq_1995,Saprochaete_clavata_Seq_4464,yHMPu5000041818_Magnusiomyces_tetrasperma_Seq_2776,yHMPu5000035662_Meyerozyma_caribbica_Seq_2117,Candida_auris_Seq_1765,yHMPu5000034625_Pichia_kudriavzevii_Seq_4364,yHMPu5000034885_Ogataea_zsoltii_Seq_1966,yHAB143_Kazachstania_siamensis_Seq_1431,Nakaseomyces_bracarensis_Seq_698,Nakaseomyces_…	4	16	4	0.75	1	12
OG1303	Node14, Node59, Node93, yHAB143_Kazachstania_siamensis_Seq_2874, yHMPu5000034933_Kuraishia_molischiana_Seq_952	5	YHL003C	yHMPu5000034625_Pichia_kudriavzevii_Seq_2448,Ogataea_polymorpha_Seq_692,yHMPu5000034885_Ogataea_zsoltii_Seq_1850,Nakaseomyces_bracarensis_Seq_1258,Nakaseomyces_nivariensis_Seq_4165,Kluyveromyces_marxianus_Seq_4363,Eremothecium_coryli_Seq_1080,Eremothecium_sinecaudum_Seq_1507,Candida_orthopsilosis_Seq_4382,yHMPu5000035662_Meyerozyma_caribbica_Seq_3093,yHAB143_Kazachstania_siamensis_Seq_2874,yHMPu5…	4	17	3	0.705882	0.75	12
OG2147	Node1, Node50, Node53, Node6	4	YFR030W	Candida_auris_Seq_701,Candida_orthopsilosis_Seq_547,yHMPu5000035662_Meyerozyma_caribbica_Seq_2191,yHMPu5000034625_Pichia_kudriavzevii_Seq_4280,Ogataea_polymorpha_Seq_4123,yHMPu5000034885_Ogataea_zsoltii_Seq_4415,Kluyveromyces_marxianus_Seq_3030,Nakaseomyces_bracarensis_Seq_2665,Nakaseomyces_nivariensis_Seq_369,yHAB143_Kazachstania_siamensis_Seq_1897,Eremothecium_coryli_Seq_699,Eremothecium_sineca…	4	17	3	0.705882	0.75	12
OG2113	Arxula_adeninivorans_Seq_902, Node10, Node49, Node72	4	YCL030C	Saprochaete_clavata_Seq_5474,yHMPu5000041818_Magnusiomyces_tetrasperma_Seq_6197,yHAB143_Kazachstania_siamensis_Seq_105,Kluyveromyces_marxianus_Seq_1863,Eremothecium_coryli_Seq_345,Eremothecium_sinecaudum_Seq_1274,Nakaseomyces_bracarensis_Seq_3954,Nakaseomyces_nivariensis_Seq_1387,Candida_orthopsilosis_Seq_4318,Candida_auris_Seq_5038,yHMPu5000035662_Meyerozyma_caribbica_Seq_3216,Arxula_adeninivora…	4	16	3	0.75	0.75	12
OG1762	Node11, Node27, Node30, Node32	4	YDL058W	yHAB143_Kazachstania_siamensis_Seq_4868,Nakaseomyces_bracarensis_Seq_1674,Nakaseomyces_nivariensis_Seq_2102,Kluyveromyces_marxianus_Seq_4225,Eremothecium_coryli_Seq_3785,Eremothecium_sinecaudum_Seq_2893,yHMPu5000035662_Meyerozyma_caribbica_Seq_4038,Candida_orthopsilosis_Seq_1597,yHMPu5000034933_Kuraishia_molischiana_Seq_1040,yHMPu5000034625_Pichia_kudriavzevii_Seq_1284,Ogataea_polymorpha_Seq_2609…	4	15	3	0.8	0.75	12
OG1968	Node30, Node40, Node6, Node86	4	YDL001W	yHMPu5000034675_Blastobotrys_mokoenaii_Seq_1554,Arxula_adeninivorans_Seq_4166,Saprochaete_clavata_Seq_9,yHMPu5000041818_Magnusiomyces_tetrasperma_Seq_1749,yHMPu5000034625_Pichia_kudriavzevii_Seq_2288,Ogataea_polymorpha_Seq_1154,yHMPu5000034885_Ogataea_zsoltii_Seq_2121,Candida_orthopsilosis_Seq_4090,Candida_auris_Seq_3922,yHMPu5000035662_Meyerozyma_caribbica_Seq_3410,Eremothecium_coryli_Seq_82,Ere…	4	17	4	0.705882	1	12
OG1777	Node3, Node47, Node48, Node58	4	YLR410W	yHMPu5000034625_Pichia_kudriavzevii_Seq_906,Ogataea_polymorpha_Seq_2438,yHMPu5000034885_Ogataea_zsoltii_Seq_3732,yHAB143_Kazachstania_siamensis_Seq_4691,Nakaseomyces_bracarensis_Seq_2707,Nakaseomyces_nivariensis_Seq_2014,Kluyveromyces_marxianus_Seq_994,Eremothecium_coryli_Seq_3814,Eremothecium_sinecaudum_Seq_3791,yHAB143_Kazachstania_siamensis_Seq_4691,Nakaseomyces_bracarensis_Seq_2707,Nakaseomyc…	4	17	3	0.705882	0.75	12
OG3108	Node37, Node62, Node63, Node70	4	YKL211C	Eremothecium_coryli_Seq_2438,Eremothecium_sinecaudum_Seq_3907,yHAB143_Kazachstania_siamensis_Seq_1899,Kluyveromyces_marxianus_Seq_1908,Nakaseomyces_bracarensis_Seq_3077,Nakaseomyces_nivariensis_Seq_865,yHMPu5000034933_Kuraishia_molischiana_Seq_4365,yHMPu5000034625_Pichia_kudriavzevii_Seq_261,Ogataea_polymorpha_Seq_1129,yHMPu5000034885_Ogataea_zsoltii_Seq_3015,yHMPu5000034675_Blastobotrys_mokoenai…	4	16	3	0.75	0.75	12
OG1357	Node14, Node51, Node78, Node81	4	YMR085W	Nakaseomyces_bracarensis_Seq_4182,Nakaseomyces_nivariensis_Seq_416,Eremothecium_coryli_Seq_354,yHAB143_Kazachstania_siamensis_Seq_2785,Kluyveromyces_marxianus_Seq_5025,yHMPu5000034625_Pichia_kudriavzevii_Seq_1402,yHMPu5000034885_Ogataea_zsoltii_Seq_3457,yHMPu5000034675_Blastobotrys_mokoenaii_Seq_5175,Arxula_adeninivorans_Seq_3729,Candida_orthopsilosis_Seq_1580,Candida_auris_Seq_2735,yHMPu50000356…	4	15	4	0.8	1	12
OG2348	Node3, Node6, Node65, Node70	4	YPR184W	Candida_auris_Seq_2343,yHMPu5000035662_Meyerozyma_caribbica_Seq_1618,yHMPu5000034625_Pichia_kudriavzevii_Seq_1364,yHMPu5000034933_Kuraishia_molischiana_Seq_2968,Ogataea_polymorpha_Seq_2187,yHMPu5000034885_Ogataea_zsoltii_Seq_3619,yHAB143_Kazachstania_siamensis_Seq_2927,Nakaseomyces_bracarensis_Seq_485,Nakaseomyces_nivariensis_Seq_104,Kluyveromyces_marxianus_Seq_4654,Eremothecium_coryli_Seq_701,Er…	4	17	3	0.705882	0.75	12
OG1217	Eremothecium_coryli_Seq_3340, Node28, Node36, Node79	4	YDL192W	Saprochaete_clavata_Seq_6464,yHMPu5000041818_Magnusiomyces_tetrasperma_Seq_2329,Arxula_adeninivorans_Seq_2613,yHMPu5000034675_Blastobotrys_mokoenaii_Seq_1529,yHMPu5000035662_Meyerozyma_caribbica_Seq_2006,Candida_orthopsilosis_Seq_4476,yHMPu5000034625_Pichia_kudriavzevii_Seq_214,Candida_auris_Seq_3531,yHMPu5000034885_Ogataea_zsoltii_Seq_5169,yHMPu5000034933_Kuraishia_molischiana_Seq_2573,Ogataea_p…	4	16	4	0.75	1	12
OG2172	Node12, Node41, Node44, Node6	4	YBR286W	Candida_orthopsilosis_Seq_3421,Candida_auris_Seq_2609,yHMPu5000035662_Meyerozyma_caribbica_Seq_2435,yHMPu5000034625_Pichia_kudriavzevii_Seq_3238,Ogataea_polymorpha_Seq_1435,yHMPu5000034885_Ogataea_zsoltii_Seq_1784,Kluyveromyces_marxianus_Seq_746,yHAB143_Kazachstania_siamensis_Seq_2157,Nakaseomyces_bracarensis_Seq_2491,Nakaseomyces_nivariensis_Seq_616,Eremothecium_coryli_Seq_3317,Eremothecium_sine…	4	17	3	0.705882	0.75	12
OG4081	Node13, Node30, Node46, Node7	4	YOR275C	yHAB143_Kazachstania_siamensis_Seq_2753,Nakaseomyces_bracarensis_Seq_3640,Nakaseomyces_nivariensis_Seq_2270,Kluyveromyces_marxianus_Seq_1327,Eremothecium_coryli_Seq_4132,Eremothecium_sinecaudum_Seq_548,Kluyveromyces_marxianus_Seq_1327,Eremothecium_coryli_Seq_4132,Eremothecium_sinecaudum_Seq_548,Saprochaete_clavata_Seq_134,yHMPu5000041818_Magnusiomyces_tetrasperma_Seq_3691,Candida_orthopsilosis_Se…	4	14	4	0.857143	1	12
OG4004	Node16, Node5, Node63	3	YPR062W	yHMPu5000034625_Pichia_kudriavzevii_Seq_934,Ogataea_polymorpha_Seq_2199,yHMPu5000034885_Ogataea_zsoltii_Seq_5199,Saprochaete_clavata_Seq_1314,yHMPu5000041818_Magnusiomyces_tetrasperma_Seq_5943,yHMPu5000034933_Kuraishia_molischiana_Seq_4731,yHMPu5000034675_Blastobotrys_mokoenaii_Seq_2221,Arxula_adeninivorans_Seq_1723,Nakaseomyces_bracarensis_Seq_5041,Nakaseomyces_nivariensis_Seq_2326,Kluyveromyces…	4	13	3	0.923077	0.75	12
OG2003	Node67, Node81	2	YGL201C	yHAB143_Kazachstania_siamensis_Seq_2643,Nakaseomyces_bracarensis_Seq_5198,Nakaseomyces_nivariensis_Seq_1898,Kluyveromyces_marxianus_Seq_5063,Eremothecium_coryli_Seq_3242,Eremothecium_sinecaudum_Seq_1802,Candida_orthopsilosis_Seq_1781,Candida_auris_Seq_89,yHMPu5000035662_Meyerozyma_caribbica_Seq_3332,yHMPu5000034933_Kuraishia_molischiana_Seq_222,Ogataea_polymorpha_Seq_2466,yHMPu5000034885_Ogataea_…	4	17	3	0.705882	0.75	12
OG2106	Candida_auris_Seq_2434, Candida_orthopsilosis_Seq_2493, Kluyveromyces_marxianus_Seq_1143, Node25, Node26, Node29, Node33, yHAB143_Kazachstania_siamensis_Seq_948, yHMPu5000034625_Pichia_kudriavzevii_Seq_104, yHMPu5000034675_Blastobotrys_mokoenaii_Seq_740, yHMPu5000041818_Magnusiomyces_tetrasperma_Seq_7256	11	YLR340W	yHMPu5000034675_Blastobotrys_mokoenaii_Seq_740,Arxula_adeninivorans_Seq_2853,Saprochaete_clavata_Seq_290,yHMPu5000041818_Magnusiomyces_tetrasperma_Seq_7256,yHMPu5000034675_Blastobotrys_mokoenaii_Seq_740,Arxula_adeninivorans_Seq_2853,Saprochaete_clavata_Seq_290,yHMPu5000041818_Magnusiomyces_tetrasperma_Seq_7256,Ogataea_polymorpha_Seq_2098,yHMPu5000034885_Ogataea_zsoltii_Seq_2633,Candida_auris_Seq_…	4	17	4	0.647059	1	11
OG2859	Candida_orthopsilosis_Seq_3359, Kluyveromyces_marxianus_Seq_978, Node36, Node39, Node41, Node56, Node58, yHAB143_Kazachstania_siamensis_Seq_1018, yHMPu5000034675_Blastobotrys_mokoenaii_Seq_2170, yHMPu5000034933_Kuraishia_molischiana_Seq_4309, yHMPu5000041818_Magnusiomyces_tetrasperma_Seq_4823	11	YGR282C	Saprochaete_clavata_Seq_1418,yHMPu5000041818_Magnusiomyces_tetrasperma_Seq_4823,yHMPu5000034933_Kuraishia_molischiana_Seq_4309,Ogataea_polymorpha_Seq_1876,yHMPu5000034885_Ogataea_zsoltii_Seq_1646,Ogataea_polymorpha_Seq_1876,yHMPu5000034885_Ogataea_zsoltii_Seq_1646,Kluyveromyces_marxianus_Seq_978,Nakaseomyces_bracarensis_Seq_837,Nakaseomyces_nivariensis_Seq_2795,Nakaseomyces_bracarensis_Seq_837,Na…	4	13	4	0.846154	1	11
OG1234	Candida_orthopsilosis_Seq_831, Kluyveromyces_marxianus_Seq_4574, Node34, Node38, Node64, Node65, Node67, Ogataea_polymorpha_Seq_3357, yHMPu5000034675_Blastobotrys_mokoenaii_Seq_5075, yHMPu5000041818_Magnusiomyces_tetrasperma_Seq_7824	10	YDR155C	Saprochaete_clavata_Seq_2069,yHMPu5000034675_Blastobotrys_mokoenaii_Seq_5075,Ogataea_polymorpha_Seq_3357,yHMPu5000034933_Kuraishia_molischiana_Seq_3823,Ogataea_polymorpha_Seq_3357,yHMPu5000034933_Kuraishia_molischiana_Seq_3823,Kluyveromyces_marxianus_Seq_4574,Eremothecium_coryli_Seq_3537,Eremothecium_sinecaudum_Seq_3291,Nakaseomyces_nivariensis_Seq_1101,yHAB143_Kazachstania_siamensis_Seq_128,Kluy…	4	13	4	0.846154	1	11
OG1566	Arxula_adeninivorans_Seq_5581, Kluyveromyces_marxianus_Seq_4860, Node27, Node53, Node54, Node7, Node9, Saprochaete_clavata_Seq_3945, yHMPu5000034625_Pichia_kudriavzevii_Seq_674	9	YKL150W	yHAB143_Kazachstania_siamensis_Seq_1875,Nakaseomyces_bracarensis_Seq_2926,Nakaseomyces_nivariensis_Seq_4733,Nakaseomyces_bracarensis_Seq_2926,Nakaseomyces_nivariensis_Seq_4733,yHMPu5000034625_Pichia_kudriavzevii_Seq_674,Ogataea_polymorpha_Seq_2411,yHMPu5000034885_Ogataea_zsoltii_Seq_1732,yHMPu5000034675_Blastobotrys_mokoenaii_Seq_3360,Arxula_adeninivorans_Seq_5581,Saprochaete_clavata_Seq_3945,yHM…	4	14	3	0.785714	0.75	11
OG1445	Candida_auris_Seq_4531, Node11, Node29, Node36, Node7, Node72, yHMPu5000034675_Blastobotrys_mokoenaii_Seq_1891, yHMPu5000034885_Ogataea_zsoltii_Seq_1600, yHMPu5000034933_Kuraishia_molischiana_Seq_3794	9	YJR016C	Saprochaete_clavata_Seq_838,yHMPu5000041818_Magnusiomyces_tetrasperma_Seq_1928,yHMPu5000034675_Blastobotrys_mokoenaii_Seq_1891,Arxula_adeninivorans_Seq_3828,yHMPu5000034885_Ogataea_zsoltii_Seq_1600,yHMPu5000034933_Kuraishia_molischiana_Seq_3794,Candida_orthopsilosis_Seq_1902,Candida_auris_Seq_4531,yHMPu5000035662_Meyerozyma_caribbica_Seq_4483,Nakaseomyces_bracarensis_Seq_5372,Nakaseomyces_nivarie…	4	14	4	0.785714	1	11
OG1275	Arxula_adeninivorans_Seq_5040, Candida_orthopsilosis_Seq_3291, Node78, Node80, Node83, Node89, yHMPu5000034675_Blastobotrys_mokoenaii_Seq_572, yHMPu5000034885_Ogataea_zsoltii_Seq_4101, yHMPu5000034933_Kuraishia_molischiana_Seq_1701	9	YKL148C	yHMPu5000035662_Meyerozyma_caribbica_Seq_2429,yHMPu5000034933_Kuraishia_molischiana_Seq_1701,yHMPu5000034885_Ogataea_zsoltii_Seq_4101,yHMPu5000034933_Kuraishia_molischiana_Seq_1701,yHMPu5000034885_Ogataea_zsoltii_Seq_4101,Kluyveromyces_marxianus_Seq_1779,Eremothecium_sinecaudum_Seq_134,Eremothecium_coryli_Seq_288,Nakaseomyces_bracarensis_Seq_2376,Nakaseomyces_nivariensis_Seq_4589,Nakaseomyces_bra…	4	16	4	0.6875	1	11
OG1983	Node13, Node54, Node55, Node58, Node81, Node86, yHMPu5000034675_Blastobotrys_mokoenaii_Seq_408, yHMPu5000034933_Kuraishia_molischiana_Seq_2965	8	YPR033C	Nakaseomyces_bracarensis_Seq_4578,Nakaseomyces_nivariensis_Seq_3841,yHMPu5000034675_Blastobotrys_mokoenaii_Seq_408,Arxula_adeninivorans_Seq_3668,Saprochaete_clavata_Seq_3976,yHMPu5000041818_Magnusiomyces_tetrasperma_Seq_5574,yHMPu5000034675_Blastobotrys_mokoenaii_Seq_408,Arxula_adeninivorans_Seq_3668,Saprochaete_clavata_Seq_3976,yHMPu5000041818_Magnusiomyces_tetrasperma_Seq_5574,yHMPu5000035662_M…	4	16	4	0.6875	1	11
OG1692	Kluyveromyces_marxianus_Seq_2726, Node14, Node37, Node72, yHAB143_Kazachstania_siamensis_Seq_2819, yHMPu5000034625_Pichia_kudriavzevii_Seq_4488, yHMPu5000034933_Kuraishia_molischiana_Seq_5515, yHMPu5000035662_Meyerozyma_caribbica_Seq_889	8	YIL133C	Nakaseomyces_bracarensis_Seq_2111,Nakaseomyces_nivariensis_Seq_2487,Eremothecium_coryli_Seq_4032,Eremothecium_sinecaudum_Seq_3582,yHMPu5000034675_Blastobotrys_mokoenaii_Seq_1268,Arxula_adeninivorans_Seq_246,Kluyveromyces_marxianus_Seq_2726,yHAB143_Kazachstania_siamensis_Seq_2819,yHMPu5000034625_Pichia_kudriavzevii_Seq_4488,yHMPu5000034933_Kuraishia_molischiana_Seq_5515,yHMPu5000035662_Meyerozyma_…	4	16	4	0.6875	1	11
OG1439	Kluyveromyces_marxianus_Seq_3965, Node28, Node30, Node32, Node36, Node44, Node46, yHMPu5000034625_Pichia_kudriavzevii_Seq_47	8	YNL142W	Kluyveromyces_marxianus_Seq_3965,yHAB143_Kazachstania_siamensis_Seq_4743,Nakaseomyces_bracarensis_Seq_2065,Nakaseomyces_nivariensis_Seq_119,yHAB143_Kazachstania_siamensis_Seq_4743,Nakaseomyces_bracarensis_Seq_2065,Nakaseomyces_nivariensis_Seq_119,Nakaseomyces_bracarensis_Seq_2065,Nakaseomyces_nivariensis_Seq_119,Candida_auris_Seq_4227,Candida_orthopsilosis_Seq_4451,yHMPu5000035662_Meyerozyma_cari…	4	14	3	0.785714	0.75	11
OG3865	Node1, Node12, Node16, Node34, Node36, yHMPu5000034625_Pichia_kudriavzevii_Seq_2799, yHMPu5000034675_Blastobotrys_mokoenaii_Seq_2946, yHMPu5000034933_Kuraishia_molischiana_Seq_3116	8		Candida_orthopsilosis_Seq_1604,Candida_auris_Seq_1968,yHMPu5000035662_Meyerozyma_caribbica_Seq_1046,yHMPu5000034675_Blastobotrys_mokoenaii_Seq_2946,Arxula_adeninivorans_Seq_3717,Saprochaete_clavata_Seq_2496,yHMPu5000041818_Magnusiomyces_tetrasperma_Seq_995,Saprochaete_clavata_Seq_2496,yHMPu5000041818_Magnusiomyces_tetrasperma_Seq_995,yHMPu5000034933_Kuraishia_molischiana_Seq_3116,Ogataea_polymorp…	4	11	3	1	0.75	11
OG1904	Arxula_adeninivorans_Seq_5152, Node3, Node34, Node4, Node7, Node76, Node80, yHMPu5000034675_Blastobotrys_mokoenaii_Seq_868	8	YML126C	Nakaseomyces_bracarensis_Seq_3201,Nakaseomyces_nivariensis_Seq_3807,Kluyveromyces_marxianus_Seq_187,Eremothecium_coryli_Seq_2021,Eremothecium_sinecaudum_Seq_537,Nakaseomyces_bracarensis_Seq_3201,Nakaseomyces_nivariensis_Seq_3807,Kluyveromyces_marxianus_Seq_187,Eremothecium_coryli_Seq_2021,Eremothecium_sinecaudum_Seq_537,yHMPu5000034885_Ogataea_zsoltii_Seq_1761,Ogataea_polymorpha_Seq_421,Saprochae…	4	17	3	0.647059	0.75	11
OG1804	Arxula_adeninivorans_Seq_1871, Candida_auris_Seq_2648, Node18, Node22, Node47, Node90, Node93, yHMPu5000041818_Magnusiomyces_tetrasperma_Seq_1654	8	YBR143C	Candida_auris_Seq_2648,yHMPu5000035662_Meyerozyma_caribbica_Seq_3029,Ogataea_polymorpha_Seq_1723,yHMPu5000034885_Ogataea_zsoltii_Seq_1295,Arxula_adeninivorans_Seq_1871,yHMPu5000034675_Blastobotrys_mokoenaii_Seq_1681,Eremothecium_coryli_Seq_3457,Eremothecium_sinecaudum_Seq_929,Nakaseomyces_bracarensis_Seq_4748,Nakaseomyces_nivariensis_Seq_1289,Arxula_adeninivorans_Seq_1871,Candida_auris_Seq_2648,y…	4	17	4	0.647059	1	11
OG1843	Arxula_adeninivorans_Seq_4261, Kluyveromyces_marxianus_Seq_1712, Node36, Node5, Node58, Node61, Node63, yHAB143_Kazachstania_siamensis_Seq_504	8	YDR023W	Ogataea_polymorpha_Seq_2508,yHMPu5000034885_Ogataea_zsoltii_Seq_2754,Candida_auris_Seq_1643,yHMPu5000035662_Meyerozyma_caribbica_Seq_1304,yHAB143_Kazachstania_siamensis_Seq_504,Kluyveromyces_marxianus_Seq_1712,Eremothecium_coryli_Seq_2980,Eremothecium_sinecaudum_Seq_563,Nakaseomyces_bracarensis_Seq_3418,Nakaseomyces_nivariensis_Seq_1218,Kluyveromyces_marxianus_Seq_1712,Eremothecium_coryli_Seq_298…	4	17	4	0.647059	1	11
OG2526	Kluyveromyces_marxianus_Seq_2566, Node17, Node23, Node25, Node66, Node67, yHMPu5000034625_Pichia_kudriavzevii_Seq_4806, yHMPu5000041818_Magnusiomyces_tetrasperma_Seq_6854	8	YHR064C	Kluyveromyces_marxianus_Seq_2566,Eremothecium_coryli_Seq_3464,Eremothecium_sinecaudum_Seq_2811,yHAB143_Kazachstania_siamensis_Seq_958,Nakaseomyces_bracarensis_Seq_2640,Nakaseomyces_nivariensis_Seq_3932,yHAB143_Kazachstania_siamensis_Seq_958,Nakaseomyces_bracarensis_Seq_2640,Nakaseomyces_nivariensis_Seq_3932,Nakaseomyces_bracarensis_Seq_2640,Nakaseomyces_nivariensis_Seq_3932,yHMPu5000034675_Blasto…	4	15	3	0.733333	0.75	11
OG1223	Candida_orthopsilosis_Seq_3551, Nakaseomyces_nivariensis_Seq_1277, Node18, Node41, Node71, Node76, yHMPu5000034933_Kuraishia_molischiana_Seq_2684, yHMPu5000041818_Magnusiomyces_tetrasperma_Seq_1220	8	YBR181C	Eremothecium_sinecaudum_Seq_2528,Nakaseomyces_bracarensis_Seq_3088,Nakaseomyces_nivariensis_Seq_1277,yHMPu5000035662_Meyerozyma_caribbica_Seq_1489,Candida_auris_Seq_88,Saprochaete_clavata_Seq_2165,yHMPu5000041818_Magnusiomyces_tetrasperma_Seq_1220,Ogataea_polymorpha_Seq_680,yHMPu5000034885_Ogataea_zsoltii_Seq_3187,Candida_orthopsilosis_Seq_3551,Nakaseomyces_nivariensis_Seq_1277,yHMPu5000034933_Ku…	4	15	4	0.733333	1	11
OG1304	Kluyveromyces_marxianus_Seq_858, Node1, Node2, Node23, Node79, yHMPu5000035662_Meyerozyma_caribbica_Seq_2413, yHMPu5000041818_Magnusiomyces_tetrasperma_Seq_8703	7	YML123C	yHAB143_Kazachstania_siamensis_Seq_4863,Nakaseomyces_bracarensis_Seq_707,Nakaseomyces_nivariensis_Seq_3173,Kluyveromyces_marxianus_Seq_858,Eremothecium_coryli_Seq_1707,Eremothecium_sinecaudum_Seq_1943,yHAB143_Kazachstania_siamensis_Seq_4863,Nakaseomyces_bracarensis_Seq_707,Nakaseomyces_nivariensis_Seq_3173,Candida_orthopsilosis_Seq_799,Candida_auris_Seq_2914,yHMPu5000035662_Meyerozyma_caribbica_S…	4	13	3	0.846154	0.75	11
OG1459	Arxula_adeninivorans_Seq_1906, Kluyveromyces_marxianus_Seq_2522, Node30, Node53, Node73, Node87, yHMPu5000041818_Magnusiomyces_tetrasperma_Seq_8485	7	YOR310C	yHMPu5000034675_Blastobotrys_mokoenaii_Seq_3209,Arxula_adeninivorans_Seq_1906,Kluyveromyces_marxianus_Seq_2522,Eremothecium_coryli_Seq_4008,Eremothecium_sinecaudum_Seq_1297,Candida_orthopsilosis_Seq_1156,Candida_auris_Seq_652,yHMPu5000035662_Meyerozyma_caribbica_Seq_2002,yHMPu5000034933_Kuraishia_molischiana_Seq_5195,yHMPu5000034885_Ogataea_zsoltii_Seq_3796,Arxula_adeninivorans_Seq_1906,Kluyverom…	4	16	4	0.6875	1	11
OG2807	Candida_orthopsilosis_Seq_69, Kluyveromyces_marxianus_Seq_1437, Node13, Node19, Node32, Node35, yHMPu5000034675_Blastobotrys_mokoenaii_Seq_1533	7	YER178W	Eremothecium_coryli_Seq_3341,Eremothecium_sinecaudum_Seq_1967,Kluyveromyces_marxianus_Seq_1437,Nakaseomyces_bracarensis_Seq_2728,Nakaseomyces_nivariensis_Seq_190,Nakaseomyces_bracarensis_Seq_2728,Nakaseomyces_nivariensis_Seq_190,Ogataea_polymorpha_Seq_492,yHMPu5000034885_Ogataea_zsoltii_Seq_146,Candida_auris_Seq_2283,yHMPu5000035662_Meyerozyma_caribbica_Seq_204,Candida_orthopsilosis_Seq_69,Kluyve…	4	17	4	0.647059	1	11
OG1706	Node25, Node55, Node70, Node71, Node76, yHMPu5000034675_Blastobotrys_mokoenaii_Seq_4092, yHMPu5000034933_Kuraishia_molischiana_Seq_240	7	YGR264C	yHMPu5000034933_Kuraishia_molischiana_Seq_240,yHMPu5000034885_Ogataea_zsoltii_Seq_5435,Candida_auris_Seq_3498,yHMPu5000035662_Meyerozyma_caribbica_Seq_1807,yHAB143_Kazachstania_siamensis_Seq_1139,Nakaseomyces_bracarensis_Seq_1610,Nakaseomyces_nivariensis_Seq_3305,Kluyveromyces_marxianus_Seq_3299,Eremothecium_coryli_Seq_3405,Eremothecium_sinecaudum_Seq_1180,yHAB143_Kazachstania_siamensis_Seq_1139,…	4	16	4	0.6875	1	11
OG2384	Kluyveromyces_marxianus_Seq_459, Node15, Node17, Node21, Node52, Node53, Node55	7	YJR105W	yHMPu5000034933_Kuraishia_molischiana_Seq_2183,Ogataea_polymorpha_Seq_3946,yHMPu5000034885_Ogataea_zsoltii_Seq_3399,Ogataea_polymorpha_Seq_3946,yHMPu5000034885_Ogataea_zsoltii_Seq_3399,yHMPu5000034675_Blastobotrys_mokoenaii_Seq_361,Arxula_adeninivorans_Seq_4798,yHAB143_Kazachstania_siamensis_Seq_3801,Nakaseomyces_bracarensis_Seq_4317,Nakaseomyces_nivariensis_Seq_4928,Kluyveromyces_marxianus_Seq_4…	4	17	3	0.647059	0.75	11
OG1847	Node10, Node71, Node73, Node78, Node82, yHAB143_Kazachstania_siamensis_Seq_4263	6	YOR168W	yHMPu5000034675_Blastobotrys_mokoenaii_Seq_1683,Arxula_adeninivorans_Seq_83,Kluyveromyces_marxianus_Seq_1249,Eremothecium_coryli_Seq_1472,Eremothecium_sinecaudum_Seq_1727,Eremothecium_coryli_Seq_1472,Eremothecium_sinecaudum_Seq_1727,Nakaseomyces_bracarensis_Seq_2744,Nakaseomyces_nivariensis_Seq_1992,yHMPu5000034625_Pichia_kudriavzevii_Seq_3709,Ogataea_polymorpha_Seq_2811,yHMPu5000034885_Ogataea_z…	4	17	3	0.647059	0.75	11
OG1810	Node29, Node38, Node45, Node73, yHAB143_Kazachstania_siamensis_Seq_249, yHMPu5000034933_Kuraishia_molischiana_Seq_1356	6	YJR139C	Nakaseomyces_bracarensis_Seq_4167,Nakaseomyces_nivariensis_Seq_1256,Candida_auris_Seq_4179,yHMPu5000035662_Meyerozyma_caribbica_Seq_1759,Candida_orthopsilosis_Seq_3744,yHMPu5000034675_Blastobotrys_mokoenaii_Seq_1,Arxula_adeninivorans_Seq_3559,Ogataea_polymorpha_Seq_2643,yHMPu5000034885_Ogataea_zsoltii_Seq_736,yHAB143_Kazachstania_siamensis_Seq_249,yHMPu5000034933_Kuraishia_molischiana_Seq_1356	4	14	4	0.785714	1	11
OG2701	Candida_orthopsilosis_Seq_4698, Kluyveromyces_marxianus_Seq_4128, Node37, Node42, Node78, yHMPu5000034675_Blastobotrys_mokoenaii_Seq_2860	6	YDR298C	yHMPu5000034625_Pichia_kudriavzevii_Seq_3454,Ogataea_polymorpha_Seq_2951,yHMPu5000034885_Ogataea_zsoltii_Seq_3530,Nakaseomyces_bracarensis_Seq_389,Nakaseomyces_nivariensis_Seq_2387,Kluyveromyces_marxianus_Seq_4128,Eremothecium_coryli_Seq_3649,Eremothecium_sinecaudum_Seq_2588,Arxula_adeninivorans_Seq_5723,yHMPu5000034675_Blastobotrys_mokoenaii_Seq_2860,Candida_orthopsilosis_Seq_4698,Kluyveromyces_…	4	17	4	0.647059	1	11
OG1684	Node34, Node42, Node43, Node48, Node52, Node91	6	YPL091W	Kluyveromyces_marxianus_Seq_1655,Eremothecium_sinecaudum_Seq_949,yHMPu5000034933_Kuraishia_molischiana_Seq_3656,Ogataea_polymorpha_Seq_273,yHMPu5000034885_Ogataea_zsoltii_Seq_1481,Candida_auris_Seq_3409,yHMPu5000035662_Meyerozyma_caribbica_Seq_1936,yHMPu5000034675_Blastobotrys_mokoenaii_Seq_2574,Arxula_adeninivorans_Seq_3865,yHMPu5000034933_Kuraishia_molischiana_Seq_3656,Ogataea_polymorpha_Seq_27…	4	16	4	0.6875	1	11
OG1931	Node21, Node66, Node68, Node81, Node87, yHMPu5000034933_Kuraishia_molischiana_Seq_5351	6	YLR069C	yHMPu5000034625_Pichia_kudriavzevii_Seq_1172,Candida_orthopsilosis_Seq_2306,yHMPu5000034933_Kuraishia_molischiana_Seq_5351,Candida_auris_Seq_1332,yHMPu5000035662_Meyerozyma_caribbica_Seq_4070,Candida_auris_Seq_1332,yHMPu5000035662_Meyerozyma_caribbica_Seq_4070,Kluyveromyces_marxianus_Seq_3907,Eremothecium_coryli_Seq_1061,Eremothecium_sinecaudum_Seq_1234,yHAB143_Kazachstania_siamensis_Seq_4721,Nak…	4	15	3	0.733333	0.75	11
OG1364	Candida_orthopsilosis_Seq_5147, Node10, Node2, Node67, Node70	5	YIL160C	Candida_orthopsilosis_Seq_5147,Candida_auris_Seq_1743,yHMPu5000035662_Meyerozyma_caribbica_Seq_2090,Saprochaete_clavata_Seq_2887,yHMPu5000041818_Magnusiomyces_tetrasperma_Seq_1697,Kluyveromyces_marxianus_Seq_992,Eremothecium_coryli_Seq_1387,Eremothecium_sinecaudum_Seq_2315,yHAB143_Kazachstania_siamensis_Seq_4672,Nakaseomyces_bracarensis_Seq_4740,Nakaseomyces_nivariensis_Seq_2157,Eremothecium_cory…	4	16	3	0.6875	0.75	11
OG2962	Node22, Node23, Node60, Node87, Node89	5	YOR254C	yHAB143_Kazachstania_siamensis_Seq_2248,Nakaseomyces_bracarensis_Seq_2826,Nakaseomyces_nivariensis_Seq_2604,Kluyveromyces_marxianus_Seq_1352,Eremothecium_coryli_Seq_3646,Eremothecium_sinecaudum_Seq_4112,yHAB143_Kazachstania_siamensis_Seq_2248,Nakaseomyces_bracarensis_Seq_2826,Nakaseomyces_nivariensis_Seq_2604,yHMPu5000034675_Blastobotrys_mokoenaii_Seq_5894,Arxula_adeninivorans_Seq_5402,yHMPu50000…	4	17	3	0.647059	0.75	11
OG1729	Node2, Node30, Node47, Node51, Node6	5	YJR052W	yHMPu5000034625_Pichia_kudriavzevii_Seq_1214,yHMPu5000034933_Kuraishia_molischiana_Seq_917,Ogataea_polymorpha_Seq_3767,yHMPu5000034885_Ogataea_zsoltii_Seq_1683,Ogataea_polymorpha_Seq_3767,yHMPu5000034885_Ogataea_zsoltii_Seq_1683,Kluyveromyces_marxianus_Seq_4763,Eremothecium_coryli_Seq_3697,Eremothecium_sinecaudum_Seq_625,Saprochaete_clavata_Seq_5863,yHMPu5000041818_Magnusiomyces_tetrasperma_Seq_4…	4	17	3	0.647059	0.75	11
OG2436	Arxula_adeninivorans_Seq_5743, Candida_orthopsilosis_Seq_290, Node1, Node6, yHMPu5000041818_Magnusiomyces_tetrasperma_Seq_7227	5	YJR095W	yHMPu5000034625_Pichia_kudriavzevii_Seq_4687,Ogataea_polymorpha_Seq_4223,yHMPu5000034885_Ogataea_zsoltii_Seq_3642,Nakaseomyces_bracarensis_Seq_2518,Nakaseomyces_nivariensis_Seq_2841,Kluyveromyces_marxianus_Seq_1004,Eremothecium_coryli_Seq_3353,Eremothecium_sinecaudum_Seq_1911,Arxula_adeninivorans_Seq_5743,Candida_orthopsilosis_Seq_290,yHMPu5000041818_Magnusiomyces_tetrasperma_Seq_7227	4	16	4	0.6875	1	11
OG1391	Node14, Node41, Node6, Node87, yHMPu5000034933_Kuraishia_molischiana_Seq_1702	5	YLR378C	Candida_orthopsilosis_Seq_2292,Candida_auris_Seq_851,yHMPu5000035662_Meyerozyma_caribbica_Seq_509,Ogataea_polymorpha_Seq_333,yHMPu5000034885_Ogataea_zsoltii_Seq_683,yHMPu5000041818_Magnusiomyces_tetrasperma_Seq_4312,yHMPu5000034675_Blastobotrys_mokoenaii_Seq_5659,Arxula_adeninivorans_Seq_2544,Kluyveromyces_marxianus_Seq_806,Eremothecium_coryli_Seq_2486,yHMPu5000034933_Kuraishia_molischiana_Seq_17…	4	16	4	0.6875	1	11
OG4268	Node36, Node41, Node5, Node52, Node7	5	YGR144W	yHMPu5000034625_Pichia_kudriavzevii_Seq_1926,Ogataea_polymorpha_Seq_853,yHMPu5000034885_Ogataea_zsoltii_Seq_4908,Ogataea_polymorpha_Seq_853,yHMPu5000034885_Ogataea_zsoltii_Seq_4908,yHAB143_Kazachstania_siamensis_Seq_1602,Kluyveromyces_marxianus_Seq_2843,Nakaseomyces_bracarensis_Seq_1964,Nakaseomyces_nivariensis_Seq_1591,Eremothecium_coryli_Seq_1453,Eremothecium_sinecaudum_Seq_4174,Nakaseomyces_br…	4	13	3	0.846154	0.75	11
OG1779	Kluyveromyces_marxianus_Seq_1832, Node37, Node66, Node90, Node93	5	YMR217W	Kluyveromyces_marxianus_Seq_1832,Eremothecium_sinecaudum_Seq_1192,Eremothecium_coryli_Seq_3262,Nakaseomyces_bracarensis_Seq_3711,Nakaseomyces_nivariensis_Seq_2934,Saprochaete_clavata_Seq_359,yHMPu5000041818_Magnusiomyces_tetrasperma_Seq_8625,Ogataea_polymorpha_Seq_3281,yHMPu5000034885_Ogataea_zsoltii_Seq_1995,Candida_auris_Seq_606,yHMPu5000035662_Meyerozyma_caribbica_Seq_3077,Kluyveromyces_marxia…	4	17	4	0.647059	1	11
OG1596	Node2, Node31, Node68, yHMPu5000034675_Blastobotrys_mokoenaii_Seq_3213, yHMPu5000034885_Ogataea_zsoltii_Seq_4474	5	YMR015C	Candida_orthopsilosis_Seq_2041,Candida_auris_Seq_3767,yHMPu5000035662_Meyerozyma_caribbica_Seq_342,Kluyveromyces_marxianus_Seq_739,Nakaseomyces_bracarensis_Seq_2641,Nakaseomyces_nivariensis_Seq_4695,yHMPu5000034675_Blastobotrys_mokoenaii_Seq_3213,Arxula_adeninivorans_Seq_3496,yHMPu5000041818_Magnusiomyces_tetrasperma_Seq_3557,Saprochaete_clavata_Seq_3813,yHMPu5000034675_Blastobotrys_mokoenaii_Seq…	4	14	4	0.785714	1	11
OG1726	Node15, Node16, Node70, Node76	4	YMR125W	yHAB143_Kazachstania_siamensis_Seq_2824,Nakaseomyces_bracarensis_Seq_328,Nakaseomyces_nivariensis_Seq_4084,Kluyveromyces_marxianus_Seq_4762,Eremothecium_coryli_Seq_2761,Eremothecium_sinecaudum_Seq_62,yHAB143_Kazachstania_siamensis_Seq_2824,Nakaseomyces_bracarensis_Seq_328,Nakaseomyces_nivariensis_Seq_4084,Candida_orthopsilosis_Seq_1975,Candida_auris_Seq_2745,yHMPu5000035662_Meyerozyma_caribbica_S…	4	15	3	0.733333	0.75	11
OG1740	Node14, Node15, Node62, Node80	4	YBR017C	yHAB143_Kazachstania_siamensis_Seq_5175,Nakaseomyces_bracarensis_Seq_2753,Nakaseomyces_nivariensis_Seq_2530,Kluyveromyces_marxianus_Seq_2048,Eremothecium_coryli_Seq_2209,Eremothecium_sinecaudum_Seq_705,yHAB143_Kazachstania_siamensis_Seq_5175,Nakaseomyces_bracarensis_Seq_2753,Nakaseomyces_nivariensis_Seq_2530,yHMPu5000034675_Blastobotrys_mokoenaii_Seq_1465,Arxula_adeninivorans_Seq_215,yHMPu5000034…	4	17	3	0.647059	0.75	11
OG1806	Node1, Node15, Node3, Node61	4	YJR132W	yHMPu5000034933_Kuraishia_molischiana_Seq_4689,yHMPu5000034625_Pichia_kudriavzevii_Seq_2266,Ogataea_polymorpha_Seq_3420,yHMPu5000034885_Ogataea_zsoltii_Seq_4333,yHMPu5000034625_Pichia_kudriavzevii_Seq_2266,Ogataea_polymorpha_Seq_3420,yHMPu5000034885_Ogataea_zsoltii_Seq_4333,Saprochaete_clavata_Seq_3129,yHMPu5000041818_Magnusiomyces_tetrasperma_Seq_2386,yHMPu5000034675_Blastobotrys_mokoenaii_Seq_1…	4	17	3	0.647059	0.75	11
OG1987	Node21, Node27, Node49, Node73	4	YDL102W	yHMPu5000034933_Kuraishia_molischiana_Seq_129,Ogataea_polymorpha_Seq_3293,yHMPu5000034885_Ogataea_zsoltii_Seq_2383,Candida_auris_Seq_4327,Candida_orthopsilosis_Seq_4616,yHMPu5000035662_Meyerozyma_caribbica_Seq_1049,Candida_auris_Seq_4327,Candida_orthopsilosis_Seq_4616,yHMPu5000035662_Meyerozyma_caribbica_Seq_1049,yHAB143_Kazachstania_siamensis_Seq_4258,Nakaseomyces_bracarensis_Seq_1897,Nakaseomyc…	4	17	4	0.647059	1	11
OG1347	Node28, Node29, Node55, Node87	4	YLR430W	yHAB143_Kazachstania_siamensis_Seq_3803,Nakaseomyces_bracarensis_Seq_1393,Nakaseomyces_nivariensis_Seq_4644,Kluyveromyces_marxianus_Seq_1524,Eremothecium_coryli_Seq_2959,Eremothecium_sinecaudum_Seq_2833,yHAB143_Kazachstania_siamensis_Seq_3803,Nakaseomyces_bracarensis_Seq_1393,Nakaseomyces_nivariensis_Seq_4644,Ogataea_polymorpha_Seq_3452,yHMPu5000034885_Ogataea_zsoltii_Seq_1701,Candida_orthopsilos…	4	17	3	0.647059	0.75	11
OG2549	Node17, Node24, Node69, yHMPu5000034675_Blastobotrys_mokoenaii_Seq_5088	4	YNL059C	yHMPu5000034933_Kuraishia_molischiana_Seq_5145,Ogataea_polymorpha_Seq_4194,yHMPu5000034885_Ogataea_zsoltii_Seq_4131,yHMPu5000034675_Blastobotrys_mokoenaii_Seq_5088,Arxula_adeninivorans_Seq_2635,yHAB143_Kazachstania_siamensis_Seq_1596,Nakaseomyces_bracarensis_Seq_2025,Nakaseomyces_nivariensis_Seq_165,Kluyveromyces_marxianus_Seq_569,Eremothecium_coryli_Seq_3862,Eremothecium_sinecaudum_Seq_2434,yHMP…	4	17	3	0.647059	0.75	11
OG1653	Node14, Node19, Node86, Node93	4	YOL006C	Kluyveromyces_marxianus_Seq_2279,Eremothecium_coryli_Seq_3140,Eremothecium_sinecaudum_Seq_2768,yHAB143_Kazachstania_siamensis_Seq_3283,Nakaseomyces_bracarensis_Seq_519,Nakaseomyces_nivariensis_Seq_1320,yHMPu5000034625_Pichia_kudriavzevii_Seq_2745,Ogataea_polymorpha_Seq_106,yHMPu5000034885_Ogataea_zsoltii_Seq_976,Candida_auris_Seq_1414,yHMPu5000035662_Meyerozyma_caribbica_Seq_4269	4	17	3	0.647059	0.75	11
OG2558	Node3, Node49, Node75	3	YGR135W	yHAB143_Kazachstania_siamensis_Seq_536,Kluyveromyces_marxianus_Seq_3039,Eremothecium_coryli_Seq_4196,Eremothecium_sinecaudum_Seq_3509,Nakaseomyces_bracarensis_Seq_2934,Nakaseomyces_nivariensis_Seq_83,Candida_auris_Seq_2479,Candida_orthopsilosis_Seq_1052,yHMPu5000035662_Meyerozyma_caribbica_Seq_4221,yHMPu5000034675_Blastobotrys_mokoenaii_Seq_448,Arxula_adeninivorans_Seq_1799	4	16	3	0.6875	0.75	11
OG2031	Node35, Node78, Node86	3	YOL049W	Kluyveromyces_marxianus_Seq_1580,Eremothecium_coryli_Seq_2514,Eremothecium_sinecaudum_Seq_2208,yHMPu5000034933_Kuraishia_molischiana_Seq_2589,yHMPu5000034625_Pichia_kudriavzevii_Seq_2007,Ogataea_polymorpha_Seq_3657,yHMPu5000034885_Ogataea_zsoltii_Seq_2246,yHMPu5000034675_Blastobotrys_mokoenaii_Seq_2168,Arxula_adeninivorans_Seq_5819,Saprochaete_clavata_Seq_5803,yHMPu5000041818_Magnusiomyces_tetras…	4	17	3	0.647059	0.75	11
OG1196	Node17, Node32, Node52	3	YDR038C	yHMPu5000034933_Kuraishia_molischiana_Seq_4453,yHMPu5000034625_Pichia_kudriavzevii_Seq_546,yHAB143_Kazachstania_siamensis_Seq_111,Nakaseomyces_bracarensis_Seq_4993,Nakaseomyces_nivariensis_Seq_2595,Kluyveromyces_marxianus_Seq_3941,Eremothecium_sinecaudum_Seq_3188,Saprochaete_clavata_Seq_3237,yHMPu5000041818_Magnusiomyces_tetrasperma_Seq_3051,yHMPu5000034675_Blastobotrys_mokoenaii_Seq_4302,Arxula_…	4	15	3	0.733333	0.75	11
OG1922	Node11, Node40, Node47	3	YIL142W	yHMPu5000034675_Blastobotrys_mokoenaii_Seq_5294,Arxula_adeninivorans_Seq_2309,Candida_orthopsilosis_Seq_3916,Candida_auris_Seq_14,yHMPu5000035662_Meyerozyma_caribbica_Seq_4781,Kluyveromyces_marxianus_Seq_1032,Eremothecium_coryli_Seq_1674,Eremothecium_sinecaudum_Seq_3812,yHAB143_Kazachstania_siamensis_Seq_455,Nakaseomyces_bracarensis_Seq_4276,Nakaseomyces_nivariensis_Seq_4379	4	17	3	0.647059	0.75	11
OG2415	Node17, Node32, Node36	3	YLR148W	yHMPu5000034625_Pichia_kudriavzevii_Seq_65,Candida_orthopsilosis_Seq_4992,Candida_auris_Seq_464,yHMPu5000035662_Meyerozyma_caribbica_Seq_4913,yHMPu5000034933_Kuraishia_molischiana_Seq_4165,Ogataea_polymorpha_Seq_745,yHMPu5000034885_Ogataea_zsoltii_Seq_2037,Saprochaete_clavata_Seq_6706,yHMPu5000041818_Magnusiomyces_tetrasperma_Seq_6161,yHMPu5000034675_Blastobotrys_mokoenaii_Seq_1118,Arxula_adenini…	4	17	3	0.647059	0.75	11
OG4147	Node50, Node75	2	YMR178W	yHAB143_Kazachstania_siamensis_Seq_1550,Nakaseomyces_bracarensis_Seq_839,Nakaseomyces_nivariensis_Seq_578,Kluyveromyces_marxianus_Seq_1995,Eremothecium_coryli_Seq_674,Eremothecium_sinecaudum_Seq_3046,yHMPu5000035662_Meyerozyma_caribbica_Seq_179,Candida_auris_Seq_794,Candida_orthopsilosis_Seq_3470,Saprochaete_clavata_Seq_5677,yHMPu5000041818_Magnusiomyces_tetrasperma_Seq_7275	4	14	3	0.785714	0.75	11
OG3567	Candida_orthopsilosis_Seq_1185, Kluyveromyces_marxianus_Seq_2210, Node10, Node22, Node24, Node38, Ogataea_polymorpha_Seq_1452, yHMPu5000034625_Pichia_kudriavzevii_Seq_1814, yHMPu5000034885_Ogataea_zsoltii_Seq_5456, yHMPu5000034933_Kuraishia_molischiana_Seq_2651, yHMPu5000035662_Meyerozyma_caribbica_Seq_1297	11	YJL116C	Nakaseomyces_bracarensis_Seq_3090,Nakaseomyces_nivariensis_Seq_2065,Candida_auris_Seq_2489,Candida_orthopsilosis_Seq_1185,yHMPu5000035662_Meyerozyma_caribbica_Seq_1297,Candida_orthopsilosis_Seq_1185,yHMPu5000035662_Meyerozyma_caribbica_Seq_1297,Ogataea_polymorpha_Seq_1452,yHMPu5000034885_Ogataea_zsoltii_Seq_5456,Candida_orthopsilosis_Seq_1185,Kluyveromyces_marxianus_Seq_2210,Ogataea_polymorpha_Se…	4	11	3	0.909091	0.75	10
OG1873	Candida_orthopsilosis_Seq_4205, Eremothecium_sinecaudum_Seq_967, Nakaseomyces_nivariensis_Seq_4129, Node18, Ogataea_polymorpha_Seq_416, Saprochaete_clavata_Seq_6456, yHMPu5000034625_Pichia_kudriavzevii_Seq_468, yHMPu5000034675_Blastobotrys_mokoenaii_Seq_2899, yHMPu5000034885_Ogataea_zsoltii_Seq_3850, yHMPu5000034933_Kuraishia_molischiana_Seq_2388	10	YOL127W	yHMPu5000034675_Blastobotrys_mokoenaii_Seq_2899,Arxula_adeninivorans_Seq_632,Candida_orthopsilosis_Seq_4205,Eremothecium_sinecaudum_Seq_967,Nakaseomyces_nivariensis_Seq_4129,Ogataea_polymorpha_Seq_416,Saprochaete_clavata_Seq_6456,yHMPu5000034625_Pichia_kudriavzevii_Seq_468,yHMPu5000034675_Blastobotrys_mokoenaii_Seq_2899,yHMPu5000034885_Ogataea_zsoltii_Seq_3850,yHMPu5000034933_Kuraishia_molischian…	4	12	4	0.833333	1	10
OG1954	Candida_auris_Seq_685, Nakaseomyces_nivariensis_Seq_1464, Node31, Node32, Node34, Node37, Node39, Node44, yHMPu5000034933_Kuraishia_molischiana_Seq_3486, yHMPu5000035662_Meyerozyma_caribbica_Seq_4695	10	YBR025C	yHAB143_Kazachstania_siamensis_Seq_4098,Nakaseomyces_bracarensis_Seq_5212,Nakaseomyces_nivariensis_Seq_1464,Kluyveromyces_marxianus_Seq_3946,Eremothecium_coryli_Seq_721,Eremothecium_sinecaudum_Seq_1776,yHAB143_Kazachstania_siamensis_Seq_4098,Nakaseomyces_bracarensis_Seq_5212,Nakaseomyces_nivariensis_Seq_1464,Nakaseomyces_bracarensis_Seq_5212,Nakaseomyces_nivariensis_Seq_1464,Kluyveromyces_marxian…	4	14	3	0.714286	0.75	10
OG1935	Arxula_adeninivorans_Seq_5440, Candida_auris_Seq_943, Kluyveromyces_marxianus_Seq_731, Node1, Node56, Node68, Node69, yHAB143_Kazachstania_siamensis_Seq_4472, yHMPu5000034675_Blastobotrys_mokoenaii_Seq_4674	9	YNR050C	Ogataea_polymorpha_Seq_1024,yHMPu5000034625_Pichia_kudriavzevii_Seq_521,Candida_auris_Seq_943,yHMPu5000035662_Meyerozyma_caribbica_Seq_3812,yHMPu5000034675_Blastobotrys_mokoenaii_Seq_4674,Arxula_adeninivorans_Seq_5440,Saprochaete_clavata_Seq_5801,yHMPu5000041818_Magnusiomyces_tetrasperma_Seq_1317,yHMPu5000034675_Blastobotrys_mokoenaii_Seq_4674,Arxula_adeninivorans_Seq_5440,Arxula_adeninivorans_Se…	4	15	4	0.666667	1	10
OG2124	Candida_orthopsilosis_Seq_1851, Nakaseomyces_bracarensis_Seq_828, Node40, Node57, Saprochaete_clavata_Seq_2433, yHMPu5000034675_Blastobotrys_mokoenaii_Seq_3302, yHMPu5000034933_Kuraishia_molischiana_Seq_1676, yHMPu5000035662_Meyerozyma_caribbica_Seq_3280, yHMPu5000041818_Magnusiomyces_tetrasperma_Seq_2049	9	YAL003W	Ogataea_polymorpha_Seq_2429,yHMPu5000034885_Ogataea_zsoltii_Seq_1495,Arxula_adeninivorans_Seq_2971,yHMPu5000034675_Blastobotrys_mokoenaii_Seq_3302,Candida_orthopsilosis_Seq_1851,Nakaseomyces_bracarensis_Seq_828,Saprochaete_clavata_Seq_2433,yHMPu5000034675_Blastobotrys_mokoenaii_Seq_3302,yHMPu5000034933_Kuraishia_molischiana_Seq_1676,yHMPu5000035662_Meyerozyma_caribbica_Seq_3280,yHMPu5000041818_Ma…	4	15	4	0.666667	1	10
OG2381	Eremothecium_sinecaudum_Seq_4257, Kluyveromyces_marxianus_Seq_1769, Node43, Node46, Node49, Node51, Node85, Node87, Saprochaete_clavata_Seq_6747	9	YJL080C	Kluyveromyces_marxianus_Seq_1769,Eremothecium_coryli_Seq_1138,Eremothecium_sinecaudum_Seq_4257,yHAB143_Kazachstania_siamensis_Seq_2180,Nakaseomyces_bracarensis_Seq_3566,Nakaseomyces_nivariensis_Seq_3534,Eremothecium_coryli_Seq_1138,Eremothecium_sinecaudum_Seq_4257,yHAB143_Kazachstania_siamensis_Seq_2180,Nakaseomyces_bracarensis_Seq_3566,Nakaseomyces_nivariensis_Seq_3534,Nakaseomyces_bracarensis_S…	4	16	3	0.625	0.75	10
OG1639	Nakaseomyces_nivariensis_Seq_1670, Node16, Node19, Node24, Node55, Node86, yHMPu5000034675_Blastobotrys_mokoenaii_Seq_580, yHMPu5000035662_Meyerozyma_caribbica_Seq_4615	8	YNL055C	Kluyveromyces_marxianus_Seq_2488,yHAB143_Kazachstania_siamensis_Seq_2156,Nakaseomyces_bracarensis_Seq_4955,Nakaseomyces_nivariensis_Seq_1670,Eremothecium_coryli_Seq_3728,Eremothecium_sinecaudum_Seq_164,yHAB143_Kazachstania_siamensis_Seq_2156,Nakaseomyces_bracarensis_Seq_4955,Nakaseomyces_nivariensis_Seq_1670,Eremothecium_coryli_Seq_3728,Eremothecium_sinecaudum_Seq_164,Candida_auris_Seq_5079,yHMPu…	4	16	3	0.625	0.75	10
OG2006	Candida_auris_Seq_3656, Node11, Node46, Node48, Node76, yHMPu5000034675_Blastobotrys_mokoenaii_Seq_2369, yHMPu5000034933_Kuraishia_molischiana_Seq_3424, yHMPu5000041818_Magnusiomyces_tetrasperma_Seq_518	8	YPR191W	Candida_orthopsilosis_Seq_3315,Candida_auris_Seq_3656,yHMPu5000035662_Meyerozyma_caribbica_Seq_1351,yHMPu5000034933_Kuraishia_molischiana_Seq_3424,Ogataea_polymorpha_Seq_3097,yHMPu5000034885_Ogataea_zsoltii_Seq_2654,Ogataea_polymorpha_Seq_3097,yHMPu5000034885_Ogataea_zsoltii_Seq_2654,Nakaseomyces_bracarensis_Seq_2476,Nakaseomyces_nivariensis_Seq_2666,Candida_auris_Seq_3656,yHMPu5000034675_Blastob…	4	16	4	0.625	1	10
OG2550	Arxula_adeninivorans_Seq_3879, Candida_auris_Seq_3548, Kluyveromyces_marxianus_Seq_888, Node31, Node81, Node84, yHMPu5000034625_Pichia_kudriavzevii_Seq_4172, yHMPu5000034933_Kuraishia_molischiana_Seq_2457	8	YOR369C	Nakaseomyces_bracarensis_Seq_2765,Nakaseomyces_nivariensis_Seq_4979,yHMPu5000034675_Blastobotrys_mokoenaii_Seq_2130,Arxula_adeninivorans_Seq_3879,Saprochaete_clavata_Seq_15,yHMPu5000041818_Magnusiomyces_tetrasperma_Seq_455,Arxula_adeninivorans_Seq_3879,Candida_auris_Seq_3548,Kluyveromyces_marxianus_Seq_888,yHMPu5000034625_Pichia_kudriavzevii_Seq_4172,yHMPu5000034933_Kuraishia_molischiana_Seq_2457	4	14	4	0.714286	1	10
OG1594	Arxula_adeninivorans_Seq_4554, Kluyveromyces_marxianus_Seq_356, Node20, Node34, Node74, yHMPu5000034625_Pichia_kudriavzevii_Seq_4766, yHMPu5000034933_Kuraishia_molischiana_Seq_5079	7	YBL092W	Nakaseomyces_bracarensis_Seq_515,Nakaseomyces_nivariensis_Seq_922,Ogataea_polymorpha_Seq_288,yHMPu5000034885_Ogataea_zsoltii_Seq_1854,Saprochaete_clavata_Seq_4396,yHMPu5000041818_Magnusiomyces_tetrasperma_Seq_4214,Arxula_adeninivorans_Seq_4554,Kluyveromyces_marxianus_Seq_356,yHMPu5000034625_Pichia_kudriavzevii_Seq_4766,yHMPu5000034933_Kuraishia_molischiana_Seq_5079	4	17	3	0.588235	0.75	10
OG1696	Arxula_adeninivorans_Seq_2697, Candida_auris_Seq_3660, Candida_orthopsilosis_Seq_354, Node30, Node82, yHMPu5000034675_Blastobotrys_mokoenaii_Seq_2700, yHMPu5000034933_Kuraishia_molischiana_Seq_4940	7	YOR142W	yHMPu5000034625_Pichia_kudriavzevii_Seq_3959,yHMPu5000034885_Ogataea_zsoltii_Seq_722,yHAB143_Kazachstania_siamensis_Seq_4318,Nakaseomyces_bracarensis_Seq_3562,Nakaseomyces_nivariensis_Seq_106,Arxula_adeninivorans_Seq_2697,Candida_auris_Seq_3660,Candida_orthopsilosis_Seq_354,yHMPu5000034675_Blastobotrys_mokoenaii_Seq_2700,yHMPu5000034933_Kuraishia_molischiana_Seq_4940	4	15	4	0.666667	1	10
OG1123	Candida_orthopsilosis_Seq_2889, Kluyveromyces_marxianus_Seq_1472, Node56, Node80, yHMPu5000034885_Ogataea_zsoltii_Seq_5070, yHMPu5000034933_Kuraishia_molischiana_Seq_5221, yHMPu5000035662_Meyerozyma_caribbica_Seq_3397	7	YDR032C	Saprochaete_clavata_Seq_3633,Arxula_adeninivorans_Seq_3025,yHMPu5000041818_Magnusiomyces_tetrasperma_Seq_4633,yHMPu5000034933_Kuraishia_molischiana_Seq_5221,Ogataea_polymorpha_Seq_2692,yHMPu5000034885_Ogataea_zsoltii_Seq_5070,yHMPu5000034625_Pichia_kudriavzevii_Seq_3075,Candida_orthopsilosis_Seq_2889,Kluyveromyces_marxianus_Seq_1472,yHMPu5000034885_Ogataea_zsoltii_Seq_5070,yHMPu5000034933_Kuraish…	4	16	4	0.625	1	10
OG1621	Node28, Node29, Node55, Node57, Node65, yHMPu5000034933_Kuraishia_molischiana_Seq_3622	6	YDR127W	yHAB143_Kazachstania_siamensis_Seq_1723,Nakaseomyces_bracarensis_Seq_1794,Nakaseomyces_nivariensis_Seq_4041,Kluyveromyces_marxianus_Seq_3112,Eremothecium_sinecaudum_Seq_3432,yHAB143_Kazachstania_siamensis_Seq_1723,Nakaseomyces_bracarensis_Seq_1794,Nakaseomyces_nivariensis_Seq_4041,yHMPu5000034933_Kuraishia_molischiana_Seq_3622,yHMPu5000034885_Ogataea_zsoltii_Seq_1690,Ogataea_polymorpha_Seq_2647,y…	4	16	3	0.625	0.75	10
OG1355	Node28, Node30, Node63, Node68, Node72, yHAB143_Kazachstania_siamensis_Seq_4517	6	YHR007C	Kluyveromyces_marxianus_Seq_1297,Nakaseomyces_bracarensis_Seq_2472,Nakaseomyces_nivariensis_Seq_5054,Nakaseomyces_bracarensis_Seq_2472,Nakaseomyces_nivariensis_Seq_5054,yHMPu5000034675_Blastobotrys_mokoenaii_Seq_4636,Arxula_adeninivorans_Seq_225,Candida_auris_Seq_3538,yHMPu5000034933_Kuraishia_molischiana_Seq_3652,Ogataea_polymorpha_Seq_865,yHMPu5000034885_Ogataea_zsoltii_Seq_534,Ogataea_polymorp…	4	16	4	0.625	1	10
OG2148	Node10, Node3, Node81, Node85, Saprochaete_clavata_Seq_5829, yHMPu5000041818_Magnusiomyces_tetrasperma_Seq_1482	6	YLR359W	Candida_auris_Seq_1920,yHMPu5000035662_Meyerozyma_caribbica_Seq_2911,Ogataea_polymorpha_Seq_2119,yHMPu5000034885_Ogataea_zsoltii_Seq_4633,Kluyveromyces_marxianus_Seq_2537,Eremothecium_coryli_Seq_2397,Nakaseomyces_bracarensis_Seq_4533,Nakaseomyces_nivariensis_Seq_914,Nakaseomyces_bracarensis_Seq_4533,Nakaseomyces_nivariensis_Seq_914,Saprochaete_clavata_Seq_5829,yHMPu5000041818_Magnusiomyces_tetras…	4	16	4	0.625	1	10
OG1646	Node1, Node14, Node16, Node3, Node78, yHAB143_Kazachstania_siamensis_Seq_614	6	YNL247W	Candida_orthopsilosis_Seq_2920,Candida_auris_Seq_1130,yHMPu5000035662_Meyerozyma_caribbica_Seq_627,Candida_auris_Seq_1130,yHMPu5000035662_Meyerozyma_caribbica_Seq_627,yHMPu5000034933_Kuraishia_molischiana_Seq_3912,Ogataea_polymorpha_Seq_1861,yHMPu5000034885_Ogataea_zsoltii_Seq_4947,Ogataea_polymorpha_Seq_1861,yHMPu5000034885_Ogataea_zsoltii_Seq_4947,Kluyveromyces_marxianus_Seq_3533,Eremothecium_c…	4	17	3	0.588235	0.75	10
OG1157	Kluyveromyces_marxianus_Seq_826, Node13, Node25, Node68, Node8	5	YGR019W	yHMPu5000034625_Pichia_kudriavzevii_Seq_2811,yHMPu5000034885_Ogataea_zsoltii_Seq_3830,Candida_auris_Seq_3736,yHMPu5000035662_Meyerozyma_caribbica_Seq_571,yHMPu5000034675_Blastobotrys_mokoenaii_Seq_1288,Arxula_adeninivorans_Seq_4744,Kluyveromyces_marxianus_Seq_826,yHAB143_Kazachstania_siamensis_Seq_2543,Nakaseomyces_bracarensis_Seq_3128,Nakaseomyces_nivariensis_Seq_2096,Kluyveromyces_marxianus_Seq…	4	14	4	0.714286	1	10
OG1302	Node19, Node38, Node54, Node86, Node89	5	YMR105C	Candida_auris_Seq_5134,yHMPu5000035662_Meyerozyma_caribbica_Seq_283,Saprochaete_clavata_Seq_3665,yHMPu5000041818_Magnusiomyces_tetrasperma_Seq_2320,yHMPu5000034675_Blastobotrys_mokoenaii_Seq_6006,Arxula_adeninivorans_Seq_2083,Eremothecium_coryli_Seq_3971,Eremothecium_sinecaudum_Seq_1536,yHAB143_Kazachstania_siamensis_Seq_1610,Nakaseomyces_nivariensis_Seq_2035	4	16	3	0.625	0.75	10
OG1210	Node11, Node32, Node59, yHAB143_Kazachstania_siamensis_Seq_2739, yHMPu5000034933_Kuraishia_molischiana_Seq_2985	5	YJR148W	yHAB143_Kazachstania_siamensis_Seq_2739,Nakaseomyces_bracarensis_Seq_5255,Nakaseomyces_nivariensis_Seq_3146,Eremothecium_coryli_Seq_2235,Eremothecium_sinecaudum_Seq_2217,Candida_auris_Seq_5037,Candida_orthopsilosis_Seq_1481,Saprochaete_clavata_Seq_1033,yHMPu5000041818_Magnusiomyces_tetrasperma_Seq_3474,yHAB143_Kazachstania_siamensis_Seq_2739,yHMPu5000034933_Kuraishia_molischiana_Seq_2985	4	14	4	0.714286	1	10
OG2248	Node14, Node70, Node89, yHMPu5000034885_Ogataea_zsoltii_Seq_3186, yHMPu5000041818_Magnusiomyces_tetrasperma_Seq_8467	5	YOR065W	yHMPu5000034675_Blastobotrys_mokoenaii_Seq_4000,Arxula_adeninivorans_Seq_1380,Kluyveromyces_marxianus_Seq_2222,Nakaseomyces_bracarensis_Seq_2465,Nakaseomyces_nivariensis_Seq_965,Eremothecium_coryli_Seq_961,Eremothecium_sinecaudum_Seq_380,Ogataea_polymorpha_Seq_206,yHMPu5000034885_Ogataea_zsoltii_Seq_3186,yHMPu5000034885_Ogataea_zsoltii_Seq_3186,yHMPu5000041818_Magnusiomyces_tetrasperma_Seq_8467	4	17	3	0.588235	0.75	10
OG1591	Candida_auris_Seq_1225, Candida_orthopsilosis_Seq_1430, Node75, Node77, Node85	5	YGR086C	yHMPu5000034933_Kuraishia_molischiana_Seq_2606,yHMPu5000034885_Ogataea_zsoltii_Seq_4223,Ogataea_polymorpha_Seq_972,yHMPu5000034885_Ogataea_zsoltii_Seq_4223,Ogataea_polymorpha_Seq_972,Nakaseomyces_bracarensis_Seq_61,Nakaseomyces_nivariensis_Seq_1269,Kluyveromyces_marxianus_Seq_1523,Eremothecium_coryli_Seq_450,Eremothecium_sinecaudum_Seq_1132,Candida_auris_Seq_1225,Candida_orthopsilosis_Seq_1430	4	17	3	0.588235	0.75	10
OG2721	Node31, Node39, Node44, Node49, Node53	5	YOR303W	Ogataea_polymorpha_Seq_3954,yHMPu5000034885_Ogataea_zsoltii_Seq_42,Arxula_adeninivorans_Seq_1579,yHMPu5000034675_Blastobotrys_mokoenaii_Seq_3733,Saprochaete_clavata_Seq_5514,yHMPu5000041818_Magnusiomyces_tetrasperma_Seq_2166,Eremothecium_coryli_Seq_930,Kluyveromyces_marxianus_Seq_3591,Nakaseomyces_bracarensis_Seq_3740,Nakaseomyces_nivariensis_Seq_5093	4	13	3	0.769231	0.75	10
OG1927	Node21, Node44, Node68, Node87, yHAB143_Kazachstania_siamensis_Seq_628	5	YGR211W	Nakaseomyces_bracarensis_Seq_2592,Nakaseomyces_nivariensis_Seq_1930,Ogataea_polymorpha_Seq_4181,yHMPu5000034885_Ogataea_zsoltii_Seq_1819,Arxula_adeninivorans_Seq_123,yHMPu5000034675_Blastobotrys_mokoenaii_Seq_4309,Candida_orthopsilosis_Seq_1989,Candida_auris_Seq_802,yHMPu5000035662_Meyerozyma_caribbica_Seq_2465,yHAB143_Kazachstania_siamensis_Seq_628	4	17	4	0.588235	1	10
OG1199	Candida_orthopsilosis_Seq_4182, Node17, Node22, Node37, Node89	5	YMR145C	Nakaseomyces_bracarensis_Seq_4456,Nakaseomyces_nivariensis_Seq_2173,Eremothecium_coryli_Seq_2688,Eremothecium_sinecaudum_Seq_4064,Candida_orthopsilosis_Seq_4182,Candida_auris_Seq_5199,yHMPu5000035662_Meyerozyma_caribbica_Seq_3082,yHMPu5000034625_Pichia_kudriavzevii_Seq_4013,Ogataea_polymorpha_Seq_1455,yHMPu5000034885_Ogataea_zsoltii_Seq_1004,Candida_orthopsilosis_Seq_4182	4	17	3	0.588235	0.75	10
OG1795	Node25, Node26, Node67, Node71	4	YPL082C	yHAB143_Kazachstania_siamensis_Seq_4572,Nakaseomyces_bracarensis_Seq_142,Nakaseomyces_nivariensis_Seq_2681,Kluyveromyces_marxianus_Seq_1729,Eremothecium_coryli_Seq_3001,Eremothecium_sinecaudum_Seq_1137,yHAB143_Kazachstania_siamensis_Seq_4572,Nakaseomyces_bracarensis_Seq_142,Nakaseomyces_nivariensis_Seq_2681,Saprochaete_clavata_Seq_6499,yHMPu5000041818_Magnusiomyces_tetrasperma_Seq_3467,yHMPu50000…	4	17	2	0.588235	0.5	10
OG1603	Node28, Node31, Node57, yHMPu5000034933_Kuraishia_molischiana_Seq_1159	4	YCR053W	yHAB143_Kazachstania_siamensis_Seq_2417,Nakaseomyces_bracarensis_Seq_3344,Nakaseomyces_nivariensis_Seq_818,Kluyveromyces_marxianus_Seq_4192,Eremothecium_coryli_Seq_493,Eremothecium_sinecaudum_Seq_1128,Nakaseomyces_bracarensis_Seq_3344,Nakaseomyces_nivariensis_Seq_818,Saprochaete_clavata_Seq_4085,yHMPu5000034675_Blastobotrys_mokoenaii_Seq_3778,Arxula_adeninivorans_Seq_758,yHMPu5000034933_Kuraishia…	4	13	3	0.769231	0.75	10
OG1534	Node22, Node23, Node84, Node89	4	YNL088W	yHMPu5000034675_Blastobotrys_mokoenaii_Seq_2598,Arxula_adeninivorans_Seq_5932,Saprochaete_clavata_Seq_3748,yHMPu5000041818_Magnusiomyces_tetrasperma_Seq_5706,yHMPu5000034675_Blastobotrys_mokoenaii_Seq_2598,Arxula_adeninivorans_Seq_5932,yHAB143_Kazachstania_siamensis_Seq_1494,Nakaseomyces_bracarensis_Seq_3465,Nakaseomyces_nivariensis_Seq_4804,Kluyveromyces_marxianus_Seq_1773,Eremothecium_coryli_Se…	4	17	2	0.588235	0.5	10
OG1800	Node1, Node25, Node26, Node54	4	YMR315W	yHMPu5000035662_Meyerozyma_caribbica_Seq_1071,Candida_auris_Seq_3410,Candida_orthopsilosis_Seq_1133,yHAB143_Kazachstania_siamensis_Seq_1844,Nakaseomyces_bracarensis_Seq_4069,Nakaseomyces_nivariensis_Seq_4145,Eremothecium_sinecaudum_Seq_778,Eremothecium_coryli_Seq_1917,yHAB143_Kazachstania_siamensis_Seq_1844,Nakaseomyces_bracarensis_Seq_4069,Nakaseomyces_nivariensis_Seq_4145,yHMPu5000034675_Blasto…	4	15	3	0.666667	0.75	10
OG2665	Node11, Node27, Node51, Node52	4	YMR080C	Ogataea_polymorpha_Seq_4132,yHMPu5000034885_Ogataea_zsoltii_Seq_3313,Saprochaete_clavata_Seq_308,yHMPu5000041818_Magnusiomyces_tetrasperma_Seq_5812,yHAB143_Kazachstania_siamensis_Seq_3016,Nakaseomyces_bracarensis_Seq_1070,Nakaseomyces_nivariensis_Seq_1918,Kluyveromyces_marxianus_Seq_1257,Eremothecium_coryli_Seq_2591,Eremothecium_sinecaudum_Seq_2465,yHAB143_Kazachstania_siamensis_Seq_3016,Nakaseom…	4	17	3	0.588235	0.75	10
OG1828	Node6, Node79, Node80, yHAB143_Kazachstania_siamensis_Seq_3660	4	YOR291W	Saprochaete_clavata_Seq_5545,yHMPu5000041818_Magnusiomyces_tetrasperma_Seq_2326,yHMPu5000034675_Blastobotrys_mokoenaii_Seq_1087,Arxula_adeninivorans_Seq_1790,yHAB143_Kazachstania_siamensis_Seq_3660,Nakaseomyces_bracarensis_Seq_2002,Nakaseomyces_nivariensis_Seq_4945,Kluyveromyces_marxianus_Seq_4858,Eremothecium_coryli_Seq_3653,Eremothecium_sinecaudum_Seq_1445,yHAB143_Kazachstania_siamensis_Seq_366…	4	17	2	0.588235	0.5	10
OG1911	Node38, Node39, Node4, Node5	4	YNL102W	yHAB143_Kazachstania_siamensis_Seq_4563,Nakaseomyces_bracarensis_Seq_5222,Nakaseomyces_nivariensis_Seq_3277,Kluyveromyces_marxianus_Seq_4276,Eremothecium_coryli_Seq_3548,Eremothecium_sinecaudum_Seq_197,yHAB143_Kazachstania_siamensis_Seq_4563,Nakaseomyces_bracarensis_Seq_5222,Nakaseomyces_nivariensis_Seq_3277,yHMPu5000034675_Blastobotrys_mokoenaii_Seq_1039,Arxula_adeninivorans_Seq_3883,Saprochaete…	4	17	2	0.588235	0.5	10
OG1918	Node12, Node40, Node52, yHMPu5000034675_Blastobotrys_mokoenaii_Seq_3574	4	YLR401C	yHMPu5000034675_Blastobotrys_mokoenaii_Seq_3574,Arxula_adeninivorans_Seq_5639,Saprochaete_clavata_Seq_5074,yHMPu5000041818_Magnusiomyces_tetrasperma_Seq_5641,Kluyveromyces_marxianus_Seq_2727,Eremothecium_coryli_Seq_4014,Eremothecium_sinecaudum_Seq_4250,Candida_auris_Seq_4277,Candida_orthopsilosis_Seq_2028,yHMPu5000035662_Meyerozyma_caribbica_Seq_4099,yHMPu5000034675_Blastobotrys_mokoenaii_Seq_3574	4	17	3	0.588235	0.75	10
OG3058	Node22, Node28, Node45, Node46	4	YDL112W	Kluyveromyces_marxianus_Seq_847,Eremothecium_coryli_Seq_2459,Eremothecium_sinecaudum_Seq_2149,yHAB143_Kazachstania_siamensis_Seq_2376,Nakaseomyces_bracarensis_Seq_2847,Nakaseomyces_nivariensis_Seq_456,yHAB143_Kazachstania_siamensis_Seq_2376,Nakaseomyces_bracarensis_Seq_2847,Nakaseomyces_nivariensis_Seq_456,Saprochaete_clavata_Seq_4928,yHMPu5000041818_Magnusiomyces_tetrasperma_Seq_3425,yHMPu500003…	4	15	2	0.666667	0.5	10
OG2063	Node15, Node38, Node79, yHMPu5000034675_Blastobotrys_mokoenaii_Seq_4712	4	YGL207W	yHAB143_Kazachstania_siamensis_Seq_461,Nakaseomyces_bracarensis_Seq_4268,Nakaseomyces_nivariensis_Seq_3104,Candida_orthopsilosis_Seq_518,Candida_auris_Seq_2845,yHMPu5000035662_Meyerozyma_caribbica_Seq_2850,yHMPu5000034625_Pichia_kudriavzevii_Seq_364,Ogataea_polymorpha_Seq_3399,yHMPu5000034885_Ogataea_zsoltii_Seq_3111,yHMPu5000034675_Blastobotrys_mokoenaii_Seq_4712	4	17	4	0.588235	1	10
OG1441	Node66, Node72, Node84, Node87	4	YNL121C	Kluyveromyces_marxianus_Seq_118,Eremothecium_coryli_Seq_4260,Eremothecium_sinecaudum_Seq_2443,yHAB143_Kazachstania_siamensis_Seq_5000,Nakaseomyces_bracarensis_Seq_1048,yHAB143_Kazachstania_siamensis_Seq_5000,Nakaseomyces_bracarensis_Seq_1048,Candida_auris_Seq_289,yHMPu5000035662_Meyerozyma_caribbica_Seq_4111,yHMPu5000034933_Kuraishia_molischiana_Seq_5184,Ogataea_polymorpha_Seq_438,yHMPu5000034885…	4	15	3	0.666667	0.75	10
OG1839	Node27, Node73, Node78, Node9	4	YGL091C	yHMPu5000034933_Kuraishia_molischiana_Seq_4509,Ogataea_polymorpha_Seq_3629,yHMPu5000034885_Ogataea_zsoltii_Seq_4588,Saprochaete_clavata_Seq_6731,yHMPu5000041818_Magnusiomyces_tetrasperma_Seq_4808,Eremothecium_coryli_Seq_4277,Eremothecium_sinecaudum_Seq_3040,yHAB143_Kazachstania_siamensis_Seq_2696,Nakaseomyces_bracarensis_Seq_5067,Nakaseomyces_nivariensis_Seq_307	4	16	3	0.625	0.75	10
OG1664	Node23, Node25, Node45, Node46	4	YOL098C	yHMPu5000034933_Kuraishia_molischiana_Seq_2347,Candida_orthopsilosis_Seq_2897,Candida_auris_Seq_4286,yHMPu5000035662_Meyerozyma_caribbica_Seq_4512,Candida_orthopsilosis_Seq_2897,Candida_auris_Seq_4286,yHMPu5000035662_Meyerozyma_caribbica_Seq_4512,yHAB143_Kazachstania_siamensis_Seq_2161,Nakaseomyces_bracarensis_Seq_3410,Nakaseomyces_nivariensis_Seq_1120,Kluyveromyces_marxianus_Seq_2448,Eremotheciu…	4	17	3	0.588235	0.75	10
OG3801	Node23, Node26, Node32, Node44	4	YLR146C	yHMPu5000035662_Meyerozyma_caribbica_Seq_2998,Candida_auris_Seq_2707,yHMPu5000034933_Kuraishia_molischiana_Seq_1455,Ogataea_polymorpha_Seq_186,yHMPu5000034885_Ogataea_zsoltii_Seq_1440,yHMPu5000034675_Blastobotrys_mokoenaii_Seq_4614,Arxula_adeninivorans_Seq_2276,yHAB143_Kazachstania_siamensis_Seq_4935,Nakaseomyces_bracarensis_Seq_1521,Nakaseomyces_nivariensis_Seq_250	4	13	4	0.769231	1	10
OG1960	Node1, Node43, Node49, Node68	4	YLR449W	Candida_orthopsilosis_Seq_3115,yHMPu5000035662_Meyerozyma_caribbica_Seq_1001,Candida_auris_Seq_1379,Nakaseomyces_bracarensis_Seq_2453,Nakaseomyces_nivariensis_Seq_4588,yHAB143_Kazachstania_siamensis_Seq_4358,Eremothecium_sinecaudum_Seq_3470,Kluyveromyces_marxianus_Seq_3958,Eremothecium_sinecaudum_Seq_3470,Kluyveromyces_marxianus_Seq_3958,Saprochaete_clavata_Seq_2470,yHMPu5000041818_Magnusiomyces_…	4	16	3	0.625	0.75	10
OG2769	Node66, Node71, Node85, yHMPu5000034675_Blastobotrys_mokoenaii_Seq_5417	4	YMR012W	yHAB143_Kazachstania_siamensis_Seq_1104,Nakaseomyces_bracarensis_Seq_5040,Nakaseomyces_nivariensis_Seq_1673,Kluyveromyces_marxianus_Seq_1547,Eremothecium_coryli_Seq_4148,Eremothecium_sinecaudum_Seq_2902,Candida_orthopsilosis_Seq_3971,Candida_auris_Seq_1278,yHMPu5000035662_Meyerozyma_caribbica_Seq_701,yHMPu5000034675_Blastobotrys_mokoenaii_Seq_5417	4	16	3	0.625	0.75	10
OG2191	Node11, Node38, Node8	3	YBR202W	Ogataea_polymorpha_Seq_688,yHMPu5000034885_Ogataea_zsoltii_Seq_3476,Candida_auris_Seq_4103,yHMPu5000035662_Meyerozyma_caribbica_Seq_777,yHAB143_Kazachstania_siamensis_Seq_3777,Nakaseomyces_bracarensis_Seq_2199,Nakaseomyces_nivariensis_Seq_864,Kluyveromyces_marxianus_Seq_4045,Eremothecium_coryli_Seq_2463,Eremothecium_sinecaudum_Seq_1846	4	17	3	0.588235	0.75	10
OG1247	Node17, Node21, Node59	3	YIL147C	yHMPu5000034625_Pichia_kudriavzevii_Seq_5149,yHMPu5000034933_Kuraishia_molischiana_Seq_285,Ogataea_polymorpha_Seq_2045,yHMPu5000034885_Ogataea_zsoltii_Seq_2262,Ogataea_polymorpha_Seq_2045,yHMPu5000034885_Ogataea_zsoltii_Seq_2262,yHAB143_Kazachstania_siamensis_Seq_4502,Nakaseomyces_bracarensis_Seq_5111,Nakaseomyces_nivariensis_Seq_2197,Kluyveromyces_marxianus_Seq_2227,Eremothecium_coryli_Seq_402,E…	4	17	2	0.588235	0.5	10
OG1519	Node1, Node54, Node58	3	YGL084C	Kluyveromyces_marxianus_Seq_1975,Eremothecium_coryli_Seq_61,Eremothecium_sinecaudum_Seq_1150,yHAB143_Kazachstania_siamensis_Seq_1357,Nakaseomyces_bracarensis_Seq_3517,Nakaseomyces_nivariensis_Seq_3325,yHMPu5000035662_Meyerozyma_caribbica_Seq_3431,yHMPu5000034933_Kuraishia_molischiana_Seq_2398,Ogataea_polymorpha_Seq_725,yHMPu5000034885_Ogataea_zsoltii_Seq_3801,Ogataea_polymorpha_Seq_725,yHMPu50000…	4	16	3	0.625	0.75	10
OG2917	Node3, Node4, Node86	3	YOR298C-A	yHAB143_Kazachstania_siamensis_Seq_449,Nakaseomyces_bracarensis_Seq_4010,Nakaseomyces_nivariensis_Seq_1124,Kluyveromyces_marxianus_Seq_2567,Eremothecium_coryli_Seq_2261,Eremothecium_sinecaudum_Seq_3913,yHAB143_Kazachstania_siamensis_Seq_449,Nakaseomyces_bracarensis_Seq_4010,Nakaseomyces_nivariensis_Seq_1124,yHMPu5000034675_Blastobotrys_mokoenaii_Seq_5358,Arxula_adeninivorans_Seq_1892,Saprochaete_…	4	17	2	0.588235	0.5	10
OG4008	Node21, Node25, Node41	3	YMR113W	Arxula_adeninivorans_Seq_564,yHMPu5000034675_Blastobotrys_mokoenaii_Seq_461,Saprochaete_clavata_Seq_1683,yHMPu5000041818_Magnusiomyces_tetrasperma_Seq_6113,Saprochaete_clavata_Seq_1683,yHMPu5000041818_Magnusiomyces_tetrasperma_Seq_6113,yHAB143_Kazachstania_siamensis_Seq_4976,Nakaseomyces_bracarensis_Seq_5347,Nakaseomyces_nivariensis_Seq_440,Kluyveromyces_marxianus_Seq_1349,Eremothecium_coryli_Seq…	4	16	2	0.625	0.5	10
OG1549	Node14, Node20, Node71	3	YHR098C	Candida_orthopsilosis_Seq_2690,Candida_auris_Seq_3100,yHMPu5000035662_Meyerozyma_caribbica_Seq_3167,yHMPu5000034625_Pichia_kudriavzevii_Seq_4995,yHMPu5000034933_Kuraishia_molischiana_Seq_2262,Ogataea_polymorpha_Seq_952,yHMPu5000034885_Ogataea_zsoltii_Seq_259,yHMPu5000034625_Pichia_kudriavzevii_Seq_4995,yHMPu5000034933_Kuraishia_molischiana_Seq_2262,Ogataea_polymorpha_Seq_952,yHMPu5000034885_Ogata…	4	17	3	0.588235	0.75	10
OG1650	Node45, Node6, Node89	3	YLR027C	Candida_orthopsilosis_Seq_3631,Candida_auris_Seq_479,yHMPu5000035662_Meyerozyma_caribbica_Seq_4654,Kluyveromyces_marxianus_Seq_4315,Nakaseomyces_nivariensis_Seq_2542,Eremothecium_coryli_Seq_75,Eremothecium_sinecaudum_Seq_1332,yHMPu5000034625_Pichia_kudriavzevii_Seq_1205,Ogataea_polymorpha_Seq_1855,yHMPu5000034885_Ogataea_zsoltii_Seq_4454	4	16	3	0.625	0.75	10
OG1895	Node26, Node32, yHMPu5000034933_Kuraishia_molischiana_Seq_2498	3	YEL050C	Candida_orthopsilosis_Seq_2350,Candida_auris_Seq_4497,yHMPu5000035662_Meyerozyma_caribbica_Seq_4104,Kluyveromyces_marxianus_Seq_2064,Eremothecium_coryli_Seq_707,Eremothecium_sinecaudum_Seq_3402,yHAB143_Kazachstania_siamensis_Seq_2448,Nakaseomyces_bracarensis_Seq_3931,Nakaseomyces_nivariensis_Seq_3812,yHMPu5000034933_Kuraishia_molischiana_Seq_2498	4	17	3	0.588235	0.75	10
OG3013	Node22, Node31, Node8	3	YNR020C	yHAB143_Kazachstania_siamensis_Seq_1932,Kluyveromyces_marxianus_Seq_3181,Eremothecium_coryli_Seq_2204,Eremothecium_sinecaudum_Seq_735,yHMPu5000034625_Pichia_kudriavzevii_Seq_1477,Ogataea_polymorpha_Seq_2622,yHMPu5000034885_Ogataea_zsoltii_Seq_431,Candida_orthopsilosis_Seq_2536,Candida_auris_Seq_3108,yHMPu5000035662_Meyerozyma_caribbica_Seq_1317	4	17	3	0.588235	0.75	10
OG1921	Node6, Node66, Node72	3	YNL123W	yHMPu5000034625_Pichia_kudriavzevii_Seq_3844,yHMPu5000034933_Kuraishia_molischiana_Seq_4919,Ogataea_polymorpha_Seq_1410,yHMPu5000034885_Ogataea_zsoltii_Seq_1742,Kluyveromyces_marxianus_Seq_3101,Eremothecium_coryli_Seq_4238,Eremothecium_sinecaudum_Seq_4289,yHAB143_Kazachstania_siamensis_Seq_16,Nakaseomyces_bracarensis_Seq_3879,Nakaseomyces_nivariensis_Seq_1342,yHAB143_Kazachstania_siamensis_Seq_16…	4	15	2	0.666667	0.5	10
OG3690	Node25, Node27, Node57	3	YHR142W	yHMPu5000034933_Kuraishia_molischiana_Seq_3101,yHMPu5000034625_Pichia_kudriavzevii_Seq_4595,Ogataea_polymorpha_Seq_2262,yHMPu5000034885_Ogataea_zsoltii_Seq_635,yHMPu5000034625_Pichia_kudriavzevii_Seq_4595,Ogataea_polymorpha_Seq_2262,yHMPu5000034885_Ogataea_zsoltii_Seq_635,yHAB143_Kazachstania_siamensis_Seq_1802,Nakaseomyces_bracarensis_Seq_5156,Nakaseomyces_nivariensis_Seq_2789,Kluyveromyces_marx…	4	15	2	0.666667	0.5	10
OG1855	Node35, Node56, Node63	3	YCR061W	Nakaseomyces_bracarensis_Seq_4940,Nakaseomyces_nivariensis_Seq_3934,Eremothecium_coryli_Seq_1277,Eremothecium_sinecaudum_Seq_4004,Candida_auris_Seq_1094,Candida_orthopsilosis_Seq_4733,Arxula_adeninivorans_Seq_1714,yHMPu5000034675_Blastobotrys_mokoenaii_Seq_6082,Saprochaete_clavata_Seq_6735,yHMPu5000041818_Magnusiomyces_tetrasperma_Seq_8023	4	16	3	0.625	0.75	10
OG2833	Node27, Node67, Node77	3	YJR001W	yHAB143_Kazachstania_siamensis_Seq_1499,Nakaseomyces_bracarensis_Seq_728,Nakaseomyces_nivariensis_Seq_3454,Candida_auris_Seq_1770,Candida_orthopsilosis_Seq_2847,yHMPu5000035662_Meyerozyma_caribbica_Seq_3553,yHMPu5000034933_Kuraishia_molischiana_Seq_1154,yHMPu5000034625_Pichia_kudriavzevii_Seq_1109,Ogataea_polymorpha_Seq_3565,yHMPu5000034885_Ogataea_zsoltii_Seq_473,Ogataea_polymorpha_Seq_3565,yHMP…	4	16	3	0.625	0.75	10
OG1204	Node17, Node61, Node69	3	YIL107C	Kluyveromyces_marxianus_Seq_3480,Eremothecium_coryli_Seq_869,Eremothecium_sinecaudum_Seq_2859,yHAB143_Kazachstania_siamensis_Seq_4082,Nakaseomyces_bracarensis_Seq_152,yHMPu5000034675_Blastobotrys_mokoenaii_Seq_4498,Arxula_adeninivorans_Seq_3681,yHMPu5000035662_Meyerozyma_caribbica_Seq_1735,Candida_auris_Seq_1011,Candida_orthopsilosis_Seq_1350	4	16	3	0.625	0.75	10
OG2958	Node49, Node52, Node59	3	YNL022C	Ogataea_polymorpha_Seq_683,yHMPu5000034885_Ogataea_zsoltii_Seq_1364,Candida_orthopsilosis_Seq_3878,Candida_auris_Seq_1829,yHMPu5000035662_Meyerozyma_caribbica_Seq_2522,yHAB143_Kazachstania_siamensis_Seq_4381,Nakaseomyces_bracarensis_Seq_2478,Kluyveromyces_marxianus_Seq_4238,Eremothecium_coryli_Seq_2543,Eremothecium_sinecaudum_Seq_4054	4	15	3	0.666667	0.75	10
OG1660	Node2, Node59	2	YPL184C	yHMPu5000034625_Pichia_kudriavzevii_Seq_2172,yHMPu5000034933_Kuraishia_molischiana_Seq_4774,Ogataea_polymorpha_Seq_1088,yHMPu5000034885_Ogataea_zsoltii_Seq_2701,Kluyveromyces_marxianus_Seq_3708,Eremothecium_coryli_Seq_2210,Eremothecium_sinecaudum_Seq_3991,yHAB143_Kazachstania_siamensis_Seq_1857,Nakaseomyces_bracarensis_Seq_2866,Nakaseomyces_nivariensis_Seq_3633	4	16	2	0.625	0.5	10
OG2616	Node56, Node83	2	YNL313C	Saprochaete_clavata_Seq_325,yHMPu5000041818_Magnusiomyces_tetrasperma_Seq_8611,yHMPu5000034675_Blastobotrys_mokoenaii_Seq_4415,Arxula_adeninivorans_Seq_5013,yHMPu5000034933_Kuraishia_molischiana_Seq_4876,yHMPu5000034885_Ogataea_zsoltii_Seq_2497,yHMPu5000034625_Pichia_kudriavzevii_Seq_1934,Candida_orthopsilosis_Seq_5146,Candida_auris_Seq_3825,yHMPu5000035662_Meyerozyma_caribbica_Seq_2305	4	16	3	0.625	0.75	10
OG1288	Node26, Node5	2	YIL095W	yHMPu5000034625_Pichia_kudriavzevii_Seq_3845,Candida_orthopsilosis_Seq_568,Candida_auris_Seq_319,yHMPu5000035662_Meyerozyma_caribbica_Seq_1790,yHMPu5000034933_Kuraishia_molischiana_Seq_4991,Ogataea_polymorpha_Seq_3822,yHMPu5000034885_Ogataea_zsoltii_Seq_3864,Eremothecium_coryli_Seq_866,Nakaseomyces_nivariensis_Seq_1747,Nakaseomyces_bracarensis_Seq_762	4	11	3	0.909091	0.75	10
OG3597	Node13, Node40	2	YPL188W	yHMPu5000034933_Kuraishia_molischiana_Seq_4885,yHMPu5000035662_Meyerozyma_caribbica_Seq_1372,yHMPu5000034625_Pichia_kudriavzevii_Seq_1144,Ogataea_polymorpha_Seq_841,yHMPu5000034885_Ogataea_zsoltii_Seq_2069,Kluyveromyces_marxianus_Seq_4365,Eremothecium_coryli_Seq_338,Eremothecium_sinecaudum_Seq_1940,Nakaseomyces_bracarensis_Seq_2200,Nakaseomyces_nivariensis_Seq_519	4	15	3	0.666667	0.75	10
OG2495	Node17, Node75	2	YGL125W	Candida_auris_Seq_1378,Candida_orthopsilosis_Seq_2835,yHMPu5000035662_Meyerozyma_caribbica_Seq_1195,yHMPu5000034625_Pichia_kudriavzevii_Seq_3062,yHMPu5000034933_Kuraishia_molischiana_Seq_5055,Ogataea_polymorpha_Seq_3545,yHMPu5000034885_Ogataea_zsoltii_Seq_4346,yHAB143_Kazachstania_siamensis_Seq_4279,Nakaseomyces_bracarensis_Seq_1832,Nakaseomyces_nivariensis_Seq_387	4	17	3	0.588235	0.75	10
OG1181	Arxula_adeninivorans_Seq_2088, Candida_auris_Seq_3859, Candida_orthopsilosis_Seq_3177, Node13, Node15, Node25, Node29, Saprochaete_clavata_Seq_5210, yHAB143_Kazachstania_siamensis_Seq_1967, yHMPu5000034675_Blastobotrys_mokoenaii_Seq_1563, yHMPu5000041818_Magnusiomyces_tetrasperma_Seq_7576	11	YMR307W	yHAB143_Kazachstania_siamensis_Seq_1967,Nakaseomyces_bracarensis_Seq_393,Nakaseomyces_nivariensis_Seq_109,Nakaseomyces_bracarensis_Seq_393,Nakaseomyces_nivariensis_Seq_109,yHMPu5000034675_Blastobotrys_mokoenaii_Seq_1563,Arxula_adeninivorans_Seq_2088,Saprochaete_clavata_Seq_5210,yHMPu5000041818_Magnusiomyces_tetrasperma_Seq_7576,Arxula_adeninivorans_Seq_2088,Candida_auris_Seq_3859,Candida_orthopsi…	4	10	3	0.9	0.75	9
OG3162	Arxula_adeninivorans_Seq_4887, Candida_orthopsilosis_Seq_98, Node13, Node29, Node61, Node64, yHMPu5000034675_Blastobotrys_mokoenaii_Seq_3022, yHMPu5000034885_Ogataea_zsoltii_Seq_4150, yHMPu5000035662_Meyerozyma_caribbica_Seq_4944, yHMPu5000041818_Magnusiomyces_tetrasperma_Seq_4759	10	YIL138C	Saprochaete_clavata_Seq_3681,yHMPu5000041818_Magnusiomyces_tetrasperma_Seq_4759,yHMPu5000034675_Blastobotrys_mokoenaii_Seq_3022,Arxula_adeninivorans_Seq_4887,Candida_auris_Seq_628,yHMPu5000035662_Meyerozyma_caribbica_Seq_4944,yHMPu5000034933_Kuraishia_molischiana_Seq_3119,yHMPu5000034885_Ogataea_zsoltii_Seq_4150,Arxula_adeninivorans_Seq_4887,Candida_orthopsilosis_Seq_98,yHMPu5000034675_Blastobotr…	4	14	3	0.642857	0.75	9
OG1064	Arxula_adeninivorans_Seq_1175, Candida_auris_Seq_3438, Kluyveromyces_marxianus_Seq_1442, Node5, Node58, Node62, yHMPu5000034675_Blastobotrys_mokoenaii_Seq_4057, yHMPu5000034933_Kuraishia_molischiana_Seq_4224, yHMPu5000041818_Magnusiomyces_tetrasperma_Seq_2351	9	YOR187W	Kluyveromyces_marxianus_Seq_1442,Nakaseomyces_bracarensis_Seq_1736,Nakaseomyces_nivariensis_Seq_3667,Saprochaete_clavata_Seq_1933,yHMPu5000041818_Magnusiomyces_tetrasperma_Seq_2351,yHMPu5000034675_Blastobotrys_mokoenaii_Seq_4057,Arxula_adeninivorans_Seq_1175,yHMPu5000034675_Blastobotrys_mokoenaii_Seq_4057,Arxula_adeninivorans_Seq_1175,Arxula_adeninivorans_Seq_1175,Candida_auris_Seq_3438,Kluyverom…	4	10	4	0.9	1	9
OG3954	Candida_auris_Seq_363, Kluyveromyces_marxianus_Seq_3457, Node15, Node16, Node21, Node35, Node37, yHMPu5000034933_Kuraishia_molischiana_Seq_447	8	YJR077C	Nakaseomyces_bracarensis_Seq_4836,Nakaseomyces_nivariensis_Seq_1503,Kluyveromyces_marxianus_Seq_3457,Eremothecium_coryli_Seq_357,Eremothecium_sinecaudum_Seq_1673,Nakaseomyces_bracarensis_Seq_4836,Nakaseomyces_nivariensis_Seq_1503,Eremothecium_coryli_Seq_357,Eremothecium_sinecaudum_Seq_1673,Candida_orthopsilosis_Seq_2729,Candida_auris_Seq_363,yHMPu5000035662_Meyerozyma_caribbica_Seq_1440,Candida_a…	4	13	3	0.692308	0.75	9
OG3863	Arxula_adeninivorans_Seq_4791, Node12, Node20, Node21, Node61, yHMPu5000034933_Kuraishia_molischiana_Seq_1434, yHMPu5000041818_Magnusiomyces_tetrasperma_Seq_5307	7	YML073C	Ogataea_polymorpha_Seq_3000,yHMPu5000034885_Ogataea_zsoltii_Seq_1482,Saprochaete_clavata_Seq_5018,yHMPu5000041818_Magnusiomyces_tetrasperma_Seq_5307,yHMPu5000034675_Blastobotrys_mokoenaii_Seq_5534,Arxula_adeninivorans_Seq_4791,Saprochaete_clavata_Seq_5018,yHMPu5000041818_Magnusiomyces_tetrasperma_Seq_5307,Nakaseomyces_bracarensis_Seq_605,Nakaseomyces_nivariensis_Seq_1830,Arxula_adeninivorans_Seq_…	4	14	3	0.642857	0.75	9
OG1429	Node43, Node45, Node48, Node54, yHMPu5000034675_Blastobotrys_mokoenaii_Seq_5016, yHMPu5000034885_Ogataea_zsoltii_Seq_450, yHMPu5000034933_Kuraishia_molischiana_Seq_1889	7	YBL015W	yHMPu5000034933_Kuraishia_molischiana_Seq_1889,Ogataea_polymorpha_Seq_264,yHMPu5000034885_Ogataea_zsoltii_Seq_450,Ogataea_polymorpha_Seq_264,yHMPu5000034885_Ogataea_zsoltii_Seq_450,Eremothecium_coryli_Seq_3691,Eremothecium_sinecaudum_Seq_247,Kluyveromyces_marxianus_Seq_559,Nakaseomyces_bracarensis_Seq_253,Nakaseomyces_nivariensis_Seq_1133,Nakaseomyces_bracarensis_Seq_253,Nakaseomyces_nivariensis_…	4	17	3	0.529412	0.75	9
OG3790	Candida_orthopsilosis_Seq_4477, Nakaseomyces_bracarensis_Seq_1271, Node41, Node43, Node89, yHMPu5000034625_Pichia_kudriavzevii_Seq_1685, yHMPu5000041818_Magnusiomyces_tetrasperma_Seq_5458	7	YJR048W	Kluyveromyces_marxianus_Seq_1860,Eremothecium_coryli_Seq_3582,Eremothecium_sinecaudum_Seq_3904,Eremothecium_coryli_Seq_3582,Eremothecium_sinecaudum_Seq_3904,yHMPu5000034885_Ogataea_zsoltii_Seq_176,yHMPu5000034933_Kuraishia_molischiana_Seq_502,Candida_orthopsilosis_Seq_4477,Nakaseomyces_bracarensis_Seq_1271,yHMPu5000034625_Pichia_kudriavzevii_Seq_1685,yHMPu5000041818_Magnusiomyces_tetrasperma_Seq_…	4	15	4	0.6	1	9
OG1335	Node15, Node50, Node62, Node64, yHMPu5000034675_Blastobotrys_mokoenaii_Seq_228, yHMPu5000034933_Kuraishia_molischiana_Seq_3713, yHMPu5000041818_Magnusiomyces_tetrasperma_Seq_1636	7	YHR091C	yHMPu5000034885_Ogataea_zsoltii_Seq_3522,yHMPu5000034933_Kuraishia_molischiana_Seq_3713,Nakaseomyces_bracarensis_Seq_2104,Nakaseomyces_nivariensis_Seq_1602,yHMPu5000035662_Meyerozyma_caribbica_Seq_1193,Candida_auris_Seq_4806,Candida_orthopsilosis_Seq_2505,Candida_auris_Seq_4806,Candida_orthopsilosis_Seq_2505,yHMPu5000034675_Blastobotrys_mokoenaii_Seq_228,yHMPu5000034933_Kuraishia_molischiana_Seq_…	4	15	4	0.6	1	9
OG4016	Kluyveromyces_marxianus_Seq_3664, Node46, Node48, Node64, Node67, Node72, yHMPu5000034933_Kuraishia_molischiana_Seq_2771	7	YGR155W	yHMPu5000034933_Kuraishia_molischiana_Seq_2771,Candida_auris_Seq_3565,yHMPu5000035662_Meyerozyma_caribbica_Seq_1497,Candida_auris_Seq_3565,yHMPu5000035662_Meyerozyma_caribbica_Seq_1497,yHAB143_Kazachstania_siamensis_Seq_5150,Eremothecium_coryli_Seq_4158,Eremothecium_sinecaudum_Seq_3770,Kluyveromyces_marxianus_Seq_3664,Nakaseomyces_bracarensis_Seq_3350,Nakaseomyces_nivariensis_Seq_4615,Eremotheciu…	4	13	3	0.692308	0.75	9
OG2402	Kluyveromyces_marxianus_Seq_4578, Node18, Node37, Node84, yHMPu5000034625_Pichia_kudriavzevii_Seq_1954, yHMPu5000034933_Kuraishia_molischiana_Seq_2231	6	YDL004W	Candida_auris_Seq_4533,Candida_orthopsilosis_Seq_2166,Saprochaete_clavata_Seq_1837,yHMPu5000041818_Magnusiomyces_tetrasperma_Seq_4888,Ogataea_polymorpha_Seq_1980,yHMPu5000034885_Ogataea_zsoltii_Seq_5382,Kluyveromyces_marxianus_Seq_4578,yHMPu5000034625_Pichia_kudriavzevii_Seq_1954,yHMPu5000034933_Kuraishia_molischiana_Seq_2231	4	16	4	0.5625	1	9
OG1730	Arxula_adeninivorans_Seq_4947, Node23, Node24, Node42, Node79, yHMPu5000034885_Ogataea_zsoltii_Seq_2333	6	YML008C	yHMPu5000034675_Blastobotrys_mokoenaii_Seq_2054,Arxula_adeninivorans_Seq_4947,Saprochaete_clavata_Seq_2934,yHMPu5000041818_Magnusiomyces_tetrasperma_Seq_2280,yHMPu5000034675_Blastobotrys_mokoenaii_Seq_2054,Arxula_adeninivorans_Seq_4947,Candida_auris_Seq_840,yHMPu5000035662_Meyerozyma_caribbica_Seq_4795,Nakaseomyces_bracarensis_Seq_3554,Nakaseomyces_nivariensis_Seq_304,Arxula_adeninivorans_Seq_494…	4	16	4	0.5625	1	9
OG4221	Kluyveromyces_marxianus_Seq_521, Node32, Node35, Node38, Node5, Node7	6	YBR283C	Candida_auris_Seq_2016,Candida_orthopsilosis_Seq_2215,yHMPu5000035662_Meyerozyma_caribbica_Seq_1546,Candida_orthopsilosis_Seq_2215,yHMPu5000035662_Meyerozyma_caribbica_Seq_1546,yHAB143_Kazachstania_siamensis_Seq_2212,Nakaseomyces_bracarensis_Seq_246,Nakaseomyces_nivariensis_Seq_294,Kluyveromyces_marxianus_Seq_521,Eremothecium_coryli_Seq_1011,Eremothecium_sinecaudum_Seq_1293,Nakaseomyces_bracarens…	4	11	2	0.818182	0.5	9
OG1978	Arxula_adeninivorans_Seq_4578, Node18, Node39, Node40, Node48, yHMPu5000034933_Kuraishia_molischiana_Seq_4587	6	YLR197W	Candida_auris_Seq_1940,yHMPu5000035662_Meyerozyma_caribbica_Seq_254,yHMPu5000034675_Blastobotrys_mokoenaii_Seq_414,Arxula_adeninivorans_Seq_4578,Saprochaete_clavata_Seq_297,yHMPu5000041818_Magnusiomyces_tetrasperma_Seq_2345,yHMPu5000034675_Blastobotrys_mokoenaii_Seq_414,Arxula_adeninivorans_Seq_4578,Ogataea_polymorpha_Seq_3175,yHMPu5000034885_Ogataea_zsoltii_Seq_903,Arxula_adeninivorans_Seq_4578,…	4	17	3	0.529412	0.75	9
OG2881	Arxula_adeninivorans_Seq_82, Candida_auris_Seq_3494, Kluyveromyces_marxianus_Seq_5009, Node43, Node50, yHMPu5000041818_Magnusiomyces_tetrasperma_Seq_3984	6	YKL056C	yHMPu5000034675_Blastobotrys_mokoenaii_Seq_3753,Arxula_adeninivorans_Seq_82,yHMPu5000041818_Magnusiomyces_tetrasperma_Seq_3984,Saprochaete_clavata_Seq_2002,yHMPu5000034885_Ogataea_zsoltii_Seq_2667,Ogataea_polymorpha_Seq_3628,yHMPu5000034933_Kuraishia_molischiana_Seq_3569,Arxula_adeninivorans_Seq_82,Candida_auris_Seq_3494,Kluyveromyces_marxianus_Seq_5009,yHMPu5000041818_Magnusiomyces_tetrasperma_S…	4	15	4	0.6	1	9
OG2082	Candida_orthopsilosis_Seq_183, Kluyveromyces_marxianus_Seq_4685, Node58, Node63, Node89, yHMPu5000034675_Blastobotrys_mokoenaii_Seq_5248	6	YGL148W	Saprochaete_clavata_Seq_4922,yHMPu5000041818_Magnusiomyces_tetrasperma_Seq_8415,yHMPu5000034885_Ogataea_zsoltii_Seq_4666,yHMPu5000034933_Kuraishia_molischiana_Seq_4839,Candida_auris_Seq_4514,yHMPu5000035662_Meyerozyma_caribbica_Seq_2181,Candida_orthopsilosis_Seq_183,Kluyveromyces_marxianus_Seq_4685,yHMPu5000034675_Blastobotrys_mokoenaii_Seq_5248	4	15	4	0.6	1	9
OG1802	Arxula_adeninivorans_Seq_1512, Candida_orthopsilosis_Seq_1926, Node40, Node81, yHMPu5000034675_Blastobotrys_mokoenaii_Seq_1109, yHMPu5000034885_Ogataea_zsoltii_Seq_2086	6	YJR121W	Arxula_adeninivorans_Seq_1512,yHMPu5000034675_Blastobotrys_mokoenaii_Seq_1109,Eremothecium_coryli_Seq_3394,Eremothecium_sinecaudum_Seq_2932,Kluyveromyces_marxianus_Seq_3246,Nakaseomyces_bracarensis_Seq_583,Nakaseomyces_nivariensis_Seq_4209,Arxula_adeninivorans_Seq_1512,Candida_orthopsilosis_Seq_1926,yHMPu5000034675_Blastobotrys_mokoenaii_Seq_1109,yHMPu5000034885_Ogataea_zsoltii_Seq_2086	4	15	4	0.6	1	9
OG2347	Node18, Node30, Node56, yHAB143_Kazachstania_siamensis_Seq_3783, yHMPu5000034625_Pichia_kudriavzevii_Seq_582, yHMPu5000034675_Blastobotrys_mokoenaii_Seq_3856	6	YFL045C	Ogataea_polymorpha_Seq_2369,yHMPu5000034885_Ogataea_zsoltii_Seq_1926,yHMPu5000034675_Blastobotrys_mokoenaii_Seq_3856,Arxula_adeninivorans_Seq_4301,yHAB143_Kazachstania_siamensis_Seq_3783,Kluyveromyces_marxianus_Seq_1883,Nakaseomyces_bracarensis_Seq_2871,Nakaseomyces_nivariensis_Seq_4242,yHAB143_Kazachstania_siamensis_Seq_3783,yHMPu5000034625_Pichia_kudriavzevii_Seq_582,yHMPu5000034675_Blastobotry…	4	17	3	0.529412	0.75	9
OG2598	Node28, Node57, Node59, Node62, yHMPu5000034933_Kuraishia_molischiana_Seq_5147	5	YKL125W	yHAB143_Kazachstania_siamensis_Seq_3581,Nakaseomyces_bracarensis_Seq_3207,Nakaseomyces_nivariensis_Seq_3541,yHMPu5000034933_Kuraishia_molischiana_Seq_5147,Ogataea_polymorpha_Seq_3683,yHMPu5000034885_Ogataea_zsoltii_Seq_1842,Ogataea_polymorpha_Seq_3683,yHMPu5000034885_Ogataea_zsoltii_Seq_1842,yHMPu5000035662_Meyerozyma_caribbica_Seq_4936,Candida_auris_Seq_3445,Candida_orthopsilosis_Seq_3829,yHMPu5…	4	17	3	0.529412	0.75	9
OG2132	Node51, Node53, Node73, Node83, yHMPu5000034675_Blastobotrys_mokoenaii_Seq_2770	5	YPL078C	yHMPu5000034933_Kuraishia_molischiana_Seq_764,Ogataea_polymorpha_Seq_3739,yHMPu5000034885_Ogataea_zsoltii_Seq_1257,Ogataea_polymorpha_Seq_3739,yHMPu5000034885_Ogataea_zsoltii_Seq_1257,Saprochaete_clavata_Seq_1949,yHMPu5000041818_Magnusiomyces_tetrasperma_Seq_4073,Candida_orthopsilosis_Seq_1132,Candida_auris_Seq_2638,yHMPu5000035662_Meyerozyma_caribbica_Seq_416,yHMPu5000034675_Blastobotrys_mokoena…	4	14	3	0.642857	0.75	9
OG1869	Candida_orthopsilosis_Seq_2479, Node1, Node5, Node7, Node74	5	YKR009C	Eremothecium_coryli_Seq_362,Eremothecium_sinecaudum_Seq_226,Kluyveromyces_marxianus_Seq_3059,yHAB143_Kazachstania_siamensis_Seq_4521,Nakaseomyces_bracarensis_Seq_2156,Nakaseomyces_nivariensis_Seq_4977,Kluyveromyces_marxianus_Seq_3059,yHAB143_Kazachstania_siamensis_Seq_4521,Nakaseomyces_bracarensis_Seq_2156,Nakaseomyces_nivariensis_Seq_4977,yHAB143_Kazachstania_siamensis_Seq_4521,Nakaseomyces_brac…	4	17	2	0.529412	0.5	9
OG2092	Node12, Node13, Node37, Node87, yHAB143_Kazachstania_siamensis_Seq_1151	5	YOR027W	yHMPu5000034675_Blastobotrys_mokoenaii_Seq_3775,Arxula_adeninivorans_Seq_4488,Saprochaete_clavata_Seq_3610,yHMPu5000041818_Magnusiomyces_tetrasperma_Seq_251,yHMPu5000034675_Blastobotrys_mokoenaii_Seq_3775,Arxula_adeninivorans_Seq_4488,Candida_auris_Seq_2549,yHMPu5000035662_Meyerozyma_caribbica_Seq_1457,Nakaseomyces_bracarensis_Seq_1158,Nakaseomyces_nivariensis_Seq_2283,yHAB143_Kazachstania_siamen…	4	14	3	0.642857	0.75	9
OG1944	Node15, Node51, Node76, Node78, yHMPu5000041818_Magnusiomyces_tetrasperma_Seq_426	5	YLR303W	yHAB143_Kazachstania_siamensis_Seq_833,Nakaseomyces_bracarensis_Seq_4630,Nakaseomyces_nivariensis_Seq_4668,yHMPu5000034675_Blastobotrys_mokoenaii_Seq_4152,Arxula_adeninivorans_Seq_3831,yHMPu5000034933_Kuraishia_molischiana_Seq_3185,yHMPu5000034625_Pichia_kudriavzevii_Seq_1919,yHMPu5000034885_Ogataea_zsoltii_Seq_2817,yHMPu5000034625_Pichia_kudriavzevii_Seq_1919,yHMPu5000034885_Ogataea_zsoltii_Seq_…	4	15	3	0.6	0.75	9
OG2037	Node23, Node27, Node28, Node59, Node61	5	YCR017C	Ogataea_polymorpha_Seq_1942,yHMPu5000034885_Ogataea_zsoltii_Seq_2545,yHMPu5000034675_Blastobotrys_mokoenaii_Seq_1803,Arxula_adeninivorans_Seq_2433,Saprochaete_clavata_Seq_3572,yHMPu5000041818_Magnusiomyces_tetrasperma_Seq_3995,yHMPu5000034675_Blastobotrys_mokoenaii_Seq_1803,Arxula_adeninivorans_Seq_2433,yHAB143_Kazachstania_siamensis_Seq_3797,Nakaseomyces_bracarensis_Seq_2741,Nakaseomyces_nivarie…	4	16	3	0.5625	0.75	9
OG1334	Node21, Node40, Node72, Node82, yHMPu5000034933_Kuraishia_molischiana_Seq_1124	5	YEL060C	Saprochaete_clavata_Seq_6388,yHMPu5000041818_Magnusiomyces_tetrasperma_Seq_7335,yHMPu5000034675_Blastobotrys_mokoenaii_Seq_3106,Arxula_adeninivorans_Seq_5253,Nakaseomyces_bracarensis_Seq_3070,Nakaseomyces_nivariensis_Seq_3425,yHMPu5000034933_Kuraishia_molischiana_Seq_1124,Ogataea_polymorpha_Seq_1442,yHMPu5000034885_Ogataea_zsoltii_Seq_2424,yHMPu5000034933_Kuraishia_molischiana_Seq_1124	4	17	3	0.529412	0.75	9
OG2379	Arxula_adeninivorans_Seq_3171, Node51, Node54, Node84, yHMPu5000034933_Kuraishia_molischiana_Seq_4563	5	YJR070C	Nakaseomyces_bracarensis_Seq_2609,Nakaseomyces_nivariensis_Seq_3211,Kluyveromyces_marxianus_Seq_3204,Eremothecium_coryli_Seq_3330,Eremothecium_sinecaudum_Seq_3641,Ogataea_polymorpha_Seq_1210,yHMPu5000034885_Ogataea_zsoltii_Seq_4932,yHMPu5000034933_Kuraishia_molischiana_Seq_4563,Arxula_adeninivorans_Seq_3171,yHMPu5000034933_Kuraishia_molischiana_Seq_4563	4	16	3	0.5625	0.75	9
OG1568	Node10, Node15, Node48, Node50, Node6	5	YPR010C	Candida_auris_Seq_687,yHMPu5000035662_Meyerozyma_caribbica_Seq_4556,Ogataea_polymorpha_Seq_2548,yHMPu5000034885_Ogataea_zsoltii_Seq_2390,Saprochaete_clavata_Seq_218,yHMPu5000041818_Magnusiomyces_tetrasperma_Seq_2999,yHAB143_Kazachstania_siamensis_Seq_4545,Nakaseomyces_bracarensis_Seq_4989,Nakaseomyces_nivariensis_Seq_4858,Nakaseomyces_bracarensis_Seq_4989,Nakaseomyces_nivariensis_Seq_4858	4	17	4	0.529412	1	9
OG1724	Node1, Node31, Node58, Node60, Node62	5	YGL026C	yHMPu5000034625_Pichia_kudriavzevii_Seq_4881,Ogataea_polymorpha_Seq_2819,yHMPu5000034885_Ogataea_zsoltii_Seq_4914,yHMPu5000034675_Blastobotrys_mokoenaii_Seq_1977,Arxula_adeninivorans_Seq_4591,Kluyveromyces_marxianus_Seq_3043,yHAB143_Kazachstania_siamensis_Seq_3739,Nakaseomyces_bracarensis_Seq_74,Nakaseomyces_nivariensis_Seq_2694,yHAB143_Kazachstania_siamensis_Seq_3739,Nakaseomyces_bracarensis_Seq…	4	17	3	0.529412	0.75	9
OG3973	Arxula_adeninivorans_Seq_5359, Node38, Node39, Node60, Node71	5		yHMPu5000034675_Blastobotrys_mokoenaii_Seq_6116,Arxula_adeninivorans_Seq_5359,Saprochaete_clavata_Seq_3023,yHMPu5000041818_Magnusiomyces_tetrasperma_Seq_8601,yHMPu5000034675_Blastobotrys_mokoenaii_Seq_6116,Arxula_adeninivorans_Seq_5359,yHMPu5000034933_Kuraishia_molischiana_Seq_4030,Ogataea_polymorpha_Seq_3476,yHMPu5000034885_Ogataea_zsoltii_Seq_2229,yHMPu5000034625_Pichia_kudriavzevii_Seq_172,Can…	4	12	3	0.75	0.75	9
OG1514	Node17, Node19, Node38, yHMPu5000034675_Blastobotrys_mokoenaii_Seq_4410, yHMPu5000035662_Meyerozyma_caribbica_Seq_528	5	YJR123W	Kluyveromyces_marxianus_Seq_2201,yHAB143_Kazachstania_siamensis_Seq_3032,Nakaseomyces_bracarensis_Seq_252,Nakaseomyces_nivariensis_Seq_2511,yHAB143_Kazachstania_siamensis_Seq_3032,Nakaseomyces_bracarensis_Seq_252,Nakaseomyces_nivariensis_Seq_2511,yHMPu5000034885_Ogataea_zsoltii_Seq_1042,Ogataea_polymorpha_Seq_1534,yHMPu5000034933_Kuraishia_molischiana_Seq_4473,yHMPu5000034675_Blastobotrys_mokoena…	4	17	4	0.529412	1	9
OG2557	Node2, Node28, Node83, Node85	4	YDR294C	yHAB143_Kazachstania_siamensis_Seq_189,Kluyveromyces_marxianus_Seq_1486,Nakaseomyces_bracarensis_Seq_4979,Nakaseomyces_nivariensis_Seq_4857,Saprochaete_clavata_Seq_3032,yHMPu5000041818_Magnusiomyces_tetrasperma_Seq_6179,yHMPu5000034933_Kuraishia_molischiana_Seq_4860,Ogataea_polymorpha_Seq_3527,yHMPu5000034885_Ogataea_zsoltii_Seq_156,Ogataea_polymorpha_Seq_3527,yHMPu5000034885_Ogataea_zsoltii_Seq_…	4	14	3	0.642857	0.75	9
OG2901	Node26, Node48, Node52, Node70	4	YOR002W	Kluyveromyces_marxianus_Seq_2920,Eremothecium_coryli_Seq_3137,Eremothecium_sinecaudum_Seq_296,Saprochaete_clavata_Seq_4397,yHMPu5000041818_Magnusiomyces_tetrasperma_Seq_693,yHMPu5000034675_Blastobotrys_mokoenaii_Seq_3569,Arxula_adeninivorans_Seq_1541,yHMPu5000034675_Blastobotrys_mokoenaii_Seq_3569,Arxula_adeninivorans_Seq_1541,yHMPu5000034885_Ogataea_zsoltii_Seq_2674,yHMPu5000034625_Pichia_kudria…	4	14	3	0.642857	0.75	9
OG1638	Node31, Node32, Node35, Node53	4	YNL061W	yHMPu5000034675_Blastobotrys_mokoenaii_Seq_2742,Arxula_adeninivorans_Seq_876,Saprochaete_clavata_Seq_5905,yHMPu5000041818_Magnusiomyces_tetrasperma_Seq_4963,yHMPu5000034675_Blastobotrys_mokoenaii_Seq_2742,Arxula_adeninivorans_Seq_876,Saprochaete_clavata_Seq_5905,yHMPu5000041818_Magnusiomyces_tetrasperma_Seq_4963,yHMPu5000034933_Kuraishia_molischiana_Seq_2557,Ogataea_polymorpha_Seq_3684,yHMPu50000…	4	17	3	0.529412	0.75	9
OG2637	Node15, Node50, Node73, Node75	4	YAR035W	yHMPu5000034675_Blastobotrys_mokoenaii_Seq_172,Arxula_adeninivorans_Seq_89,Eremothecium_coryli_Seq_2946,yHAB143_Kazachstania_siamensis_Seq_2006,Nakaseomyces_bracarensis_Seq_326,Nakaseomyces_nivariensis_Seq_843,yHMPu5000034933_Kuraishia_molischiana_Seq_2525,Ogataea_polymorpha_Seq_3726,yHMPu5000034885_Ogataea_zsoltii_Seq_1981,Ogataea_polymorpha_Seq_3726,yHMPu5000034885_Ogataea_zsoltii_Seq_1981	4	15	3	0.6	0.75	9
OG2964	Node16, Node24, Node5, Node60	4	YOR260W	yHMPu5000035662_Meyerozyma_caribbica_Seq_1411,Candida_orthopsilosis_Seq_1921,Candida_auris_Seq_4773,Ogataea_polymorpha_Seq_3361,yHMPu5000034885_Ogataea_zsoltii_Seq_2064,Nakaseomyces_bracarensis_Seq_4165,Nakaseomyces_nivariensis_Seq_1823,Saprochaete_clavata_Seq_4615,yHMPu5000041818_Magnusiomyces_tetrasperma_Seq_8038	4	16	4	0.5625	1	9
OG3837	Nakaseomyces_bracarensis_Seq_1837, Node18, Node34, Node35	4	YER055C	Nakaseomyces_bracarensis_Seq_1837,Nakaseomyces_nivariensis_Seq_3599,Kluyveromyces_marxianus_Seq_541,Eremothecium_coryli_Seq_1359,Eremothecium_sinecaudum_Seq_2771,yHMPu5000034675_Blastobotrys_mokoenaii_Seq_1647,Arxula_adeninivorans_Seq_4185,Saprochaete_clavata_Seq_3639,yHMPu5000041818_Magnusiomyces_tetrasperma_Seq_5518,yHMPu5000034675_Blastobotrys_mokoenaii_Seq_1647,Arxula_adeninivorans_Seq_4185,N…	4	13	2	0.692308	0.5	9
OG1642	Node45, Node48, Node58, Node71	4	YKL210W	Eremothecium_coryli_Seq_1256,Eremothecium_sinecaudum_Seq_2648,yHAB143_Kazachstania_siamensis_Seq_3008,Nakaseomyces_bracarensis_Seq_1441,Nakaseomyces_nivariensis_Seq_9,Candida_auris_Seq_4687,yHMPu5000035662_Meyerozyma_caribbica_Seq_4631,yHMPu5000034675_Blastobotrys_mokoenaii_Seq_1156,Arxula_adeninivorans_Seq_78	4	17	3	0.529412	0.75	9
OG1188	Candida_auris_Seq_1183, Node32, Node43, yHMPu5000041818_Magnusiomyces_tetrasperma_Seq_1703	4	YHR203C	Arxula_adeninivorans_Seq_4296,yHMPu5000034675_Blastobotrys_mokoenaii_Seq_4070,Kluyveromyces_marxianus_Seq_5049,Eremothecium_coryli_Seq_4279,Eremothecium_sinecaudum_Seq_1831,Nakaseomyces_nivariensis_Seq_1916,yHAB143_Kazachstania_siamensis_Seq_489,Candida_auris_Seq_1183,yHMPu5000041818_Magnusiomyces_tetrasperma_Seq_1703	4	14	3	0.642857	0.75	9
OG1679	Node52, Node78, Node79, yHMPu5000034933_Kuraishia_molischiana_Seq_444	4	YLR305C	Ogataea_polymorpha_Seq_2808,yHMPu5000034885_Ogataea_zsoltii_Seq_2007,yHAB143_Kazachstania_siamensis_Seq_644,Nakaseomyces_bracarensis_Seq_3259,Nakaseomyces_nivariensis_Seq_2502,Kluyveromyces_marxianus_Seq_4790,Eremothecium_coryli_Seq_3822,Eremothecium_sinecaudum_Seq_1052,yHAB143_Kazachstania_siamensis_Seq_644,Nakaseomyces_bracarensis_Seq_3259,Nakaseomyces_nivariensis_Seq_2502,yHMPu5000034933_Kurai…	4	17	2	0.529412	0.5	9
OG1871	Node11, Node55, Node72, yHMPu5000034675_Blastobotrys_mokoenaii_Seq_5246	4	YDL084W	yHMPu5000034625_Pichia_kudriavzevii_Seq_2020,Ogataea_polymorpha_Seq_1427,yHMPu5000034885_Ogataea_zsoltii_Seq_475,yHMPu5000034933_Kuraishia_molischiana_Seq_1662,Nakaseomyces_bracarensis_Seq_5316,Nakaseomyces_nivariensis_Seq_4830,Saprochaete_clavata_Seq_4093,yHMPu5000041818_Magnusiomyces_tetrasperma_Seq_8698,yHMPu5000034675_Blastobotrys_mokoenaii_Seq_5246	4	17	3	0.529412	0.75	9
OG2101	Node1, Node10, Node42, Node43	4	YER141W	Nakaseomyces_bracarensis_Seq_2709,Nakaseomyces_nivariensis_Seq_3153,Kluyveromyces_marxianus_Seq_2734,Eremothecium_coryli_Seq_1798,Eremothecium_sinecaudum_Seq_387,Saprochaete_clavata_Seq_1664,yHMPu5000041818_Magnusiomyces_tetrasperma_Seq_6184,Arxula_adeninivorans_Seq_1168,yHMPu5000034675_Blastobotrys_mokoenaii_Seq_4933,Saprochaete_clavata_Seq_1664,yHMPu5000041818_Magnusiomyces_tetrasperma_Seq_6184	4	17	2	0.529412	0.5	9
OG3214	Candida_orthopsilosis_Seq_4229, Node13, Node51, Node64	4	YJL153C	yHMPu5000034675_Blastobotrys_mokoenaii_Seq_504,Arxula_adeninivorans_Seq_996,Saprochaete_clavata_Seq_6133,yHMPu5000041818_Magnusiomyces_tetrasperma_Seq_6031,Candida_auris_Seq_3060,yHMPu5000035662_Meyerozyma_caribbica_Seq_116,Nakaseomyces_bracarensis_Seq_347,Nakaseomyces_nivariensis_Seq_4454,Candida_orthopsilosis_Seq_4229	4	15	3	0.6	0.75	9
OG1470	Node40, Node5, Node76, Node79	4	YGL055W	yHMPu5000034675_Blastobotrys_mokoenaii_Seq_4522,Arxula_adeninivorans_Seq_1607,Ogataea_polymorpha_Seq_3257,yHMPu5000034885_Ogataea_zsoltii_Seq_3337,Nakaseomyces_bracarensis_Seq_3017,Nakaseomyces_nivariensis_Seq_4210,Kluyveromyces_marxianus_Seq_836,Eremothecium_coryli_Seq_495,Eremothecium_sinecaudum_Seq_1380	4	17	3	0.529412	0.75	9
OG3153	Candida_orthopsilosis_Seq_3084, Node12, Node38, Node6	4	YBR146W	Ogataea_polymorpha_Seq_2987,yHMPu5000034885_Ogataea_zsoltii_Seq_962,yHMPu5000034675_Blastobotrys_mokoenaii_Seq_3585,Arxula_adeninivorans_Seq_3736,Saprochaete_clavata_Seq_3703,yHMPu5000041818_Magnusiomyces_tetrasperma_Seq_8534,Candida_auris_Seq_2555,yHMPu5000035662_Meyerozyma_caribbica_Seq_4585,Candida_orthopsilosis_Seq_3084	4	16	3	0.5625	0.75	9
OG4360	Node21, Node28, Node58, Node62	4	YJL166W	yHAB143_Kazachstania_siamensis_Seq_2560,Nakaseomyces_bracarensis_Seq_3735,Nakaseomyces_nivariensis_Seq_4137,Ogataea_polymorpha_Seq_4119,yHMPu5000034885_Ogataea_zsoltii_Seq_3492,yHMPu5000034675_Blastobotrys_mokoenaii_Seq_2616,Arxula_adeninivorans_Seq_204,Saprochaete_clavata_Seq_2376,yHMPu5000041818_Magnusiomyces_tetrasperma_Seq_2121	4	11	3	0.818182	0.75	9
OG4890	Node13, Node18, Node50, yHMPu5000034675_Blastobotrys_mokoenaii_Seq_5603	4	YBR222C	Ogataea_polymorpha_Seq_1184,yHMPu5000034885_Ogataea_zsoltii_Seq_3205,yHAB143_Kazachstania_siamensis_Seq_4864,Nakaseomyces_bracarensis_Seq_4695,Nakaseomyces_nivariensis_Seq_4234,Eremothecium_coryli_Seq_1464,Eremothecium_sinecaudum_Seq_2111,yHAB143_Kazachstania_siamensis_Seq_4864,Nakaseomyces_bracarensis_Seq_4695,Nakaseomyces_nivariensis_Seq_4234,yHMPu5000034675_Blastobotrys_mokoenaii_Seq_5603,Arxu…	4	12	3	0.75	0.75	9
OG1438	Node34, Node36, Node52, Node58	4	YLL040C	yHMPu5000034933_Kuraishia_molischiana_Seq_1881,yHMPu5000034885_Ogataea_zsoltii_Seq_3977,yHMPu5000034625_Pichia_kudriavzevii_Seq_199,yHMPu5000034885_Ogataea_zsoltii_Seq_3977,yHMPu5000034625_Pichia_kudriavzevii_Seq_199,Kluyveromyces_marxianus_Seq_2896,Eremothecium_coryli_Seq_710,Eremothecium_sinecaudum_Seq_3036,yHAB143_Kazachstania_siamensis_Seq_3367,Nakaseomyces_bracarensis_Seq_701,Nakaseomyces_ni…	4	16	2	0.5625	0.5	9
OG1909	Kluyveromyces_marxianus_Seq_4933, Node10, Node45, Node67	4	YDR129C	Candida_orthopsilosis_Seq_4402,Candida_auris_Seq_278,yHMPu5000035662_Meyerozyma_caribbica_Seq_1622,yHMPu5000034675_Blastobotrys_mokoenaii_Seq_5826,Arxula_adeninivorans_Seq_4700,yHAB143_Kazachstania_siamensis_Seq_112,Nakaseomyces_bracarensis_Seq_502,Nakaseomyces_nivariensis_Seq_553,Kluyveromyces_marxianus_Seq_4933	4	14	3	0.642857	0.75	9
OG1490	Node15, Node59, Node77	3	YFL007W	yHAB143_Kazachstania_siamensis_Seq_1203,Nakaseomyces_bracarensis_Seq_22,Nakaseomyces_nivariensis_Seq_2329,Candida_orthopsilosis_Seq_4601,Candida_auris_Seq_4959,yHMPu5000035662_Meyerozyma_caribbica_Seq_843,yHMPu5000034933_Kuraishia_molischiana_Seq_1250,yHMPu5000034625_Pichia_kudriavzevii_Seq_4193,yHMPu5000034885_Ogataea_zsoltii_Seq_2861	4	16	3	0.5625	0.75	9
OG2077	Node13, Node14, Node41	3	YFL036W	yHAB143_Kazachstania_siamensis_Seq_1901,Nakaseomyces_bracarensis_Seq_2494,Nakaseomyces_nivariensis_Seq_3270,Kluyveromyces_marxianus_Seq_32,Eremothecium_coryli_Seq_3108,Eremothecium_sinecaudum_Seq_456,yHAB143_Kazachstania_siamensis_Seq_1901,Nakaseomyces_bracarensis_Seq_2494,Nakaseomyces_nivariensis_Seq_3270,Candida_orthopsilosis_Seq_3652,Candida_auris_Seq_1255,yHMPu5000035662_Meyerozyma_caribbica_…	4	17	2	0.529412	0.5	9
OG2720	Node29, Node73, yHAB143_Kazachstania_siamensis_Seq_2239	3	YIL140W	yHAB143_Kazachstania_siamensis_Seq_2239,Nakaseomyces_bracarensis_Seq_1836,Nakaseomyces_nivariensis_Seq_4887,Kluyveromyces_marxianus_Seq_5027,Eremothecium_sinecaudum_Seq_2289,Eremothecium_coryli_Seq_3375,yHMPu5000034933_Kuraishia_molischiana_Seq_2677,Ogataea_polymorpha_Seq_2358,yHMPu5000034885_Ogataea_zsoltii_Seq_4060,yHAB143_Kazachstania_siamensis_Seq_2239	4	16	2	0.5625	0.5	9
OG2181	Node57, Node63, Node72	3	YBR234C	Eremothecium_coryli_Seq_107,Eremothecium_sinecaudum_Seq_2728,Kluyveromyces_marxianus_Seq_2237,yHAB143_Kazachstania_siamensis_Seq_2230,Nakaseomyces_bracarensis_Seq_1026,Nakaseomyces_nivariensis_Seq_2472,yHAB143_Kazachstania_siamensis_Seq_2230,Nakaseomyces_bracarensis_Seq_1026,Nakaseomyces_nivariensis_Seq_2472,Candida_orthopsilosis_Seq_3979,Candida_auris_Seq_3169,yHMPu5000035662_Meyerozyma_caribbic…	4	16	2	0.5625	0.5	9
OG3436	Node26, Node3, Node9	3	YOR112W	Candida_orthopsilosis_Seq_3147,Candida_auris_Seq_4581,yHMPu5000035662_Meyerozyma_caribbica_Seq_1898,Ogataea_polymorpha_Seq_2326,yHMPu5000034885_Ogataea_zsoltii_Seq_3139,Ogataea_polymorpha_Seq_2326,yHMPu5000034885_Ogataea_zsoltii_Seq_3139,Saprochaete_clavata_Seq_365,yHMPu5000041818_Magnusiomyces_tetrasperma_Seq_4447,yHMPu5000034675_Blastobotrys_mokoenaii_Seq_669,Arxula_adeninivorans_Seq_3194	4	15	3	0.6	0.75	9
OG3548	Node27, Node45, Node54	3	YKR003W	Arxula_adeninivorans_Seq_3851,yHMPu5000034675_Blastobotrys_mokoenaii_Seq_304,yHMPu5000041818_Magnusiomyces_tetrasperma_Seq_3632,Saprochaete_clavata_Seq_2348,Kluyveromyces_marxianus_Seq_303,Nakaseomyces_bracarensis_Seq_957,Nakaseomyces_nivariensis_Seq_148,Eremothecium_coryli_Seq_1012,Eremothecium_sinecaudum_Seq_4008	4	15	2	0.6	0.5	9
OG2898	Node13, Node54, Node72	3	YLR071C	yHAB143_Kazachstania_siamensis_Seq_4991,Nakaseomyces_bracarensis_Seq_3455,Nakaseomyces_nivariensis_Seq_5166,yHMPu5000034625_Pichia_kudriavzevii_Seq_2084,yHMPu5000034933_Kuraishia_molischiana_Seq_244,Ogataea_polymorpha_Seq_2085,yHMPu5000034885_Ogataea_zsoltii_Seq_2636,Saprochaete_clavata_Seq_2556,yHMPu5000041818_Magnusiomyces_tetrasperma_Seq_5566	4	16	3	0.5625	0.75	9
OG2046	Node14, Node49, Node51	3	YKL165C	yHAB143_Kazachstania_siamensis_Seq_1677,Kluyveromyces_marxianus_Seq_3317,Eremothecium_coryli_Seq_423,Eremothecium_sinecaudum_Seq_3497,Nakaseomyces_bracarensis_Seq_1714,Nakaseomyces_nivariensis_Seq_3339,yHMPu5000034933_Kuraishia_molischiana_Seq_1664,Ogataea_polymorpha_Seq_433,yHMPu5000034885_Ogataea_zsoltii_Seq_2363,Ogataea_polymorpha_Seq_433,yHMPu5000034885_Ogataea_zsoltii_Seq_2363	4	17	2	0.529412	0.5	9
OG1665	Node12, Node34, Node81	3	YER052C	yHAB143_Kazachstania_siamensis_Seq_4109,Nakaseomyces_bracarensis_Seq_5063,Nakaseomyces_nivariensis_Seq_1249,Ogataea_polymorpha_Seq_3260,yHMPu5000034885_Ogataea_zsoltii_Seq_793,yHMPu5000034675_Blastobotrys_mokoenaii_Seq_5235,Arxula_adeninivorans_Seq_2408,Saprochaete_clavata_Seq_655,yHMPu5000041818_Magnusiomyces_tetrasperma_Seq_6057	4	17	3	0.529412	0.75	9
OG3303	Node10, Node63, Node70	3	YLR212C	yHMPu5000034675_Blastobotrys_mokoenaii_Seq_655,Arxula_adeninivorans_Seq_4102,Saprochaete_clavata_Seq_3159,yHMPu5000041818_Magnusiomyces_tetrasperma_Seq_6551,yHAB143_Kazachstania_siamensis_Seq_3677,Nakaseomyces_bracarensis_Seq_5362,Nakaseomyces_nivariensis_Seq_4402,Eremothecium_coryli_Seq_1238,Eremothecium_sinecaudum_Seq_4215	4	14	2	0.642857	0.5	9
OG1715	Node25, Node74, yHAB143_Kazachstania_siamensis_Seq_4317	3	YFL008W	Saprochaete_clavata_Seq_6204,yHMPu5000041818_Magnusiomyces_tetrasperma_Seq_3803,yHMPu5000034675_Blastobotrys_mokoenaii_Seq_150,Arxula_adeninivorans_Seq_2596,yHAB143_Kazachstania_siamensis_Seq_4317,Nakaseomyces_bracarensis_Seq_1929,Kluyveromyces_marxianus_Seq_2225,Eremothecium_coryli_Seq_1646,Eremothecium_sinecaudum_Seq_2423,yHAB143_Kazachstania_siamensis_Seq_4317	4	16	2	0.5625	0.5	9
OG2140	Node2, Node87, Node89	3	YMR049C	yHAB143_Kazachstania_siamensis_Seq_3607,Kluyveromyces_marxianus_Seq_2118,Eremothecium_coryli_Seq_3591,Eremothecium_sinecaudum_Seq_1600,Nakaseomyces_bracarensis_Seq_897,Nakaseomyces_nivariensis_Seq_1495,yHMPu5000034933_Kuraishia_molischiana_Seq_4383,Ogataea_polymorpha_Seq_2580,yHMPu5000034885_Ogataea_zsoltii_Seq_1564,Ogataea_polymorpha_Seq_2580,yHMPu5000034885_Ogataea_zsoltii_Seq_1564	4	17	2	0.529412	0.5	9
OG1893	Node49, Node51, Node85	3	YLR274W	yHMPu5000034933_Kuraishia_molischiana_Seq_5198,Ogataea_polymorpha_Seq_3900,yHMPu5000034885_Ogataea_zsoltii_Seq_3806,Ogataea_polymorpha_Seq_3900,yHMPu5000034885_Ogataea_zsoltii_Seq_3806,yHAB143_Kazachstania_siamensis_Seq_4834,Nakaseomyces_bracarensis_Seq_1805,Nakaseomyces_nivariensis_Seq_3724,Kluyveromyces_marxianus_Seq_866,Eremothecium_coryli_Seq_620,Eremothecium_sinecaudum_Seq_3648	4	17	2	0.529412	0.5	9
OG1454	Candida_auris_Seq_4921, Node89, Node9	3	YNL096C	Kluyveromyces_marxianus_Seq_2309,yHAB143_Kazachstania_siamensis_Seq_855,Nakaseomyces_bracarensis_Seq_2631,Nakaseomyces_nivariensis_Seq_5069,Eremothecium_coryli_Seq_373,Eremothecium_sinecaudum_Seq_892,Candida_orthopsilosis_Seq_2406,Candida_auris_Seq_4921,yHMPu5000035662_Meyerozyma_caribbica_Seq_666,Candida_auris_Seq_4921	4	16	2	0.5625	0.5	9
OG2079	Node1, Node11, Node64	3	YHR027C	Candida_orthopsilosis_Seq_2033,Candida_auris_Seq_3401,yHMPu5000035662_Meyerozyma_caribbica_Seq_1856,yHMPu5000034933_Kuraishia_molischiana_Seq_5286,Ogataea_polymorpha_Seq_2184,yHMPu5000034885_Ogataea_zsoltii_Seq_4424,yHAB143_Kazachstania_siamensis_Seq_2992,Nakaseomyces_bracarensis_Seq_913,Nakaseomyces_nivariensis_Seq_1265	4	17	3	0.529412	0.75	9
OG1703	Node13, Node89, Node91	3	YER164W	yHAB143_Kazachstania_siamensis_Seq_630,Nakaseomyces_bracarensis_Seq_3679,Nakaseomyces_nivariensis_Seq_655,Kluyveromyces_marxianus_Seq_4046,Eremothecium_coryli_Seq_2428,Eremothecium_sinecaudum_Seq_1520,yHMPu5000034933_Kuraishia_molischiana_Seq_1666,Ogataea_polymorpha_Seq_2312,yHMPu5000034885_Ogataea_zsoltii_Seq_938,Ogataea_polymorpha_Seq_2312,yHMPu5000034885_Ogataea_zsoltii_Seq_938	4	17	2	0.529412	0.5	9
OG1389	Node27, Node85	2	YHR042W	yHAB143_Kazachstania_siamensis_Seq_2165,Eremothecium_coryli_Seq_3635,Eremothecium_sinecaudum_Seq_3125,Kluyveromyces_marxianus_Seq_5104,Nakaseomyces_bracarensis_Seq_3423,Nakaseomyces_nivariensis_Seq_4303,Candida_orthopsilosis_Seq_720,yHMPu5000035662_Meyerozyma_caribbica_Seq_1541,Candida_auris_Seq_605	4	16	2	0.5625	0.5	9
OG3995	Node1, Node53	2	YLR205C	Kluyveromyces_marxianus_Seq_4815,yHAB143_Kazachstania_siamensis_Seq_1800,Eremothecium_coryli_Seq_4234,Nakaseomyces_bracarensis_Seq_21,Nakaseomyces_nivariensis_Seq_2309,yHMPu5000034885_Ogataea_zsoltii_Seq_4772,yHMPu5000034933_Kuraishia_molischiana_Seq_3478,Ogataea_polymorpha_Seq_1627,yHMPu5000034625_Pichia_kudriavzevii_Seq_2810	4	14	2	0.642857	0.5	9
OG1248	Node43, Node9	2	YDR457W	yHAB143_Kazachstania_siamensis_Seq_80,Nakaseomyces_bracarensis_Seq_2416,Nakaseomyces_nivariensis_Seq_1820,Kluyveromyces_marxianus_Seq_2758,Eremothecium_coryli_Seq_3040,Eremothecium_sinecaudum_Seq_4149,Candida_orthopsilosis_Seq_159,Candida_auris_Seq_4818,yHMPu5000035662_Meyerozyma_caribbica_Seq_3560	4	16	2	0.5625	0.5	9
OG1789	Node15, Node55	2	YPL125W	yHMPu5000034625_Pichia_kudriavzevii_Seq_362,yHMPu5000034933_Kuraishia_molischiana_Seq_4253,Ogataea_polymorpha_Seq_1238,yHMPu5000034885_Ogataea_zsoltii_Seq_1563,Eremothecium_coryli_Seq_437,Eremothecium_sinecaudum_Seq_2754,yHAB143_Kazachstania_siamensis_Seq_5160,Nakaseomyces_bracarensis_Seq_2878,Nakaseomyces_nivariensis_Seq_4621	4	16	2	0.5625	0.5	9
OG1723	Node23, Node78	2	YLR384C	yHAB143_Kazachstania_siamensis_Seq_1930,Nakaseomyces_bracarensis_Seq_552,Nakaseomyces_nivariensis_Seq_3303,yHMPu5000035662_Meyerozyma_caribbica_Seq_2990,Candida_orthopsilosis_Seq_835,Candida_auris_Seq_1772,yHMPu5000034933_Kuraishia_molischiana_Seq_52,Ogataea_polymorpha_Seq_2918,yHMPu5000034885_Ogataea_zsoltii_Seq_911	4	17	3	0.529412	0.75	9
OG1860	Node50, Node83	2	YMR128W	Kluyveromyces_marxianus_Seq_935,Eremothecium_coryli_Seq_3408,Eremothecium_sinecaudum_Seq_2442,Nakaseomyces_bracarensis_Seq_4554,Nakaseomyces_nivariensis_Seq_1756,Saprochaete_clavata_Seq_5746,yHMPu5000041818_Magnusiomyces_tetrasperma_Seq_7170,yHMPu5000034675_Blastobotrys_mokoenaii_Seq_4755,Arxula_adeninivorans_Seq_2469	4	14	2	0.642857	0.5	9
OG3901	Node17, Node60	2	YHR031C	Kluyveromyces_marxianus_Seq_2823,Eremothecium_coryli_Seq_4026,Eremothecium_sinecaudum_Seq_364,yHMPu5000034625_Pichia_kudriavzevii_Seq_1964,Ogataea_polymorpha_Seq_328,yHMPu5000034885_Ogataea_zsoltii_Seq_4730,Candida_auris_Seq_2368,yHMPu5000034675_Blastobotrys_mokoenaii_Seq_1949,Arxula_adeninivorans_Seq_5067	4	15	4	0.6	1	9
OG2666	Node12, Node38	2	YIL057C	yHAB143_Kazachstania_siamensis_Seq_3600,Nakaseomyces_bracarensis_Seq_1473,Nakaseomyces_nivariensis_Seq_792,Eremothecium_sinecaudum_Seq_2673,Kluyveromyces_marxianus_Seq_3721,yHMPu5000034885_Ogataea_zsoltii_Seq_4364,yHMPu5000034933_Kuraishia_molischiana_Seq_4684,yHMPu5000034625_Pichia_kudriavzevii_Seq_3837,Ogataea_polymorpha_Seq_1264	4	12	2	0.75	0.5	9
OG3326	Node14, Node25	2	YOL034W	yHMPu5000034933_Kuraishia_molischiana_Seq_2389,yHMPu5000034625_Pichia_kudriavzevii_Seq_1045,Ogataea_polymorpha_Seq_1604,yHMPu5000034885_Ogataea_zsoltii_Seq_1487,Eremothecium_coryli_Seq_398,Kluyveromyces_marxianus_Seq_3499,yHAB143_Kazachstania_siamensis_Seq_3872,Nakaseomyces_bracarensis_Seq_3066,Nakaseomyces_nivariensis_Seq_1914	4	16	2	0.5625	0.5	9
OG1946	Node15, Node25	2	YMR093W	Candida_orthopsilosis_Seq_2165,Candida_auris_Seq_1808,yHMPu5000035662_Meyerozyma_caribbica_Seq_1171,Kluyveromyces_marxianus_Seq_1384,Eremothecium_coryli_Seq_2929,Eremothecium_sinecaudum_Seq_4114,yHAB143_Kazachstania_siamensis_Seq_4531,Nakaseomyces_bracarensis_Seq_2590,Nakaseomyces_nivariensis_Seq_3155	4	17	2	0.529412	0.5	9
OG2790	Node4, Node69	2	YOR334W	Candida_auris_Seq_1079,Candida_orthopsilosis_Seq_202,yHMPu5000035662_Meyerozyma_caribbica_Seq_1381,yHAB143_Kazachstania_siamensis_Seq_1150,Nakaseomyces_bracarensis_Seq_3579,Nakaseomyces_nivariensis_Seq_1617,Kluyveromyces_marxianus_Seq_497,Eremothecium_coryli_Seq_4282,Eremothecium_sinecaudum_Seq_521	4	16	2	0.5625	0.5	9
OG2208	Node35, Node77	2	YER143W	yHAB143_Kazachstania_siamensis_Seq_986,Nakaseomyces_bracarensis_Seq_1966,Nakaseomyces_nivariensis_Seq_2036,Kluyveromyces_marxianus_Seq_2330,Eremothecium_coryli_Seq_2359,Eremothecium_sinecaudum_Seq_2202,Candida_orthopsilosis_Seq_5083,Candida_auris_Seq_4801,yHMPu5000035662_Meyerozyma_caribbica_Seq_4763	4	16	2	0.5625	0.5	9
OG3341	Node2, Node87	2	YPR025C	yHMPu5000035662_Meyerozyma_caribbica_Seq_3561,Candida_auris_Seq_4107,Candida_orthopsilosis_Seq_2136,yHMPu5000034675_Blastobotrys_mokoenaii_Seq_4759,Arxula_adeninivorans_Seq_2865,yHMPu5000041818_Magnusiomyces_tetrasperma_Seq_6924,Saprochaete_clavata_Seq_5524,Eremothecium_coryli_Seq_3879,Eremothecium_sinecaudum_Seq_3330	4	15	3	0.6	0.75	9
OG2034	Node40, Node61	2	YPR019W	yHMPu5000034933_Kuraishia_molischiana_Seq_3057,Ogataea_polymorpha_Seq_3216,yHMPu5000034885_Ogataea_zsoltii_Seq_2627,yHAB143_Kazachstania_siamensis_Seq_2300,Nakaseomyces_bracarensis_Seq_2909,Nakaseomyces_nivariensis_Seq_1037,Kluyveromyces_marxianus_Seq_4449,Eremothecium_coryli_Seq_3030,Eremothecium_sinecaudum_Seq_192	4	17	2	0.529412	0.5	9
OG2611	Node68, Node79	2	YNL139C	yHAB143_Kazachstania_siamensis_Seq_3011,Nakaseomyces_bracarensis_Seq_1740,Nakaseomyces_nivariensis_Seq_4862,Kluyveromyces_marxianus_Seq_3535,Eremothecium_coryli_Seq_2536,Eremothecium_sinecaudum_Seq_1552,Candida_auris_Seq_4963,yHMPu5000035662_Meyerozyma_caribbica_Seq_714,Candida_orthopsilosis_Seq_1227	4	16	2	0.5625	0.5	9
OG1817	Node14, Node89	2	YOL021C	yHAB143_Kazachstania_siamensis_Seq_1606,Nakaseomyces_bracarensis_Seq_5326,Nakaseomyces_nivariensis_Seq_1272,Kluyveromyces_marxianus_Seq_1934,Eremothecium_coryli_Seq_1541,Eremothecium_sinecaudum_Seq_61,Candida_orthopsilosis_Seq_2312,Candida_auris_Seq_2262,yHMPu5000035662_Meyerozyma_caribbica_Seq_229	4	17	2	0.529412	0.5	9
OG3889	Node47, Node71	2	YKL007W	yHMPu5000034625_Pichia_kudriavzevii_Seq_1119,yHMPu5000034933_Kuraishia_molischiana_Seq_137,Ogataea_polymorpha_Seq_1318,yHMPu5000034885_Ogataea_zsoltii_Seq_981,Nakaseomyces_bracarensis_Seq_4415,Nakaseomyces_nivariensis_Seq_4586,Kluyveromyces_marxianus_Seq_3782,Eremothecium_coryli_Seq_651,Eremothecium_sinecaudum_Seq_2419	4	15	2	0.6	0.5	9
OG2360	Node25, Node53	2	YMR285C	Eremothecium_sinecaudum_Seq_1659,yHAB143_Kazachstania_siamensis_Seq_1061,Eremothecium_coryli_Seq_2878,Kluyveromyces_marxianus_Seq_807,Nakaseomyces_bracarensis_Seq_5196,Nakaseomyces_nivariensis_Seq_4893,yHMPu5000034933_Kuraishia_molischiana_Seq_3839,Ogataea_polymorpha_Seq_1822,yHMPu5000034885_Ogataea_zsoltii_Seq_369	4	16	2	0.5625	0.5	9
OG3525	Node5, Node59	2	YKL106W	yHMPu5000034933_Kuraishia_molischiana_Seq_4882,Ogataea_polymorpha_Seq_2958,yHMPu5000034885_Ogataea_zsoltii_Seq_1275,Eremothecium_sinecaudum_Seq_3374,Eremothecium_coryli_Seq_1690,Kluyveromyces_marxianus_Seq_3536,yHAB143_Kazachstania_siamensis_Seq_4971,Nakaseomyces_bracarensis_Seq_5022,Nakaseomyces_nivariensis_Seq_5172	4	16	2	0.5625	0.5	9
OG1915	Arxula_adeninivorans_Seq_769, Candida_auris_Seq_2020, Candida_orthopsilosis_Seq_2345, Node28, Node30, Node53, Node57, Saprochaete_clavata_Seq_2759	8		yHMPu5000041818_Magnusiomyces_tetrasperma_Seq_5343,yHMPu5000034675_Blastobotrys_mokoenaii_Seq_5598,Arxula_adeninivorans_Seq_769,yHMPu5000034675_Blastobotrys_mokoenaii_Seq_5598,Arxula_adeninivorans_Seq_769,Candida_orthopsilosis_Seq_2345,Candida_auris_Seq_2020,yHMPu5000034933_Kuraishia_molischiana_Seq_1614,yHMPu5000035662_Meyerozyma_caribbica_Seq_876,yHMPu5000034933_Kuraishia_molischiana_Seq_1614,y…	4	9	3	0.888889	0.75	8
OG1374	Arxula_adeninivorans_Seq_3330, Candida_auris_Seq_449, Candida_orthopsilosis_Seq_2966, Node71, Ogataea_polymorpha_Seq_2766, yHMPu5000034885_Ogataea_zsoltii_Seq_3490, yHMPu5000034933_Kuraishia_molischiana_Seq_3804	7	YML028W	Eremothecium_coryli_Seq_2832,Kluyveromyces_marxianus_Seq_1428,Arxula_adeninivorans_Seq_3330,Candida_auris_Seq_449,Candida_orthopsilosis_Seq_2966,Ogataea_polymorpha_Seq_2766,yHMPu5000034885_Ogataea_zsoltii_Seq_3490,yHMPu5000034933_Kuraishia_molischiana_Seq_3804	4	15	4	0.533333	1	8
OG1310	Candida_orthopsilosis_Seq_1912, Nakaseomyces_nivariensis_Seq_4425, Node21, Node30, Node40, yHMPu5000034933_Kuraishia_molischiana_Seq_4080, yHMPu5000035662_Meyerozyma_caribbica_Seq_82	7	YDR256C	yHMPu5000034675_Blastobotrys_mokoenaii_Seq_4242,Arxula_adeninivorans_Seq_3818,Nakaseomyces_bracarensis_Seq_1890,Nakaseomyces_nivariensis_Seq_4425,Candida_orthopsilosis_Seq_1912,Candida_auris_Seq_941,yHMPu5000035662_Meyerozyma_caribbica_Seq_82,Candida_orthopsilosis_Seq_1912,Nakaseomyces_nivariensis_Seq_4425,yHMPu5000034933_Kuraishia_molischiana_Seq_4080,yHMPu5000035662_Meyerozyma_caribbica_Seq_82	4	16	4	0.5	1	8
OG1323	Candida_auris_Seq_3763, Candida_orthopsilosis_Seq_753, Node18, Node20, Node60, yHAB143_Kazachstania_siamensis_Seq_1337	6	YER102W	Kluyveromyces_marxianus_Seq_3265,yHAB143_Kazachstania_siamensis_Seq_1337,Nakaseomyces_bracarensis_Seq_4928,Nakaseomyces_nivariensis_Seq_1667,yHAB143_Kazachstania_siamensis_Seq_1337,Nakaseomyces_bracarensis_Seq_4928,Nakaseomyces_nivariensis_Seq_1667,Saprochaete_clavata_Seq_2508,yHMPu5000041818_Magnusiomyces_tetrasperma_Seq_3697,Candida_auris_Seq_3763,Candida_orthopsilosis_Seq_753,yHAB143_Kazachsta…	4	17	3	0.470588	0.75	8
OG1786	Arxula_adeninivorans_Seq_1028, Node1, Node10, Node18, yHMPu5000034885_Ogataea_zsoltii_Seq_4973, yHMPu5000041818_Magnusiomyces_tetrasperma_Seq_2174	6	YOR136W	Candida_orthopsilosis_Seq_3369,Candida_auris_Seq_3487,yHMPu5000035662_Meyerozyma_caribbica_Seq_678,yHMPu5000034933_Kuraishia_molischiana_Seq_1554,yHMPu5000034885_Ogataea_zsoltii_Seq_4973,yHMPu5000034675_Blastobotrys_mokoenaii_Seq_3048,Arxula_adeninivorans_Seq_1028,Arxula_adeninivorans_Seq_1028,yHMPu5000034885_Ogataea_zsoltii_Seq_4973,yHMPu5000041818_Magnusiomyces_tetrasperma_Seq_2174	4	16	3	0.5	0.75	8
OG1569	Node10, Node45, Node61, yHAB143_Kazachstania_siamensis_Seq_3857, yHMPu5000034885_Ogataea_zsoltii_Seq_847, yHMPu5000041818_Magnusiomyces_tetrasperma_Seq_784	6	YLR355C	Saprochaete_clavata_Seq_6076,yHMPu5000041818_Magnusiomyces_tetrasperma_Seq_784,yHMPu5000035662_Meyerozyma_caribbica_Seq_1077,Candida_auris_Seq_3640,Nakaseomyces_bracarensis_Seq_1686,Nakaseomyces_nivariensis_Seq_3003,yHAB143_Kazachstania_siamensis_Seq_3857,yHMPu5000034885_Ogataea_zsoltii_Seq_847,yHMPu5000041818_Magnusiomyces_tetrasperma_Seq_784	4	17	4	0.470588	1	8
OG2580	Candida_orthopsilosis_Seq_3872, Node31, Node32, Node48, Saprochaete_clavata_Seq_6339, yHMPu5000034625_Pichia_kudriavzevii_Seq_3164	6	YOL040C	Ogataea_polymorpha_Seq_626,yHMPu5000034885_Ogataea_zsoltii_Seq_3609,yHMPu5000034933_Kuraishia_molischiana_Seq_4686,yHMPu5000034625_Pichia_kudriavzevii_Seq_3164,Candida_orthopsilosis_Seq_3872,yHMPu5000035662_Meyerozyma_caribbica_Seq_3990,Ogataea_polymorpha_Seq_626,yHMPu5000034885_Ogataea_zsoltii_Seq_3609,yHMPu5000034933_Kuraishia_molischiana_Seq_4686,yHMPu5000034625_Pichia_kudriavzevii_Seq_3164,Sa…	4	16	3	0.5	0.75	8
OG2543	Candida_auris_Seq_2224, Nakaseomyces_nivariensis_Seq_4512, Node2, Node65, yHMPu5000034625_Pichia_kudriavzevii_Seq_3391, yHMPu5000034675_Blastobotrys_mokoenaii_Seq_1309	6	YMR121C	yHMPu5000034885_Ogataea_zsoltii_Seq_3156,yHMPu5000034625_Pichia_kudriavzevii_Seq_3391,Kluyveromyces_marxianus_Seq_800,Eremothecium_coryli_Seq_2030,Eremothecium_sinecaudum_Seq_2271,Candida_auris_Seq_2224,Nakaseomyces_nivariensis_Seq_4512,yHMPu5000034625_Pichia_kudriavzevii_Seq_3391,yHMPu5000034675_Blastobotrys_mokoenaii_Seq_1309	4	16	4	0.5	1	8
OG2437	Nakaseomyces_nivariensis_Seq_1647, Node2, Node26, Node64, yHMPu5000034933_Kuraishia_molischiana_Seq_1148, yHMPu5000041818_Magnusiomyces_tetrasperma_Seq_4639	6	YGR034W	Candida_auris_Seq_3704,Candida_orthopsilosis_Seq_4203,yHMPu5000035662_Meyerozyma_caribbica_Seq_4278,Nakaseomyces_bracarensis_Seq_1022,Nakaseomyces_nivariensis_Seq_1647,Saprochaete_clavata_Seq_2203,yHMPu5000041818_Magnusiomyces_tetrasperma_Seq_4639,Nakaseomyces_nivariensis_Seq_1647,yHMPu5000034933_Kuraishia_molischiana_Seq_1148,yHMPu5000041818_Magnusiomyces_tetrasperma_Seq_4639	4	16	4	0.5	1	8
OG4617	Arxula_adeninivorans_Seq_3839, Node28, Node31, Node50, yHMPu5000034625_Pichia_kudriavzevii_Seq_3017, yHMPu5000041818_Magnusiomyces_tetrasperma_Seq_2259	6		yHMPu5000034933_Kuraishia_molischiana_Seq_2158,yHMPu5000034885_Ogataea_zsoltii_Seq_1262,Candida_auris_Seq_2301,yHMPu5000035662_Meyerozyma_caribbica_Seq_4005,yHMPu5000034675_Blastobotrys_mokoenaii_Seq_2974,Arxula_adeninivorans_Seq_3839,Arxula_adeninivorans_Seq_3839,yHMPu5000034625_Pichia_kudriavzevii_Seq_3017,yHMPu5000041818_Magnusiomyces_tetrasperma_Seq_2259	4	10	3	0.8	0.75	8
OG1521	Node19, Node30, Node66, Node70, yHMPu5000034933_Kuraishia_molischiana_Seq_538	5	YDL168W	Candida_orthopsilosis_Seq_4167,Candida_auris_Seq_2095,Nakaseomyces_bracarensis_Seq_881,Nakaseomyces_nivariensis_Seq_706,yHMPu5000034625_Pichia_kudriavzevii_Seq_33,yHMPu5000034933_Kuraishia_molischiana_Seq_538,Ogataea_polymorpha_Seq_1788,yHMPu5000034885_Ogataea_zsoltii_Seq_2998,Ogataea_polymorpha_Seq_1788,yHMPu5000034885_Ogataea_zsoltii_Seq_2998,yHMPu5000034933_Kuraishia_molischiana_Seq_538	4	17	3	0.470588	0.75	8
OG2740	Arxula_adeninivorans_Seq_5349, Candida_orthopsilosis_Seq_2698, Node6, Node7, yHAB143_Kazachstania_siamensis_Seq_2013	5	YDR226W	yHAB143_Kazachstania_siamensis_Seq_2013,Nakaseomyces_bracarensis_Seq_4421,Nakaseomyces_nivariensis_Seq_2578,Kluyveromyces_marxianus_Seq_2995,Eremothecium_coryli_Seq_3672,Eremothecium_sinecaudum_Seq_3589,yHAB143_Kazachstania_siamensis_Seq_2013,Nakaseomyces_bracarensis_Seq_4421,Nakaseomyces_nivariensis_Seq_2578,Arxula_adeninivorans_Seq_5349,Candida_orthopsilosis_Seq_2698,yHAB143_Kazachstania_siamen…	4	16	3	0.5	0.75	8
OG4767	Arxula_adeninivorans_Seq_4015, Candida_orthopsilosis_Seq_4908, Node18, Node37, Node58	5		yHMPu5000034933_Kuraishia_molischiana_Seq_5518,Ogataea_polymorpha_Seq_713,yHMPu5000034885_Ogataea_zsoltii_Seq_2895,Saprochaete_clavata_Seq_2982,yHMPu5000041818_Magnusiomyces_tetrasperma_Seq_4061,yHMPu5000034675_Blastobotrys_mokoenaii_Seq_255,Arxula_adeninivorans_Seq_4015,Arxula_adeninivorans_Seq_4015,Candida_orthopsilosis_Seq_4908	4	9	3	0.888889	0.75	8
OG3115	Node13, Node14, Node52, yHAB143_Kazachstania_siamensis_Seq_553, yHMPu5000034933_Kuraishia_molischiana_Seq_2429	5	YEL058W	yHMPu5000034675_Blastobotrys_mokoenaii_Seq_1348,Arxula_adeninivorans_Seq_2768,Saprochaete_clavata_Seq_2085,yHMPu5000041818_Magnusiomyces_tetrasperma_Seq_5852,yHMPu5000034675_Blastobotrys_mokoenaii_Seq_1348,Arxula_adeninivorans_Seq_2768,Eremothecium_coryli_Seq_4355,Eremothecium_sinecaudum_Seq_997,yHAB143_Kazachstania_siamensis_Seq_553,yHMPu5000034933_Kuraishia_molischiana_Seq_2429	4	15	3	0.533333	0.75	8
OG2103	Node14, Node75, Node78, yHMPu5000034675_Blastobotrys_mokoenaii_Seq_3180, yHMPu5000034885_Ogataea_zsoltii_Seq_573	5	YOR046C	yHAB143_Kazachstania_siamensis_Seq_1877,Nakaseomyces_bracarensis_Seq_3149,Nakaseomyces_nivariensis_Seq_3017,Ogataea_polymorpha_Seq_1502,yHMPu5000034885_Ogataea_zsoltii_Seq_573,yHMPu5000035662_Meyerozyma_caribbica_Seq_2666,Candida_auris_Seq_5096,yHMPu5000034675_Blastobotrys_mokoenaii_Seq_3180,yHMPu5000034885_Ogataea_zsoltii_Seq_573	4	16	4	0.5	1	8
OG2434	Node2, Node26, Node62, yHMPu5000034675_Blastobotrys_mokoenaii_Seq_4633, yHMPu5000034933_Kuraishia_molischiana_Seq_5481	5	YNL178W	Candida_auris_Seq_4779,yHMPu5000035662_Meyerozyma_caribbica_Seq_3383,Nakaseomyces_bracarensis_Seq_2699,Nakaseomyces_nivariensis_Seq_4441,Ogataea_polymorpha_Seq_691,yHMPu5000034885_Ogataea_zsoltii_Seq_4075,yHMPu5000034675_Blastobotrys_mokoenaii_Seq_4633,yHMPu5000034933_Kuraishia_molischiana_Seq_5481	4	16	4	0.5	1	8
OG2677	Candida_orthopsilosis_Seq_2750, Node10, Node22, Node6, yHMPu5000034933_Kuraishia_molischiana_Seq_3874	5	YNL037C	Kluyveromyces_marxianus_Seq_2815,Eremothecium_coryli_Seq_4287,yHAB143_Kazachstania_siamensis_Seq_1751,Nakaseomyces_bracarensis_Seq_2359,yHAB143_Kazachstania_siamensis_Seq_1751,Nakaseomyces_bracarensis_Seq_2359,yHMPu5000034675_Blastobotrys_mokoenaii_Seq_5202,Arxula_adeninivorans_Seq_2030,Candida_orthopsilosis_Seq_2750,yHMPu5000034933_Kuraishia_molischiana_Seq_3874	4	12	4	0.666667	1	8
OG2491	Node25, Node27, Node54, Node56, Node73	5	YBR079C	Candida_orthopsilosis_Seq_300,Candida_auris_Seq_3615,yHMPu5000035662_Meyerozyma_caribbica_Seq_856,Candida_auris_Seq_3615,yHMPu5000035662_Meyerozyma_caribbica_Seq_856,yHMPu5000034933_Kuraishia_molischiana_Seq_1735,Ogataea_polymorpha_Seq_1852,yHMPu5000034885_Ogataea_zsoltii_Seq_3378,Ogataea_polymorpha_Seq_1852,yHMPu5000034885_Ogataea_zsoltii_Seq_3378,Nakaseomyces_bracarensis_Seq_4253,Nakaseomyces_n…	4	15	3	0.533333	0.75	8
OG1238	Node16, Node48, Node87, yHMPu5000034675_Blastobotrys_mokoenaii_Seq_2074	4	YAL029C	yHAB143_Kazachstania_siamensis_Seq_4376,Nakaseomyces_bracarensis_Seq_2220,Nakaseomyces_nivariensis_Seq_4543,yHMPu5000034675_Blastobotrys_mokoenaii_Seq_2074,Arxula_adeninivorans_Seq_2794,Candida_orthopsilosis_Seq_2833,Candida_auris_Seq_2148,yHMPu5000035662_Meyerozyma_caribbica_Seq_1732,yHMPu5000034675_Blastobotrys_mokoenaii_Seq_2074	4	15	3	0.533333	0.75	8
OG2210	Node18, Node73, Node78, yHMPu5000034675_Blastobotrys_mokoenaii_Seq_3494	4	YLR216C	Kluyveromyces_marxianus_Seq_1090,yHAB143_Kazachstania_siamensis_Seq_2828,Nakaseomyces_bracarensis_Seq_4285,Nakaseomyces_nivariensis_Seq_3848,yHMPu5000034675_Blastobotrys_mokoenaii_Seq_3494,Arxula_adeninivorans_Seq_1048,Ogataea_polymorpha_Seq_2949,yHMPu5000034625_Pichia_kudriavzevii_Seq_3078,yHMPu5000034675_Blastobotrys_mokoenaii_Seq_3494	4	15	3	0.533333	0.75	8
OG2039	Node18, Node3, Node36, Node5	4	YDL143W	Candida_orthopsilosis_Seq_1220,yHMPu5000035662_Meyerozyma_caribbica_Seq_5005,Candida_auris_Seq_1416,yHMPu5000035662_Meyerozyma_caribbica_Seq_5005,Candida_auris_Seq_1416,yHMPu5000034675_Blastobotrys_mokoenaii_Seq_5266,Arxula_adeninivorans_Seq_5437,yHMPu5000034933_Kuraishia_molischiana_Seq_2147,yHMPu5000034885_Ogataea_zsoltii_Seq_1315,Ogataea_polymorpha_Seq_1991	4	17	3	0.470588	0.75	8
OG3772	Node39, Node67, Node68, Ogataea_polymorpha_Seq_2749	4	YNL023C	Candida_orthopsilosis_Seq_2614,yHMPu5000034625_Pichia_kudriavzevii_Seq_2189,yHAB143_Kazachstania_siamensis_Seq_419,Nakaseomyces_bracarensis_Seq_2175,Nakaseomyces_nivariensis_Seq_2523,Kluyveromyces_marxianus_Seq_2151,Eremothecium_sinecaudum_Seq_3242,yHAB143_Kazachstania_siamensis_Seq_419,Nakaseomyces_bracarensis_Seq_2175,Nakaseomyces_nivariensis_Seq_2523,Ogataea_polymorpha_Seq_2749	4	13	3	0.615385	0.75	8
OG1632	Arxula_adeninivorans_Seq_5384, Node35, Node60, Node76	4	YNL132W	Kluyveromyces_marxianus_Seq_4229,Eremothecium_coryli_Seq_66,Eremothecium_sinecaudum_Seq_1475,yHMPu5000034625_Pichia_kudriavzevii_Seq_5198,Ogataea_polymorpha_Seq_555,yHMPu5000034885_Ogataea_zsoltii_Seq_959,yHMPu5000034675_Blastobotrys_mokoenaii_Seq_5531,Arxula_adeninivorans_Seq_5384,Arxula_adeninivorans_Seq_5384	4	17	3	0.470588	0.75	8
OG3832	Node52, Node56, Node57, Node64	4	YOR273C	Ogataea_polymorpha_Seq_3987,yHMPu5000034625_Pichia_kudriavzevii_Seq_2445,yHAB143_Kazachstania_siamensis_Seq_2481,Nakaseomyces_bracarensis_Seq_284,Nakaseomyces_nivariensis_Seq_4199,Kluyveromyces_marxianus_Seq_4687,Eremothecium_coryli_Seq_2722,Eremothecium_sinecaudum_Seq_3425,yHAB143_Kazachstania_siamensis_Seq_2481,Nakaseomyces_bracarensis_Seq_284,Nakaseomyces_nivariensis_Seq_4199,Eremothecium_cory…	4	14	2	0.571429	0.5	8
OG1980	Node2, Node3, Node70, Node8	4	YHL016C	yHAB143_Kazachstania_siamensis_Seq_3861,Nakaseomyces_bracarensis_Seq_4236,Nakaseomyces_nivariensis_Seq_4988,Kluyveromyces_marxianus_Seq_972,Eremothecium_coryli_Seq_291,yHAB143_Kazachstania_siamensis_Seq_3861,Nakaseomyces_bracarensis_Seq_4236,Nakaseomyces_nivariensis_Seq_4988,Kluyveromyces_marxianus_Seq_972,Eremothecium_coryli_Seq_291,Candida_orthopsilosis_Seq_4417,Candida_auris_Seq_4336,yHMPu5000…	4	15	2	0.533333	0.5	8
OG3780	Node56, Node68, Saprochaete_clavata_Seq_1292, yHMPu5000034933_Kuraishia_molischiana_Seq_5344	4	YOR061W	yHMPu5000035662_Meyerozyma_caribbica_Seq_4927,Candida_auris_Seq_1865,Candida_orthopsilosis_Seq_955,Arxula_adeninivorans_Seq_1356,yHMPu5000034675_Blastobotrys_mokoenaii_Seq_3590,Saprochaete_clavata_Seq_1292,yHMPu5000041818_Magnusiomyces_tetrasperma_Seq_5132,Saprochaete_clavata_Seq_1292,yHMPu5000034933_Kuraishia_molischiana_Seq_5344	4	17	3	0.470588	0.75	8
OG1137	Candida_orthopsilosis_Seq_2518, Node45, Node50, Node72	4	YDL022W	Candida_auris_Seq_2520,yHMPu5000035662_Meyerozyma_caribbica_Seq_4047,yHMPu5000034933_Kuraishia_molischiana_Seq_1054,Ogataea_polymorpha_Seq_544,yHMPu5000034885_Ogataea_zsoltii_Seq_3575,yHMPu5000034675_Blastobotrys_mokoenaii_Seq_5769,Arxula_adeninivorans_Seq_1362,Candida_orthopsilosis_Seq_2518	4	14	3	0.571429	0.75	8
OG1525	Node18, Node36, Node38, Node42	4	YER069W	yHMPu5000034675_Blastobotrys_mokoenaii_Seq_4119,Arxula_adeninivorans_Seq_5430,yHMPu5000034933_Kuraishia_molischiana_Seq_1812,Ogataea_polymorpha_Seq_2279,yHMPu5000034885_Ogataea_zsoltii_Seq_3706,Ogataea_polymorpha_Seq_2279,yHMPu5000034885_Ogataea_zsoltii_Seq_3706,Candida_orthopsilosis_Seq_1332,Candida_auris_Seq_3398,yHMPu5000035662_Meyerozyma_caribbica_Seq_3337	4	17	3	0.470588	0.75	8
OG1481	Node15, Node82, Node87, yHAB143_Kazachstania_siamensis_Seq_2066	4	YOR312C	yHMPu5000034675_Blastobotrys_mokoenaii_Seq_4688,Arxula_adeninivorans_Seq_3016,Kluyveromyces_marxianus_Seq_3283,Eremothecium_coryli_Seq_416,Eremothecium_sinecaudum_Seq_3638,yHAB143_Kazachstania_siamensis_Seq_2066,Nakaseomyces_bracarensis_Seq_2487,Nakaseomyces_nivariensis_Seq_911,yHAB143_Kazachstania_siamensis_Seq_2066	4	16	2	0.5	0.5	8
OG1460	Node19, Node54, Node55, Node89	4	YNL244C	yHAB143_Kazachstania_siamensis_Seq_2832,Nakaseomyces_bracarensis_Seq_2484,yHMPu5000034675_Blastobotrys_mokoenaii_Seq_4250,Arxula_adeninivorans_Seq_5235,Saprochaete_clavata_Seq_65,yHMPu5000041818_Magnusiomyces_tetrasperma_Seq_4622,yHMPu5000034675_Blastobotrys_mokoenaii_Seq_4250,Arxula_adeninivorans_Seq_5235,Candida_orthopsilosis_Seq_701,yHMPu5000035662_Meyerozyma_caribbica_Seq_2718	4	16	3	0.5	0.75	8
OG1202	Node34, Node35, Node83, Node85	4	YMR109W	yHAB143_Kazachstania_siamensis_Seq_2928,Nakaseomyces_bracarensis_Seq_4669,Nakaseomyces_nivariensis_Seq_966,Eremothecium_coryli_Seq_666,Kluyveromyces_marxianus_Seq_3659,yHAB143_Kazachstania_siamensis_Seq_2928,Nakaseomyces_bracarensis_Seq_4669,Nakaseomyces_nivariensis_Seq_966,yHMPu5000034933_Kuraishia_molischiana_Seq_1685,Ogataea_polymorpha_Seq_3266,yHMPu5000034885_Ogataea_zsoltii_Seq_3520,Ogataea_…	4	14	2	0.571429	0.5	8
OG4640	Node14, Node30, Node32, Node57	4	YEL040W	yHAB143_Kazachstania_siamensis_Seq_51,Nakaseomyces_nivariensis_Seq_3096,Nakaseomyces_bracarensis_Seq_1147,Arxula_adeninivorans_Seq_1073,Saprochaete_clavata_Seq_2163,yHMPu5000041818_Magnusiomyces_tetrasperma_Seq_7522,Saprochaete_clavata_Seq_2163,yHMPu5000041818_Magnusiomyces_tetrasperma_Seq_7522,yHMPu5000035662_Meyerozyma_caribbica_Seq_740,yHMPu5000034885_Ogataea_zsoltii_Seq_3841	4	11	4	0.727273	1	8
OG1358	Node12, Node5, Node77, Node79	4	YGL006W	yHAB143_Kazachstania_siamensis_Seq_486,Nakaseomyces_bracarensis_Seq_3362,Nakaseomyces_nivariensis_Seq_4270,Eremothecium_coryli_Seq_3991,Eremothecium_sinecaudum_Seq_160,yHMPu5000034933_Kuraishia_molischiana_Seq_3459,Ogataea_polymorpha_Seq_1467,yHMPu5000034885_Ogataea_zsoltii_Seq_2459,Ogataea_polymorpha_Seq_1467,yHMPu5000034885_Ogataea_zsoltii_Seq_2459	4	17	2	0.470588	0.5	8
OG3229	Node46, Node49, Node54, Node60	4	YPL151C	Kluyveromyces_marxianus_Seq_2551,Eremothecium_coryli_Seq_1174,Eremothecium_sinecaudum_Seq_4122,yHAB143_Kazachstania_siamensis_Seq_1425,Nakaseomyces_bracarensis_Seq_2894,Nakaseomyces_nivariensis_Seq_1423,Eremothecium_coryli_Seq_1174,Eremothecium_sinecaudum_Seq_4122,Nakaseomyces_bracarensis_Seq_2894,Nakaseomyces_nivariensis_Seq_1423,Candida_orthopsilosis_Seq_146,yHMPu5000035662_Meyerozyma_caribbica…	4	17	2	0.470588	0.5	8
OG1289	Kluyveromyces_marxianus_Seq_3234, Node15, Node18, Node30	4	YGL049C	Ogataea_polymorpha_Seq_2931,yHMPu5000034885_Ogataea_zsoltii_Seq_1630,yHMPu5000035662_Meyerozyma_caribbica_Seq_4603,Candida_auris_Seq_2369,Candida_orthopsilosis_Seq_4512,Nakaseomyces_bracarensis_Seq_842,Nakaseomyces_nivariensis_Seq_3585,Kluyveromyces_marxianus_Seq_3234	4	16	3	0.5	0.75	8
OG2610	Node11, Node40, Node65	3	YJR036C	Candida_orthopsilosis_Seq_4254,Candida_auris_Seq_4276,yHMPu5000035662_Meyerozyma_caribbica_Seq_1726,yHAB143_Kazachstania_siamensis_Seq_2749,Nakaseomyces_bracarensis_Seq_2353,Nakaseomyces_nivariensis_Seq_609,yHMPu5000034675_Blastobotrys_mokoenaii_Seq_4844,Arxula_adeninivorans_Seq_1022	4	17	3	0.470588	0.75	8
OG4181	Node49, Node8, Node9	3	YNL291C	yHAB143_Kazachstania_siamensis_Seq_1848,Nakaseomyces_bracarensis_Seq_3739,Nakaseomyces_nivariensis_Seq_3571,Kluyveromyces_marxianus_Seq_478,Eremothecium_coryli_Seq_1095,Eremothecium_sinecaudum_Seq_41,yHAB143_Kazachstania_siamensis_Seq_1848,Nakaseomyces_bracarensis_Seq_3739,Nakaseomyces_nivariensis_Seq_3571,Ogataea_polymorpha_Seq_3756,yHMPu5000034885_Ogataea_zsoltii_Seq_1953	4	14	2	0.571429	0.5	8
OG1606	Node40, Node83, Node89	3	YOL090W	Saprochaete_clavata_Seq_1042,yHMPu5000041818_Magnusiomyces_tetrasperma_Seq_3294,Kluyveromyces_marxianus_Seq_4729,Eremothecium_coryli_Seq_3098,Eremothecium_sinecaudum_Seq_1148,yHAB143_Kazachstania_siamensis_Seq_2957,Nakaseomyces_bracarensis_Seq_4820,Nakaseomyces_nivariensis_Seq_4430,yHAB143_Kazachstania_siamensis_Seq_2957,Nakaseomyces_bracarensis_Seq_4820,Nakaseomyces_nivariensis_Seq_4430	4	17	2	0.470588	0.5	8
OG2137	Node43, Node65, Node68	3	YCL059C	yHMPu5000034675_Blastobotrys_mokoenaii_Seq_1111,Arxula_adeninivorans_Seq_3287,Candida_auris_Seq_4175,yHMPu5000035662_Meyerozyma_caribbica_Seq_4964,yHMPu5000034933_Kuraishia_molischiana_Seq_1273,yHMPu5000034625_Pichia_kudriavzevii_Seq_2675,Ogataea_polymorpha_Seq_4265,yHMPu5000034885_Ogataea_zsoltii_Seq_2132	4	17	3	0.470588	0.75	8
OG3565	Node13, Node55, Node58	3	YOL057W	Saprochaete_clavata_Seq_5385,yHMPu5000041818_Magnusiomyces_tetrasperma_Seq_6,Nakaseomyces_bracarensis_Seq_3796,Nakaseomyces_nivariensis_Seq_276,yHMPu5000034625_Pichia_kudriavzevii_Seq_1778,yHMPu5000034933_Kuraishia_molischiana_Seq_5266,Ogataea_polymorpha_Seq_1936,yHMPu5000034885_Ogataea_zsoltii_Seq_3190	4	13	3	0.615385	0.75	8
OG3527	Node11, Node56, Node62	3	YMR106C	yHMPu5000034885_Ogataea_zsoltii_Seq_4831,yHMPu5000034933_Kuraishia_molischiana_Seq_2994,yHAB143_Kazachstania_siamensis_Seq_1556,Nakaseomyces_bracarensis_Seq_4121,Nakaseomyces_nivariensis_Seq_4567,Kluyveromyces_marxianus_Seq_5068,Eremothecium_coryli_Seq_2970,Eremothecium_sinecaudum_Seq_1824,Kluyveromyces_marxianus_Seq_5068,Eremothecium_coryli_Seq_2970,Eremothecium_sinecaudum_Seq_1824	4	14	2	0.571429	0.5	8
OG4247	Kluyveromyces_marxianus_Seq_1652, Node19, Node73	3	YBL064C	yHMPu5000034675_Blastobotrys_mokoenaii_Seq_1826,Arxula_adeninivorans_Seq_4343,Saprochaete_clavata_Seq_914,yHMPu5000041818_Magnusiomyces_tetrasperma_Seq_7518,Ogataea_polymorpha_Seq_1003,yHMPu5000034885_Ogataea_zsoltii_Seq_3137,yHMPu5000034933_Kuraishia_molischiana_Seq_4660,Kluyveromyces_marxianus_Seq_1652	4	14	3	0.571429	0.75	8
OG1154	Node18, Node38, Node39	3	YJR126C	yHMPu5000034625_Pichia_kudriavzevii_Seq_4599,Ogataea_polymorpha_Seq_1724,yHMPu5000034885_Ogataea_zsoltii_Seq_2153,yHAB143_Kazachstania_siamensis_Seq_1527,Nakaseomyces_nivariensis_Seq_2199,Kluyveromyces_marxianus_Seq_4717,Eremothecium_coryli_Seq_4311,Eremothecium_sinecaudum_Seq_3258,yHAB143_Kazachstania_siamensis_Seq_1527,Nakaseomyces_nivariensis_Seq_2199	4	16	2	0.5	0.5	8
OG2827	Node29, Node48, Node77	3	YDR228C	yHMPu5000035662_Meyerozyma_caribbica_Seq_3548,Candida_orthopsilosis_Seq_37,Candida_auris_Seq_4601,yHMPu5000034675_Blastobotrys_mokoenaii_Seq_3248,Arxula_adeninivorans_Seq_2011,yHMPu5000034625_Pichia_kudriavzevii_Seq_689,Ogataea_polymorpha_Seq_4095,yHMPu5000034885_Ogataea_zsoltii_Seq_3454	4	15	3	0.533333	0.75	8
OG2001	Node13, Node20, Node58	3	YBL023C	yHAB143_Kazachstania_siamensis_Seq_4085,Nakaseomyces_bracarensis_Seq_3447,Nakaseomyces_nivariensis_Seq_825,Eremothecium_coryli_Seq_3266,Eremothecium_sinecaudum_Seq_2657,yHMPu5000034933_Kuraishia_molischiana_Seq_386,Ogataea_polymorpha_Seq_3834,yHMPu5000034885_Ogataea_zsoltii_Seq_3092	4	17	2	0.470588	0.5	8
OG3658	Node37, Node58, Node63	3	YBR058C	Candida_orthopsilosis_Seq_4968,yHMPu5000035662_Meyerozyma_caribbica_Seq_1702,yHAB143_Kazachstania_siamensis_Seq_3987,Nakaseomyces_bracarensis_Seq_1877,Nakaseomyces_nivariensis_Seq_1500,Kluyveromyces_marxianus_Seq_4454,Eremothecium_coryli_Seq_1709,Eremothecium_sinecaudum_Seq_1638	4	15	2	0.533333	0.5	8
OG2008	Node35, Node60, Node71	3	YGR266W	Saprochaete_clavata_Seq_4899,yHMPu5000041818_Magnusiomyces_tetrasperma_Seq_7105,yHMPu5000034933_Kuraishia_molischiana_Seq_534,Ogataea_polymorpha_Seq_3042,yHMPu5000034885_Ogataea_zsoltii_Seq_4086,yHAB143_Kazachstania_siamensis_Seq_1340,Nakaseomyces_bracarensis_Seq_5403,Nakaseomyces_nivariensis_Seq_1006	4	15	3	0.533333	0.75	8
OG3531	Node3, Node37, Node51	3	YOR155C	Candida_auris_Seq_2880,Candida_orthopsilosis_Seq_1788,yHMPu5000035662_Meyerozyma_caribbica_Seq_1009,Ogataea_polymorpha_Seq_2532,yHMPu5000034885_Ogataea_zsoltii_Seq_8,yHAB143_Kazachstania_siamensis_Seq_2332,Nakaseomyces_bracarensis_Seq_492,Nakaseomyces_nivariensis_Seq_4288	4	16	3	0.5	0.75	8
OG1926	Node14, Node68, Node69	3	YDL031W	Ogataea_polymorpha_Seq_3701,yHMPu5000034885_Ogataea_zsoltii_Seq_586,yHAB143_Kazachstania_siamensis_Seq_1172,Nakaseomyces_bracarensis_Seq_3516,Nakaseomyces_nivariensis_Seq_1912,Kluyveromyces_marxianus_Seq_3705,Eremothecium_coryli_Seq_874,Eremothecium_sinecaudum_Seq_2275,yHAB143_Kazachstania_siamensis_Seq_1172,Nakaseomyces_bracarensis_Seq_3516,Nakaseomyces_nivariensis_Seq_1912	4	16	2	0.5	0.5	8
OG1750	Node12, Node72, Node73	3	YMR308C	yHMPu5000034675_Blastobotrys_mokoenaii_Seq_3124,Arxula_adeninivorans_Seq_1266,yHAB143_Kazachstania_siamensis_Seq_117,Nakaseomyces_bracarensis_Seq_4138,Nakaseomyces_nivariensis_Seq_4829,Kluyveromyces_marxianus_Seq_4630,Eremothecium_coryli_Seq_122,Eremothecium_sinecaudum_Seq_3149,yHAB143_Kazachstania_siamensis_Seq_117,Nakaseomyces_bracarensis_Seq_4138,Nakaseomyces_nivariensis_Seq_4829	4	17	2	0.470588	0.5	8
OG2453	Node10, Node42, Node49	3	YAR015W	Eremothecium_coryli_Seq_2328,Eremothecium_sinecaudum_Seq_1481,yHMPu5000034675_Blastobotrys_mokoenaii_Seq_4789,Arxula_adeninivorans_Seq_5913,Ogataea_polymorpha_Seq_4281,yHMPu5000034933_Kuraishia_molischiana_Seq_594,Candida_auris_Seq_1895,yHMPu5000035662_Meyerozyma_caribbica_Seq_4587	4	13	4	0.615385	1	8
OG1517	Node2, Node3, Node48	3	YGL167C	yHAB143_Kazachstania_siamensis_Seq_3429,Nakaseomyces_bracarensis_Seq_1744,Nakaseomyces_nivariensis_Seq_3672,Kluyveromyces_marxianus_Seq_1812,Eremothecium_coryli_Seq_529,Eremothecium_sinecaudum_Seq_3144,yHAB143_Kazachstania_siamensis_Seq_3429,Nakaseomyces_bracarensis_Seq_1744,Nakaseomyces_nivariensis_Seq_3672,Ogataea_polymorpha_Seq_2336,yHMPu5000034885_Ogataea_zsoltii_Seq_421	4	17	2	0.470588	0.5	8
OG1539	Node50, Node54, Node67	3	YPL221W	Saprochaete_clavata_Seq_4861,yHMPu5000041818_Magnusiomyces_tetrasperma_Seq_3626,yHMPu5000034675_Blastobotrys_mokoenaii_Seq_1023,Arxula_adeninivorans_Seq_1248,yHMPu5000034675_Blastobotrys_mokoenaii_Seq_1023,Arxula_adeninivorans_Seq_1248,yHMPu5000034625_Pichia_kudriavzevii_Seq_3274,yHMPu5000034933_Kuraishia_molischiana_Seq_546,Ogataea_polymorpha_Seq_969,yHMPu5000034885_Ogataea_zsoltii_Seq_3568	4	16	2	0.5	0.5	8
OG2431	Node1, Node38, Node40	3	YLR289W	Nakaseomyces_bracarensis_Seq_2461,Nakaseomyces_nivariensis_Seq_3640,yHAB143_Kazachstania_siamensis_Seq_1227,Eremothecium_sinecaudum_Seq_695,Kluyveromyces_marxianus_Seq_1276,yHMPu5000034933_Kuraishia_molischiana_Seq_2371,Ogataea_polymorpha_Seq_1553,yHMPu5000034885_Ogataea_zsoltii_Seq_2208,Ogataea_polymorpha_Seq_1553,yHMPu5000034885_Ogataea_zsoltii_Seq_2208	4	15	2	0.533333	0.5	8
OG3021	Node36, Node44, Node72	3	YCR034W	Kluyveromyces_marxianus_Seq_1065,yHAB143_Kazachstania_siamensis_Seq_315,Nakaseomyces_bracarensis_Seq_4406,Nakaseomyces_nivariensis_Seq_2891,Eremothecium_coryli_Seq_3068,Eremothecium_sinecaudum_Seq_2790,Eremothecium_coryli_Seq_3068,Eremothecium_sinecaudum_Seq_2790,Ogataea_polymorpha_Seq_4175,yHMPu5000034885_Ogataea_zsoltii_Seq_4350	4	15	2	0.533333	0.5	8
OG1245	Arxula_adeninivorans_Seq_3653, Node13, Node53	3	YFL037W	Eremothecium_sinecaudum_Seq_2290,Nakaseomyces_bracarensis_Seq_534,Nakaseomyces_nivariensis_Seq_2287,Eremothecium_coryli_Seq_245,Kluyveromyces_marxianus_Seq_3035,yHMPu5000041818_Magnusiomyces_tetrasperma_Seq_5544,yHMPu5000034675_Blastobotrys_mokoenaii_Seq_1959,Arxula_adeninivorans_Seq_3653,Arxula_adeninivorans_Seq_3653	4	15	2	0.533333	0.5	8
OG1484	Node31, Node39, Node82	3	YNL189W	yHMPu5000034625_Pichia_kudriavzevii_Seq_3318,Candida_auris_Seq_4617,yHMPu5000035662_Meyerozyma_caribbica_Seq_4242,yHMPu5000034933_Kuraishia_molischiana_Seq_1767,Ogataea_polymorpha_Seq_2471,yHMPu5000034885_Ogataea_zsoltii_Seq_2314,Ogataea_polymorpha_Seq_2471,yHMPu5000034885_Ogataea_zsoltii_Seq_2314,yHMPu5000034675_Blastobotrys_mokoenaii_Seq_3713,Arxula_adeninivorans_Seq_1556	4	17	3	0.470588	0.75	8
OG2341	Node3, Node4, Node64	3	YDR311W	yHAB143_Kazachstania_siamensis_Seq_4503,Nakaseomyces_bracarensis_Seq_1285,Nakaseomyces_nivariensis_Seq_4632,Kluyveromyces_marxianus_Seq_4992,Eremothecium_coryli_Seq_1943,Eremothecium_sinecaudum_Seq_175,yHAB143_Kazachstania_siamensis_Seq_4503,Nakaseomyces_bracarensis_Seq_1285,Nakaseomyces_nivariensis_Seq_4632,Candida_auris_Seq_3839,Candida_orthopsilosis_Seq_2218	4	16	2	0.5	0.5	8
OG2883	Node1, Node5, Node56	3	YMR078C	Eremothecium_coryli_Seq_3352,Eremothecium_sinecaudum_Seq_2969,yHAB143_Kazachstania_siamensis_Seq_2974,Nakaseomyces_bracarensis_Seq_3933,Nakaseomyces_nivariensis_Seq_20,yHAB143_Kazachstania_siamensis_Seq_2974,Nakaseomyces_bracarensis_Seq_3933,Nakaseomyces_nivariensis_Seq_20,yHMPu5000034933_Kuraishia_molischiana_Seq_1376,Ogataea_polymorpha_Seq_1927,yHMPu5000034885_Ogataea_zsoltii_Seq_3034	4	14	2	0.571429	0.5	8
OG1864	Node17, Node25, Node49	3	YOR370C	yHAB143_Kazachstania_siamensis_Seq_2851,Kluyveromyces_marxianus_Seq_1260,Nakaseomyces_bracarensis_Seq_2624,Nakaseomyces_nivariensis_Seq_1292,Eremothecium_coryli_Seq_4244,Eremothecium_sinecaudum_Seq_1793,Eremothecium_coryli_Seq_4244,Eremothecium_sinecaudum_Seq_1793,Saprochaete_clavata_Seq_3767,yHMPu5000041818_Magnusiomyces_tetrasperma_Seq_8636	4	17	2	0.470588	0.5	8
OG1580	Node20, Node29, yHMPu5000034933_Kuraishia_molischiana_Seq_4946	3	YER154W	Saprochaete_clavata_Seq_5659,yHMPu5000041818_Magnusiomyces_tetrasperma_Seq_4613,yHMPu5000034675_Blastobotrys_mokoenaii_Seq_2198,Arxula_adeninivorans_Seq_5277,yHMPu5000034625_Pichia_kudriavzevii_Seq_3073,Ogataea_polymorpha_Seq_845,yHMPu5000034885_Ogataea_zsoltii_Seq_3670,yHMPu5000034933_Kuraishia_molischiana_Seq_4946	4	17	2	0.470588	0.5	8
OG2992	Node60, Node83, Node89	3	YDR267C	Saprochaete_clavata_Seq_2186,yHMPu5000041818_Magnusiomyces_tetrasperma_Seq_6632,yHAB143_Kazachstania_siamensis_Seq_4406,Nakaseomyces_bracarensis_Seq_5262,Nakaseomyces_nivariensis_Seq_3117,Kluyveromyces_marxianus_Seq_3532,Eremothecium_coryli_Seq_4040,Eremothecium_sinecaudum_Seq_2355,Kluyveromyces_marxianus_Seq_3532,Eremothecium_coryli_Seq_4040,Eremothecium_sinecaudum_Seq_2355	4	16	2	0.5	0.5	8
OG2220	Node29, Node54, Node82	3	YAR007C	yHMPu5000034675_Blastobotrys_mokoenaii_Seq_5661,Arxula_adeninivorans_Seq_2067,yHAB143_Kazachstania_siamensis_Seq_268,Nakaseomyces_bracarensis_Seq_3405,Nakaseomyces_nivariensis_Seq_3250,Candida_orthopsilosis_Seq_4360,Candida_auris_Seq_26,yHMPu5000035662_Meyerozyma_caribbica_Seq_3222	4	17	3	0.470588	0.75	8
OG2405	Node34, Node61, yHMPu5000034675_Blastobotrys_mokoenaii_Seq_5731	3	YJR064W	yHAB143_Kazachstania_siamensis_Seq_2155,Nakaseomyces_bracarensis_Seq_640,Nakaseomyces_nivariensis_Seq_5096,Kluyveromyces_marxianus_Seq_1900,Eremothecium_coryli_Seq_154,Eremothecium_sinecaudum_Seq_899,yHMPu5000034675_Blastobotrys_mokoenaii_Seq_5731,Arxula_adeninivorans_Seq_1940,yHMPu5000034675_Blastobotrys_mokoenaii_Seq_5731	4	17	2	0.470588	0.5	8
OG2309	Node29, Node32, Node66	3	YOR271C	yHAB143_Kazachstania_siamensis_Seq_3584,Kluyveromyces_marxianus_Seq_2684,Eremothecium_coryli_Seq_732,Eremothecium_sinecaudum_Seq_23,Nakaseomyces_bracarensis_Seq_403,Nakaseomyces_nivariensis_Seq_112,Kluyveromyces_marxianus_Seq_2684,Eremothecium_coryli_Seq_732,Eremothecium_sinecaudum_Seq_23,Ogataea_polymorpha_Seq_4212,yHMPu5000034885_Ogataea_zsoltii_Seq_3748	4	17	2	0.470588	0.5	8
OG1571	Node68, Node74, Node9	3	YKL073W	Ogataea_polymorpha_Seq_3884,yHMPu5000034885_Ogataea_zsoltii_Seq_2217,Kluyveromyces_marxianus_Seq_1422,Eremothecium_coryli_Seq_3542,Eremothecium_sinecaudum_Seq_2900,yHAB143_Kazachstania_siamensis_Seq_1287,Nakaseomyces_bracarensis_Seq_4891,Nakaseomyces_nivariensis_Seq_1155,yHAB143_Kazachstania_siamensis_Seq_1287,Nakaseomyces_bracarensis_Seq_4891,Nakaseomyces_nivariensis_Seq_1155	4	15	2	0.533333	0.5	8
OG3469	Node26, yHMPu5000034675_Blastobotrys_mokoenaii_Seq_1671, yHMPu5000035662_Meyerozyma_caribbica_Seq_3249	3	YDR026C	Kluyveromyces_marxianus_Seq_162,Eremothecium_coryli_Seq_2008,Eremothecium_sinecaudum_Seq_488,yHAB143_Kazachstania_siamensis_Seq_545,Nakaseomyces_bracarensis_Seq_5178,Nakaseomyces_nivariensis_Seq_2258,yHMPu5000034675_Blastobotrys_mokoenaii_Seq_1671,yHMPu5000035662_Meyerozyma_caribbica_Seq_3249	4	12	3	0.666667	0.75	8
OG3472	Node29, Node55	2	YOR057W	Saprochaete_clavata_Seq_4330,yHMPu5000041818_Magnusiomyces_tetrasperma_Seq_1590,Nakaseomyces_bracarensis_Seq_2208,Nakaseomyces_nivariensis_Seq_4287,yHAB143_Kazachstania_siamensis_Seq_4955,Kluyveromyces_marxianus_Seq_1839,Eremothecium_coryli_Seq_2169,Eremothecium_sinecaudum_Seq_2538	4	13	2	0.615385	0.5	8
OG2184	Node23, Node34	2	YKR026C	Saprochaete_clavata_Seq_6483,yHMPu5000041818_Magnusiomyces_tetrasperma_Seq_3028,yHAB143_Kazachstania_siamensis_Seq_4320,Nakaseomyces_bracarensis_Seq_111,Nakaseomyces_nivariensis_Seq_531,Kluyveromyces_marxianus_Seq_1034,Eremothecium_coryli_Seq_2002,Eremothecium_sinecaudum_Seq_2198	4	17	2	0.470588	0.5	8
OG2179	Node25, Node68	2	YER107C	Candida_auris_Seq_125,yHMPu5000035662_Meyerozyma_caribbica_Seq_3291,yHMPu5000034625_Pichia_kudriavzevii_Seq_1750,Ogataea_polymorpha_Seq_198,yHMPu5000034885_Ogataea_zsoltii_Seq_3412,yHAB143_Kazachstania_siamensis_Seq_2950,Nakaseomyces_bracarensis_Seq_4981,Nakaseomyces_nivariensis_Seq_946	4	16	3	0.5	0.75	8
OG4030	Node33, Node65	2	YCR015C	Kluyveromyces_marxianus_Seq_1325,Eremothecium_coryli_Seq_2181,Eremothecium_sinecaudum_Seq_1619,yHAB143_Kazachstania_siamensis_Seq_84,Nakaseomyces_nivariensis_Seq_1781,Nakaseomyces_bracarensis_Seq_3533,Saprochaete_clavata_Seq_2954,yHMPu5000041818_Magnusiomyces_tetrasperma_Seq_5814	4	15	2	0.533333	0.5	8
OG2086	Node49, Node63	2	YNL220W	Ogataea_polymorpha_Seq_1763,yHMPu5000034885_Ogataea_zsoltii_Seq_3142,yHAB143_Kazachstania_siamensis_Seq_4525,Kluyveromyces_marxianus_Seq_3254,Nakaseomyces_bracarensis_Seq_1634,Nakaseomyces_nivariensis_Seq_4661,Eremothecium_coryli_Seq_2649,Eremothecium_sinecaudum_Seq_3746	4	15	2	0.533333	0.5	8
OG1888	Node28, Node54	2	YIL143C	yHMPu5000034675_Blastobotrys_mokoenaii_Seq_826,Arxula_adeninivorans_Seq_1792,yHAB143_Kazachstania_siamensis_Seq_4049,Nakaseomyces_bracarensis_Seq_1611,Nakaseomyces_nivariensis_Seq_2163,Kluyveromyces_marxianus_Seq_3150,Eremothecium_coryli_Seq_1706,Eremothecium_sinecaudum_Seq_1153	4	16	2	0.5	0.5	8
OG1436	Node26, Node37	2	YAL017W	yHMPu5000034675_Blastobotrys_mokoenaii_Seq_4456,Arxula_adeninivorans_Seq_5817,yHAB143_Kazachstania_siamensis_Seq_4738,Nakaseomyces_bracarensis_Seq_2447,Nakaseomyces_nivariensis_Seq_3998,Kluyveromyces_marxianus_Seq_1644,Eremothecium_coryli_Seq_3078,Eremothecium_sinecaudum_Seq_38	4	15	2	0.533333	0.5	8
OG2040	Node4, Node85	2	YKL196C	Candida_auris_Seq_2523,yHMPu5000035662_Meyerozyma_caribbica_Seq_4251,yHAB143_Kazachstania_siamensis_Seq_4609,Nakaseomyces_bracarensis_Seq_3345,Nakaseomyces_nivariensis_Seq_1887,Kluyveromyces_marxianus_Seq_2075,Eremothecium_coryli_Seq_3695,Eremothecium_sinecaudum_Seq_1319	4	17	2	0.470588	0.5	8
OG2809	Node24, Node65	2	YPL150W	Nakaseomyces_bracarensis_Seq_2602,Nakaseomyces_nivariensis_Seq_2328,yHMPu5000034933_Kuraishia_molischiana_Seq_5135,Ogataea_polymorpha_Seq_1457,yHMPu5000034885_Ogataea_zsoltii_Seq_1263,yHMPu5000035662_Meyerozyma_caribbica_Seq_1903,Candida_auris_Seq_3835,Candida_orthopsilosis_Seq_328	4	14	3	0.571429	0.75	8
OG3726	Node60, Node89	2	YBL038W	yHAB143_Kazachstania_siamensis_Seq_3543,Nakaseomyces_bracarensis_Seq_3000,Nakaseomyces_nivariensis_Seq_3151,Kluyveromyces_marxianus_Seq_3656,Eremothecium_coryli_Seq_332,Eremothecium_sinecaudum_Seq_3605,yHMPu5000034675_Blastobotrys_mokoenaii_Seq_6188,Arxula_adeninivorans_Seq_1039	4	15	2	0.533333	0.5	8
OG2461	Node46, Node79	2	YJR007W	Saprochaete_clavata_Seq_6251,yHMPu5000041818_Magnusiomyces_tetrasperma_Seq_4490,yHMPu5000034675_Blastobotrys_mokoenaii_Seq_1165,Arxula_adeninivorans_Seq_365,yHMPu5000034933_Kuraishia_molischiana_Seq_1193,yHMPu5000034625_Pichia_kudriavzevii_Seq_3919,Ogataea_polymorpha_Seq_1969,yHMPu5000034885_Ogataea_zsoltii_Seq_4208	4	15	2	0.533333	0.5	8
OG2869	Node13, Node45	2	YBR002C	yHMPu5000034625_Pichia_kudriavzevii_Seq_4005,Ogataea_polymorpha_Seq_3531,yHMPu5000034885_Ogataea_zsoltii_Seq_4417,Nakaseomyces_bracarensis_Seq_3509,Nakaseomyces_nivariensis_Seq_85,Kluyveromyces_marxianus_Seq_4040,Eremothecium_coryli_Seq_2264,Eremothecium_sinecaudum_Seq_4078	4	15	2	0.533333	0.5	8
OG1831	Node29, Node47	2	YIL091C	Kluyveromyces_marxianus_Seq_3893,Eremothecium_coryli_Seq_2321,Eremothecium_sinecaudum_Seq_2445,yHAB143_Kazachstania_siamensis_Seq_3127,Nakaseomyces_bracarensis_Seq_2141,Nakaseomyces_nivariensis_Seq_3227,Saprochaete_clavata_Seq_4275,yHMPu5000041818_Magnusiomyces_tetrasperma_Seq_5824	4	17	2	0.470588	0.5	8
OG3513	Node37, Node55	2	YMR209C	Candida_auris_Seq_3682,yHMPu5000035662_Meyerozyma_caribbica_Seq_1950,Kluyveromyces_marxianus_Seq_2247,Eremothecium_coryli_Seq_2066,Eremothecium_sinecaudum_Seq_546,yHAB143_Kazachstania_siamensis_Seq_4495,Nakaseomyces_bracarensis_Seq_4544,Nakaseomyces_nivariensis_Seq_674	4	17	2	0.470588	0.5	8
OG2397	Node31, Node76	2	YML042W	yHAB143_Kazachstania_siamensis_Seq_4302,Kluyveromyces_marxianus_Seq_856,Eremothecium_coryli_Seq_1504,Eremothecium_sinecaudum_Seq_3460,Nakaseomyces_bracarensis_Seq_4272,Nakaseomyces_nivariensis_Seq_1840,Saprochaete_clavata_Seq_3342,yHMPu5000041818_Magnusiomyces_tetrasperma_Seq_6467	4	17	2	0.470588	0.5	8
OG1903	Node7, Node74	2	YOL145C	Candida_orthopsilosis_Seq_656,Candida_auris_Seq_1310,yHMPu5000035662_Meyerozyma_caribbica_Seq_3313,yHAB143_Kazachstania_siamensis_Seq_1796,Nakaseomyces_bracarensis_Seq_5394,Kluyveromyces_marxianus_Seq_3769,Eremothecium_coryli_Seq_3301,Eremothecium_sinecaudum_Seq_1712	4	16	2	0.5	0.5	8
OG1659	Node40, Node75	2	YEL011W	yHAB143_Kazachstania_siamensis_Seq_4028,Nakaseomyces_bracarensis_Seq_3660,Nakaseomyces_nivariensis_Seq_1595,Kluyveromyces_marxianus_Seq_28,Eremothecium_coryli_Seq_2886,Eremothecium_sinecaudum_Seq_1799,yHMPu5000034675_Blastobotrys_mokoenaii_Seq_5074,Arxula_adeninivorans_Seq_678	4	17	2	0.470588	0.5	8
OG2118	Node2, Node71	2	YPL235W	yHAB143_Kazachstania_siamensis_Seq_4000,Kluyveromyces_marxianus_Seq_3221,Eremothecium_sinecaudum_Seq_2387,Eremothecium_coryli_Seq_1505,Nakaseomyces_bracarensis_Seq_3411,Nakaseomyces_nivariensis_Seq_3088,Ogataea_polymorpha_Seq_3171,yHMPu5000034885_Ogataea_zsoltii_Seq_376	4	16	2	0.5	0.5	8
OG3290	Node23, Node65	2	YDR254W	Ogataea_polymorpha_Seq_2243,yHMPu5000034885_Ogataea_zsoltii_Seq_1833,Kluyveromyces_marxianus_Seq_4310,Eremothecium_coryli_Seq_2163,Eremothecium_sinecaudum_Seq_404,yHAB143_Kazachstania_siamensis_Seq_2642,Nakaseomyces_bracarensis_Seq_5068,Nakaseomyces_nivariensis_Seq_3461	4	17	2	0.470588	0.5	8
OG3466	Node13, Node5	2	YER007W	Ogataea_polymorpha_Seq_2837,yHMPu5000034885_Ogataea_zsoltii_Seq_804,Kluyveromyces_marxianus_Seq_3810,yHAB143_Kazachstania_siamensis_Seq_3961,Nakaseomyces_bracarensis_Seq_4148,Nakaseomyces_nivariensis_Seq_1287,Eremothecium_coryli_Seq_3995,Eremothecium_sinecaudum_Seq_4293	4	15	2	0.533333	0.5	8
OG2738	Node55, Node81	2	YOR067C	Arxula_adeninivorans_Seq_5409,yHMPu5000034675_Blastobotrys_mokoenaii_Seq_5733,Saprochaete_clavata_Seq_5097,yHMPu5000041818_Magnusiomyces_tetrasperma_Seq_3156,yHMPu5000034933_Kuraishia_molischiana_Seq_4877,yHMPu5000034625_Pichia_kudriavzevii_Seq_3475,Ogataea_polymorpha_Seq_4161,yHMPu5000034885_Ogataea_zsoltii_Seq_1367	4	15	2	0.533333	0.5	8
OG3441	Node49, Node60	2	YNL191W	yHMPu5000034933_Kuraishia_molischiana_Seq_2987,yHMPu5000035662_Meyerozyma_caribbica_Seq_4323,Candida_auris_Seq_3393,Candida_orthopsilosis_Seq_4336,yHMPu5000034625_Pichia_kudriavzevii_Seq_1534,Ogataea_polymorpha_Seq_1545,Nakaseomyces_bracarensis_Seq_1509,Kluyveromyces_marxianus_Seq_2660	4	12	3	0.666667	0.75	8
OG1655	Node18, Node44	2	YGR116W	Saprochaete_clavata_Seq_5773,yHMPu5000041818_Magnusiomyces_tetrasperma_Seq_3266,yHAB143_Kazachstania_siamensis_Seq_1719,Nakaseomyces_bracarensis_Seq_2899,Nakaseomyces_nivariensis_Seq_709,Kluyveromyces_marxianus_Seq_1015,Eremothecium_coryli_Seq_2778,Eremothecium_sinecaudum_Seq_180	4	16	2	0.5	0.5	8
OG3031	Node39, Node68	2	YMR223W	yHMPu5000034675_Blastobotrys_mokoenaii_Seq_2091,Arxula_adeninivorans_Seq_4263,yHAB143_Kazachstania_siamensis_Seq_1999,Nakaseomyces_bracarensis_Seq_3319,Nakaseomyces_nivariensis_Seq_3992,Kluyveromyces_marxianus_Seq_908,Eremothecium_coryli_Seq_2283,Eremothecium_sinecaudum_Seq_3733	4	15	2	0.533333	0.5	8
OG1976	Node27, Node79	2	YLR009W	yHAB143_Kazachstania_siamensis_Seq_1008,Eremothecium_sinecaudum_Seq_3530,Eremothecium_coryli_Seq_2660,Kluyveromyces_marxianus_Seq_234,Nakaseomyces_bracarensis_Seq_2504,Nakaseomyces_nivariensis_Seq_2084,Saprochaete_clavata_Seq_4647,yHMPu5000041818_Magnusiomyces_tetrasperma_Seq_5776	4	17	2	0.470588	0.5	8
OG1758	Node24, Node4	2	YMR272C	yHMPu5000034933_Kuraishia_molischiana_Seq_189,yHMPu5000034885_Ogataea_zsoltii_Seq_2026,Ogataea_polymorpha_Seq_3167,yHMPu5000035662_Meyerozyma_caribbica_Seq_4216,Candida_auris_Seq_3022,Candida_orthopsilosis_Seq_3920,yHMPu5000034675_Blastobotrys_mokoenaii_Seq_4552,Arxula_adeninivorans_Seq_5372	4	16	3	0.5	0.75	8
OG1699	Node51, Node58	2	YLR272C	yHMPu5000034675_Blastobotrys_mokoenaii_Seq_3802,Arxula_adeninivorans_Seq_1654,Saprochaete_clavata_Seq_1576,yHMPu5000041818_Magnusiomyces_tetrasperma_Seq_231,yHMPu5000034933_Kuraishia_molischiana_Seq_2255,yHMPu5000034625_Pichia_kudriavzevii_Seq_3886,Ogataea_polymorpha_Seq_3100,yHMPu5000034885_Ogataea_zsoltii_Seq_5261	4	17	2	0.470588	0.5	8
OG1466	Node27, Node76	2	YOR093C	Saprochaete_clavata_Seq_5745,yHMPu5000041818_Magnusiomyces_tetrasperma_Seq_2593,yHAB143_Kazachstania_siamensis_Seq_1728,Nakaseomyces_bracarensis_Seq_3023,Nakaseomyces_nivariensis_Seq_649,Kluyveromyces_marxianus_Seq_877,Eremothecium_coryli_Seq_1081,Eremothecium_sinecaudum_Seq_1896	4	17	2	0.470588	0.5	8
OG2798	Node1, Node65	2	YIR012W	Candida_orthopsilosis_Seq_281,Candida_auris_Seq_2708,yHMPu5000035662_Meyerozyma_caribbica_Seq_729,Kluyveromyces_marxianus_Seq_465,Eremothecium_coryli_Seq_221,Eremothecium_sinecaudum_Seq_2586,Nakaseomyces_bracarensis_Seq_3053,Nakaseomyces_nivariensis_Seq_3091	4	17	2	0.470588	0.5	8
OG2479	Node14, Node68	2	YDL132W	yHAB143_Kazachstania_siamensis_Seq_4988,Nakaseomyces_bracarensis_Seq_5296,Nakaseomyces_nivariensis_Seq_656,Kluyveromyces_marxianus_Seq_4427,Eremothecium_coryli_Seq_3912,Eremothecium_sinecaudum_Seq_3346,yHMPu5000034675_Blastobotrys_mokoenaii_Seq_668,Arxula_adeninivorans_Seq_4374	4	16	2	0.5	0.5	8
OG3539	Node41, Node9	2	YJR101W	Saprochaete_clavata_Seq_6625,yHMPu5000041818_Magnusiomyces_tetrasperma_Seq_3455,yHAB143_Kazachstania_siamensis_Seq_1650,Kluyveromyces_marxianus_Seq_2414,Nakaseomyces_bracarensis_Seq_4839,Nakaseomyces_nivariensis_Seq_2608,Eremothecium_coryli_Seq_3572,Eremothecium_sinecaudum_Seq_4299	4	15	2	0.533333	0.5	8
OG2369	Node2, Node80	2	YBR256C	Candida_orthopsilosis_Seq_4937,Candida_auris_Seq_2174,yHMPu5000035662_Meyerozyma_caribbica_Seq_1096,Nakaseomyces_bracarensis_Seq_3507,Nakaseomyces_nivariensis_Seq_1484,Kluyveromyces_marxianus_Seq_1055,Eremothecium_coryli_Seq_3191,Eremothecium_sinecaudum_Seq_505	4	16	2	0.5	0.5	8
OG3566	Kluyveromyces_marxianus_Seq_557, Node29, Node51, Node53, yHMPu5000034675_Blastobotrys_mokoenaii_Seq_5109, yHMPu5000034933_Kuraishia_molischiana_Seq_3210	6	YAL058W	Saprochaete_clavata_Seq_1677,yHMPu5000041818_Magnusiomyces_tetrasperma_Seq_981,yHMPu5000034933_Kuraishia_molischiana_Seq_3210,Ogataea_polymorpha_Seq_1807,yHMPu5000034885_Ogataea_zsoltii_Seq_198,Ogataea_polymorpha_Seq_1807,yHMPu5000034885_Ogataea_zsoltii_Seq_198,Kluyveromyces_marxianus_Seq_557,yHMPu5000034675_Blastobotrys_mokoenaii_Seq_5109,yHMPu5000034933_Kuraishia_molischiana_Seq_3210	4	11	3	0.636364	0.75	7
OG4372	Node15, Node26, yHMPu5000034625_Pichia_kudriavzevii_Seq_4723, yHMPu5000034885_Ogataea_zsoltii_Seq_4344, yHMPu5000034933_Kuraishia_molischiana_Seq_799	5		Candida_orthopsilosis_Seq_4833,Candida_auris_Seq_1857,yHMPu5000035662_Meyerozyma_caribbica_Seq_3496,Ogataea_polymorpha_Seq_2380,yHMPu5000034885_Ogataea_zsoltii_Seq_4344,yHMPu5000034625_Pichia_kudriavzevii_Seq_4723,yHMPu5000034885_Ogataea_zsoltii_Seq_4344,yHMPu5000034933_Kuraishia_molischiana_Seq_799	4	8	2	0.875	0.5	7
OG1407	Node27, Node67, Node68, yHAB143_Kazachstania_siamensis_Seq_4231, yHMPu5000034675_Blastobotrys_mokoenaii_Seq_3425	5	YPL145C	yHAB143_Kazachstania_siamensis_Seq_4231,Nakaseomyces_nivariensis_Seq_154,Nakaseomyces_bracarensis_Seq_4917,yHMPu5000034675_Blastobotrys_mokoenaii_Seq_3425,Arxula_adeninivorans_Seq_5829,Saprochaete_clavata_Seq_2840,yHMPu5000041818_Magnusiomyces_tetrasperma_Seq_6486,yHMPu5000034675_Blastobotrys_mokoenaii_Seq_3425,Arxula_adeninivorans_Seq_5829,yHAB143_Kazachstania_siamensis_Seq_4231,yHMPu5000034675_…	4	15	2	0.466667	0.5	7
OG1377	Node15, Node17, Node41, Node43, yHMPu5000034625_Pichia_kudriavzevii_Seq_186	5	YGL202W	yHMPu5000034933_Kuraishia_molischiana_Seq_5506,Ogataea_polymorpha_Seq_2683,yHMPu5000034885_Ogataea_zsoltii_Seq_2078,Ogataea_polymorpha_Seq_2683,yHMPu5000034885_Ogataea_zsoltii_Seq_2078,yHAB143_Kazachstania_siamensis_Seq_91,Nakaseomyces_bracarensis_Seq_788,Nakaseomyces_nivariensis_Seq_4385,Nakaseomyces_bracarensis_Seq_788,Nakaseomyces_nivariensis_Seq_4385,yHMPu5000034625_Pichia_kudriavzevii_Seq_186	4	14	2	0.5	0.5	7
OG1924	Arxula_adeninivorans_Seq_4400, Candida_orthopsilosis_Seq_883, Kluyveromyces_marxianus_Seq_4343, Node71, Node89	5	YDR148C	Eremothecium_coryli_Seq_1836,Eremothecium_sinecaudum_Seq_3974,Candida_auris_Seq_110,yHMPu5000035662_Meyerozyma_caribbica_Seq_2872,Arxula_adeninivorans_Seq_4400,Candida_orthopsilosis_Seq_883,Kluyveromyces_marxianus_Seq_4343	4	17	3	0.411765	0.75	7
OG2205	Kluyveromyces_marxianus_Seq_3835, Node13, Node21, yHMPu5000034675_Blastobotrys_mokoenaii_Seq_4442	4	YGL022W	Kluyveromyces_marxianus_Seq_3835,Eremothecium_coryli_Seq_2808,Eremothecium_sinecaudum_Seq_682,yHAB143_Kazachstania_siamensis_Seq_2855,Nakaseomyces_bracarensis_Seq_5318,Nakaseomyces_nivariensis_Seq_512,Nakaseomyces_bracarensis_Seq_5318,Nakaseomyces_nivariensis_Seq_512,Kluyveromyces_marxianus_Seq_3835,yHMPu5000034675_Blastobotrys_mokoenaii_Seq_4442	4	16	2	0.4375	0.5	7
OG1480	Arxula_adeninivorans_Seq_3431, Node61, Node7, Node89	4	YJL008C	Ogataea_polymorpha_Seq_2467,yHMPu5000034885_Ogataea_zsoltii_Seq_2500,yHMPu5000034675_Blastobotrys_mokoenaii_Seq_4730,Arxula_adeninivorans_Seq_3431,Candida_orthopsilosis_Seq_4948,Candida_auris_Seq_3999,yHMPu5000035662_Meyerozyma_caribbica_Seq_4300,Arxula_adeninivorans_Seq_3431	4	16	3	0.4375	0.75	7
OG2227	Node45, Node68, Node70, Saprochaete_clavata_Seq_5914	4	YMR189W	yHMPu5000034625_Pichia_kudriavzevii_Seq_2418,Ogataea_polymorpha_Seq_2454,yHMPu5000034885_Ogataea_zsoltii_Seq_2823,yHMPu5000034933_Kuraishia_molischiana_Seq_1088,Candida_auris_Seq_2215,yHMPu5000035662_Meyerozyma_caribbica_Seq_2333,Candida_auris_Seq_2215,yHMPu5000035662_Meyerozyma_caribbica_Seq_2333,Saprochaete_clavata_Seq_5914	4	15	3	0.466667	0.75	7
OG3210	Node33, Node35, Node7, Node8	4	YNR036C	yHMPu5000034675_Blastobotrys_mokoenaii_Seq_4843,Arxula_adeninivorans_Seq_3866,Saprochaete_clavata_Seq_5247,yHMPu5000041818_Magnusiomyces_tetrasperma_Seq_3032,yHMPu5000034675_Blastobotrys_mokoenaii_Seq_4843,Arxula_adeninivorans_Seq_3866,Ogataea_polymorpha_Seq_4138,yHMPu5000034625_Pichia_kudriavzevii_Seq_1754,yHMPu5000034885_Ogataea_zsoltii_Seq_781,yHMPu5000034625_Pichia_kudriavzevii_Seq_1754,yHMPu…	4	17	2	0.411765	0.5	7
OG1333	Arxula_adeninivorans_Seq_1735, Candida_orthopsilosis_Seq_1181, Node24, Node49	4	YNL241C	yHMPu5000034675_Blastobotrys_mokoenaii_Seq_6125,Arxula_adeninivorans_Seq_1735,Saprochaete_clavata_Seq_4673,yHMPu5000041818_Magnusiomyces_tetrasperma_Seq_1841,Candida_auris_Seq_2785,yHMPu5000035662_Meyerozyma_caribbica_Seq_3983,Arxula_adeninivorans_Seq_1735,Candida_orthopsilosis_Seq_1181	4	15	2	0.466667	0.5	7
OG1420	Node37, Node39, Node51, yHMPu5000034675_Blastobotrys_mokoenaii_Seq_2871	4	YIL105C	yHMPu5000034933_Kuraishia_molischiana_Seq_3332,Ogataea_polymorpha_Seq_2855,yHMPu5000034885_Ogataea_zsoltii_Seq_1937,Ogataea_polymorpha_Seq_2855,yHMPu5000034885_Ogataea_zsoltii_Seq_1937,yHMPu5000034675_Blastobotrys_mokoenaii_Seq_2871,Arxula_adeninivorans_Seq_5492,Saprochaete_clavata_Seq_1667,yHMPu5000041818_Magnusiomyces_tetrasperma_Seq_5976,yHMPu5000034675_Blastobotrys_mokoenaii_Seq_2871	4	16	2	0.4375	0.5	7
OG2080	Node13, Node15, Node17, Node24	4	YPL063W	yHMPu5000034933_Kuraishia_molischiana_Seq_5272,yHMPu5000034625_Pichia_kudriavzevii_Seq_1011,Ogataea_polymorpha_Seq_926,yHMPu5000034885_Ogataea_zsoltii_Seq_4825,yHMPu5000034625_Pichia_kudriavzevii_Seq_1011,Ogataea_polymorpha_Seq_926,yHMPu5000034885_Ogataea_zsoltii_Seq_4825,Ogataea_polymorpha_Seq_926,yHMPu5000034885_Ogataea_zsoltii_Seq_4825,Candida_orthopsilosis_Seq_952,Candida_auris_Seq_2039,yHMPu…	4	17	2	0.411765	0.5	7
OG2930	Node29, Node35, Node37, yHMPu5000034933_Kuraishia_molischiana_Seq_2224	4	YCL018W	Ogataea_polymorpha_Seq_2493,yHMPu5000034885_Ogataea_zsoltii_Seq_2184,yHMPu5000034933_Kuraishia_molischiana_Seq_2224,yHMPu5000034675_Blastobotrys_mokoenaii_Seq_6180,Arxula_adeninivorans_Seq_2000,Saprochaete_clavata_Seq_76,yHMPu5000041818_Magnusiomyces_tetrasperma_Seq_4166,Arxula_adeninivorans_Seq_2000,Saprochaete_clavata_Seq_76,yHMPu5000041818_Magnusiomyces_tetrasperma_Seq_4166,yHMPu5000034933_Kur…	4	17	2	0.411765	0.5	7
OG3774	Node18, Node62, Node87, yHMPu5000041818_Magnusiomyces_tetrasperma_Seq_2560	4	YNR043W	Kluyveromyces_marxianus_Seq_3638,Eremothecium_coryli_Seq_1852,Eremothecium_sinecaudum_Seq_3753,Saprochaete_clavata_Seq_6544,yHMPu5000041818_Magnusiomyces_tetrasperma_Seq_2560,Candida_orthopsilosis_Seq_4410,yHMPu5000034625_Pichia_kudriavzevii_Seq_3988,yHMPu5000041818_Magnusiomyces_tetrasperma_Seq_2560	4	14	4	0.5	1	7
OG1298	Node19, Node22, Node41, yHMPu5000034625_Pichia_kudriavzevii_Seq_2021	4	YLR300W	yHMPu5000034675_Blastobotrys_mokoenaii_Seq_2683,Arxula_adeninivorans_Seq_1612,Saprochaete_clavata_Seq_1137,yHMPu5000041818_Magnusiomyces_tetrasperma_Seq_3856,Nakaseomyces_bracarensis_Seq_165,Nakaseomyces_nivariensis_Seq_36,yHMPu5000034625_Pichia_kudriavzevii_Seq_2021	4	16	3	0.4375	0.75	7
OG1880	Node12, Node15, Node71, yHMPu5000034675_Blastobotrys_mokoenaii_Seq_1394	4	YER003C	yHMPu5000034675_Blastobotrys_mokoenaii_Seq_1394,Arxula_adeninivorans_Seq_2906,yHMPu5000034933_Kuraishia_molischiana_Seq_5452,Ogataea_polymorpha_Seq_4106,yHMPu5000034885_Ogataea_zsoltii_Seq_4602,Nakaseomyces_bracarensis_Seq_1846,Nakaseomyces_nivariensis_Seq_2489,yHMPu5000034675_Blastobotrys_mokoenaii_Seq_1394	4	16	3	0.4375	0.75	7
OG2839	Node57, Node59, Node68, Node76	4	YJR068W	yHMPu5000034933_Kuraishia_molischiana_Seq_711,Ogataea_polymorpha_Seq_2880,yHMPu5000034885_Ogataea_zsoltii_Seq_1359,Ogataea_polymorpha_Seq_2880,yHMPu5000034885_Ogataea_zsoltii_Seq_1359,Saprochaete_clavata_Seq_3152,yHMPu5000041818_Magnusiomyces_tetrasperma_Seq_2000,yHMPu5000034675_Blastobotrys_mokoenaii_Seq_4758,Arxula_adeninivorans_Seq_798	4	16	2	0.4375	0.5	7
OG2981	Node34, Node35, Node75, yHMPu5000035662_Meyerozyma_caribbica_Seq_244	4	YKL179C	yHMPu5000034675_Blastobotrys_mokoenaii_Seq_5039,Arxula_adeninivorans_Seq_5116,Saprochaete_clavata_Seq_5500,yHMPu5000041818_Magnusiomyces_tetrasperma_Seq_7457,yHMPu5000034675_Blastobotrys_mokoenaii_Seq_5039,Arxula_adeninivorans_Seq_5116,yHMPu5000034885_Ogataea_zsoltii_Seq_859,yHMPu5000034933_Kuraishia_molischiana_Seq_526,yHMPu5000035662_Meyerozyma_caribbica_Seq_244	4	14	3	0.5	0.75	7
OG1693	Node15, Node22, Node29, yHMPu5000034675_Blastobotrys_mokoenaii_Seq_3185	4	YDR312W	yHMPu5000035662_Meyerozyma_caribbica_Seq_3778,Candida_auris_Seq_2772,Candida_orthopsilosis_Seq_1053,Ogataea_polymorpha_Seq_2674,yHMPu5000034885_Ogataea_zsoltii_Seq_5067,yHMPu5000034675_Blastobotrys_mokoenaii_Seq_3185,Arxula_adeninivorans_Seq_727,yHMPu5000034675_Blastobotrys_mokoenaii_Seq_3185	4	17	3	0.411765	0.75	7
OG2387	Node12, Node21, Node22, yHMPu5000034933_Kuraishia_molischiana_Seq_3505	4	YNL006W	Ogataea_polymorpha_Seq_780,yHMPu5000034885_Ogataea_zsoltii_Seq_3264,yHMPu5000034675_Blastobotrys_mokoenaii_Seq_3321,Arxula_adeninivorans_Seq_2957,Saprochaete_clavata_Seq_1861,yHMPu5000041818_Magnusiomyces_tetrasperma_Seq_1913,yHMPu5000034675_Blastobotrys_mokoenaii_Seq_3321,Arxula_adeninivorans_Seq_2957,yHMPu5000034933_Kuraishia_molischiana_Seq_3505	4	15	2	0.466667	0.5	7
OG2703	Candida_auris_Seq_2258, Node24, Node42, yHMPu5000034933_Kuraishia_molischiana_Seq_814	4	YMR079W	yHMPu5000034675_Blastobotrys_mokoenaii_Seq_5098,Arxula_adeninivorans_Seq_4642,Kluyveromyces_marxianus_Seq_54,Eremothecium_coryli_Seq_2703,Eremothecium_sinecaudum_Seq_2930,Candida_auris_Seq_2258,yHMPu5000034933_Kuraishia_molischiana_Seq_814	4	14	4	0.5	1	7
OG2098	Node52, Node54, Node56, Node65	4	YNL280C	yHMPu5000034933_Kuraishia_molischiana_Seq_1533,Ogataea_polymorpha_Seq_4036,yHMPu5000034625_Pichia_kudriavzevii_Seq_4302,yHMPu5000034885_Ogataea_zsoltii_Seq_467,Ogataea_polymorpha_Seq_4036,yHMPu5000034625_Pichia_kudriavzevii_Seq_4302,yHMPu5000034885_Ogataea_zsoltii_Seq_467,yHMPu5000034625_Pichia_kudriavzevii_Seq_4302,yHMPu5000034885_Ogataea_zsoltii_Seq_467,Kluyveromyces_marxianus_Seq_2787,Eremothe…	4	16	2	0.4375	0.5	7
OG4245	Node17, Node22, yHAB143_Kazachstania_siamensis_Seq_3416, yHMPu5000034625_Pichia_kudriavzevii_Seq_2830	4	YGL178W	yHMPu5000034933_Kuraishia_molischiana_Seq_1841,yHMPu5000035662_Meyerozyma_caribbica_Seq_4470,Candida_auris_Seq_3019,Ogataea_polymorpha_Seq_483,yHMPu5000034885_Ogataea_zsoltii_Seq_4453,yHAB143_Kazachstania_siamensis_Seq_3416,yHMPu5000034625_Pichia_kudriavzevii_Seq_2830	4	7	3	1	0.75	7
OG1433	Node15, Node19, Node82	3	YER081W	Saprochaete_clavata_Seq_2629,yHMPu5000041818_Magnusiomyces_tetrasperma_Seq_2743,yHMPu5000034675_Blastobotrys_mokoenaii_Seq_3157,Arxula_adeninivorans_Seq_3448,yHAB143_Kazachstania_siamensis_Seq_2163,Nakaseomyces_bracarensis_Seq_3958,Nakaseomyces_nivariensis_Seq_1234	4	15	2	0.466667	0.5	7
OG3030	Node13, Node17, Node7	3	YJR024C	Eremothecium_sinecaudum_Seq_3811,Eremothecium_coryli_Seq_1200,yHAB143_Kazachstania_siamensis_Seq_4612,Nakaseomyces_bracarensis_Seq_3030,Nakaseomyces_nivariensis_Seq_3981,Nakaseomyces_bracarensis_Seq_3030,Nakaseomyces_nivariensis_Seq_3981,yHMPu5000034885_Ogataea_zsoltii_Seq_2832,yHMPu5000034933_Kuraishia_molischiana_Seq_1334	4	15	2	0.466667	0.5	7
OG1857	Node37, Node82, Node84	3	YHR074W	yHAB143_Kazachstania_siamensis_Seq_2972,Nakaseomyces_bracarensis_Seq_2992,Nakaseomyces_nivariensis_Seq_460,yHMPu5000035662_Meyerozyma_caribbica_Seq_4597,yHMPu5000034933_Kuraishia_molischiana_Seq_4777,yHMPu5000034885_Ogataea_zsoltii_Seq_2945,Ogataea_polymorpha_Seq_2205,yHMPu5000034933_Kuraishia_molischiana_Seq_4777,yHMPu5000034885_Ogataea_zsoltii_Seq_2945,Ogataea_polymorpha_Seq_2205	4	17	3	0.411765	0.75	7
OG1832	Node33, Node88, Node91	3	YDR172W	Candida_orthopsilosis_Seq_3568,Candida_auris_Seq_4857,yHMPu5000035662_Meyerozyma_caribbica_Seq_45,Arxula_adeninivorans_Seq_2296,yHMPu5000034675_Blastobotrys_mokoenaii_Seq_1840,Ogataea_polymorpha_Seq_287,yHMPu5000034885_Ogataea_zsoltii_Seq_1370	4	17	3	0.411765	0.75	7
OG3049	Node11, Node15, Node32	3	YPR135W	yHMPu5000034625_Pichia_kudriavzevii_Seq_1629,yHMPu5000034933_Kuraishia_molischiana_Seq_3265,Ogataea_polymorpha_Seq_944,yHMPu5000034885_Ogataea_zsoltii_Seq_1611,Ogataea_polymorpha_Seq_944,yHMPu5000034885_Ogataea_zsoltii_Seq_1611,yHAB143_Kazachstania_siamensis_Seq_4858,Eremothecium_sinecaudum_Seq_1674,Kluyveromyces_marxianus_Seq_2199	4	14	2	0.5	0.5	7
OG1912	Node77, Node86, Node88	3	YPL043W	yHMPu5000034675_Blastobotrys_mokoenaii_Seq_3460,Arxula_adeninivorans_Seq_4066,Saprochaete_clavata_Seq_6033,yHMPu5000041818_Magnusiomyces_tetrasperma_Seq_4083,yHMPu5000034933_Kuraishia_molischiana_Seq_1456,Ogataea_polymorpha_Seq_781,yHMPu5000034885_Ogataea_zsoltii_Seq_1274,Ogataea_polymorpha_Seq_781,yHMPu5000034885_Ogataea_zsoltii_Seq_1274	4	17	2	0.411765	0.5	7
OG2270	Node18, Node47, Node6	3	YFR041C	Ogataea_polymorpha_Seq_1361,yHMPu5000034885_Ogataea_zsoltii_Seq_2326,yHAB143_Kazachstania_siamensis_Seq_4470,Nakaseomyces_bracarensis_Seq_1348,Nakaseomyces_nivariensis_Seq_2114,yHMPu5000034675_Blastobotrys_mokoenaii_Seq_265,Arxula_adeninivorans_Seq_2136	4	17	3	0.411765	0.75	7
OG2707	Arxula_adeninivorans_Seq_1394, Node57, Node9	3	YDR117C	Candida_orthopsilosis_Seq_2607,Candida_auris_Seq_1526,yHMPu5000035662_Meyerozyma_caribbica_Seq_3515,yHAB143_Kazachstania_siamensis_Seq_1232,Nakaseomyces_bracarensis_Seq_3638,Nakaseomyces_nivariensis_Seq_1704,Arxula_adeninivorans_Seq_1394	4	17	3	0.411765	0.75	7
OG1222	Node62, Node78, yHAB143_Kazachstania_siamensis_Seq_891	3	YIL052C	Candida_auris_Seq_4791,yHMPu5000035662_Meyerozyma_caribbica_Seq_1767,Ogataea_polymorpha_Seq_449,yHMPu5000034885_Ogataea_zsoltii_Seq_3651,Nakaseomyces_bracarensis_Seq_2732,Nakaseomyces_nivariensis_Seq_2228,yHAB143_Kazachstania_siamensis_Seq_891	4	16	3	0.4375	0.75	7
OG2238	Node48, Node66, Node70	3	YIL116W	Ogataea_polymorpha_Seq_1694,yHMPu5000034885_Ogataea_zsoltii_Seq_204,Eremothecium_sinecaudum_Seq_1881,Eremothecium_coryli_Seq_788,yHAB143_Kazachstania_siamensis_Seq_693,Nakaseomyces_bracarensis_Seq_3651,Nakaseomyces_nivariensis_Seq_890,yHAB143_Kazachstania_siamensis_Seq_693,Nakaseomyces_bracarensis_Seq_3651,Nakaseomyces_nivariensis_Seq_890	4	15	2	0.466667	0.5	7
OG2163	Node41, Node72, Node84	3	YDL164C	yHMPu5000034675_Blastobotrys_mokoenaii_Seq_426,Arxula_adeninivorans_Seq_5543,yHAB143_Kazachstania_siamensis_Seq_4824,Nakaseomyces_bracarensis_Seq_796,Nakaseomyces_nivariensis_Seq_4302,yHMPu5000034885_Ogataea_zsoltii_Seq_4139,yHMPu5000034933_Kuraishia_molischiana_Seq_5375	4	16	3	0.4375	0.75	7
OG2687	Node14, Node40, Node41	3	YJR131W	Candida_orthopsilosis_Seq_4043,Candida_auris_Seq_5186,yHMPu5000035662_Meyerozyma_caribbica_Seq_2870,yHMPu5000034675_Blastobotrys_mokoenaii_Seq_305,Arxula_adeninivorans_Seq_5124,Saprochaete_clavata_Seq_3222,yHMPu5000041818_Magnusiomyces_tetrasperma_Seq_2572,yHMPu5000034675_Blastobotrys_mokoenaii_Seq_305,Arxula_adeninivorans_Seq_5124	4	17	2	0.411765	0.5	7
OG1999	Node32, Node57, Node76	3	YLL008W	Kluyveromyces_marxianus_Seq_4151,Eremothecium_coryli_Seq_3895,Eremothecium_sinecaudum_Seq_2341,Saprochaete_clavata_Seq_5421,yHMPu5000041818_Magnusiomyces_tetrasperma_Seq_2441,yHMPu5000034675_Blastobotrys_mokoenaii_Seq_4378,Arxula_adeninivorans_Seq_1521	4	15	2	0.466667	0.5	7
OG3023	Node26, Node57, Node61	3	YPL147W	yHAB143_Kazachstania_siamensis_Seq_463,Nakaseomyces_bracarensis_Seq_3068,Nakaseomyces_nivariensis_Seq_248,Saprochaete_clavata_Seq_3534,yHMPu5000041818_Magnusiomyces_tetrasperma_Seq_7447,yHMPu5000034675_Blastobotrys_mokoenaii_Seq_3279,Arxula_adeninivorans_Seq_5883,yHMPu5000034675_Blastobotrys_mokoenaii_Seq_3279,Arxula_adeninivorans_Seq_5883	4	17	2	0.411765	0.5	7
OG2692	Node22, Node24, Node60	3	YKL021C	yHMPu5000034933_Kuraishia_molischiana_Seq_1731,yHMPu5000034625_Pichia_kudriavzevii_Seq_762,Ogataea_polymorpha_Seq_3635,yHMPu5000034885_Ogataea_zsoltii_Seq_3965,yHMPu5000034625_Pichia_kudriavzevii_Seq_762,Ogataea_polymorpha_Seq_3635,yHMPu5000034885_Ogataea_zsoltii_Seq_3965,Candida_orthopsilosis_Seq_4575,yHMPu5000035662_Meyerozyma_caribbica_Seq_3976,Candida_auris_Seq_66	4	16	2	0.4375	0.5	7
OG1367	Node55, Node56, Ogataea_polymorpha_Seq_1923	3	YJL005W	yHAB143_Kazachstania_siamensis_Seq_1577,Nakaseomyces_bracarensis_Seq_5199,Nakaseomyces_nivariensis_Seq_4983,Kluyveromyces_marxianus_Seq_2827,Eremothecium_coryli_Seq_821,Eremothecium_sinecaudum_Seq_4055,yHAB143_Kazachstania_siamensis_Seq_1577,Nakaseomyces_bracarensis_Seq_5199,Nakaseomyces_nivariensis_Seq_4983,Ogataea_polymorpha_Seq_1923	4	17	2	0.411765	0.5	7
OG2983	Node18, Node19, Node64	3	YLR361C	Saprochaete_clavata_Seq_2388,yHMPu5000041818_Magnusiomyces_tetrasperma_Seq_4143,yHMPu5000034675_Blastobotrys_mokoenaii_Seq_1149,Arxula_adeninivorans_Seq_4479,Saprochaete_clavata_Seq_2388,yHMPu5000041818_Magnusiomyces_tetrasperma_Seq_4143,yHAB143_Kazachstania_siamensis_Seq_50,Nakaseomyces_bracarensis_Seq_4582,Nakaseomyces_nivariensis_Seq_3294	4	15	2	0.466667	0.5	7
OG2078	Node34, Node38, Node87	3	YNR053C	Saprochaete_clavata_Seq_5676,yHMPu5000041818_Magnusiomyces_tetrasperma_Seq_6829,yHMPu5000034675_Blastobotrys_mokoenaii_Seq_5934,Arxula_adeninivorans_Seq_594,yHAB143_Kazachstania_siamensis_Seq_3439,Nakaseomyces_bracarensis_Seq_1127,Nakaseomyces_nivariensis_Seq_1241	4	17	2	0.411765	0.5	7
OG2061	Node16, Node24, Node38	3	YDR487C	Arxula_adeninivorans_Seq_5289,yHMPu5000034675_Blastobotrys_mokoenaii_Seq_1815,Saprochaete_clavata_Seq_6337,yHMPu5000041818_Magnusiomyces_tetrasperma_Seq_747,yHAB143_Kazachstania_siamensis_Seq_3942,Nakaseomyces_bracarensis_Seq_179,Nakaseomyces_nivariensis_Seq_2755	4	13	2	0.538462	0.5	7
OG3506	Node54, Node60, Node62	3	YMR250W	Candida_orthopsilosis_Seq_3060,Candida_auris_Seq_2322,yHMPu5000035662_Meyerozyma_caribbica_Seq_3046,Kluyveromyces_marxianus_Seq_1817,yHAB143_Kazachstania_siamensis_Seq_4475,Nakaseomyces_bracarensis_Seq_1028,Nakaseomyces_nivariensis_Seq_4880,yHAB143_Kazachstania_siamensis_Seq_4475,Nakaseomyces_bracarensis_Seq_1028,Nakaseomyces_nivariensis_Seq_4880	4	14	2	0.5	0.5	7
OG2314	Node1, Node3, Node38	3	YLR166C	yHMPu5000034933_Kuraishia_molischiana_Seq_206,yHMPu5000034625_Pichia_kudriavzevii_Seq_3239,Ogataea_polymorpha_Seq_1002,yHMPu5000034885_Ogataea_zsoltii_Seq_1713,yHMPu5000034625_Pichia_kudriavzevii_Seq_3239,Ogataea_polymorpha_Seq_1002,yHMPu5000034885_Ogataea_zsoltii_Seq_1713,Candida_orthopsilosis_Seq_2637,Candida_auris_Seq_23,yHMPu5000035662_Meyerozyma_caribbica_Seq_4270	4	16	2	0.4375	0.5	7
OG3616	Node2, Node56, yHMPu5000034675_Blastobotrys_mokoenaii_Seq_4300	3	YPR192W	yHMPu5000034933_Kuraishia_molischiana_Seq_1653,Ogataea_polymorpha_Seq_3483,yHMPu5000034885_Ogataea_zsoltii_Seq_943,yHAB143_Kazachstania_siamensis_Seq_4872,Nakaseomyces_bracarensis_Seq_1465,Nakaseomyces_nivariensis_Seq_3718,yHMPu5000034675_Blastobotrys_mokoenaii_Seq_4300	4	16	3	0.4375	0.75	7
OG2123	Node26, Node82, Ogataea_polymorpha_Seq_296	3	YNR041C	Saprochaete_clavata_Seq_5812,yHMPu5000041818_Magnusiomyces_tetrasperma_Seq_1455,yHMPu5000034675_Blastobotrys_mokoenaii_Seq_780,Arxula_adeninivorans_Seq_1595,Candida_auris_Seq_1665,Candida_orthopsilosis_Seq_467,Ogataea_polymorpha_Seq_296	4	16	3	0.4375	0.75	7
OG3909	Node31, Node36, yHMPu5000034675_Blastobotrys_mokoenaii_Seq_4125	3	YLR372W	yHAB143_Kazachstania_siamensis_Seq_3520,Nakaseomyces_bracarensis_Seq_4132,Nakaseomyces_nivariensis_Seq_3392,Candida_auris_Seq_3302,Candida_orthopsilosis_Seq_587,yHMPu5000035662_Meyerozyma_caribbica_Seq_3087,yHMPu5000034675_Blastobotrys_mokoenaii_Seq_4125	4	14	3	0.5	0.75	7
OG2146	Node1, Node22, Node3	3	YLR247C	yHMPu5000034933_Kuraishia_molischiana_Seq_3487,yHMPu5000034625_Pichia_kudriavzevii_Seq_978,Ogataea_polymorpha_Seq_3241,yHMPu5000034885_Ogataea_zsoltii_Seq_1977,yHMPu5000034625_Pichia_kudriavzevii_Seq_978,Ogataea_polymorpha_Seq_3241,yHMPu5000034885_Ogataea_zsoltii_Seq_1977,Candida_orthopsilosis_Seq_1778,yHMPu5000035662_Meyerozyma_caribbica_Seq_3582,Candida_auris_Seq_1436	4	14	2	0.5	0.5	7
OG2646	Node61, Node82, yHMPu5000034675_Blastobotrys_mokoenaii_Seq_5967	3	YNR030W	yHMPu5000035662_Meyerozyma_caribbica_Seq_4343,Candida_orthopsilosis_Seq_48,Candida_auris_Seq_3837,yHAB143_Kazachstania_siamensis_Seq_5030,Nakaseomyces_bracarensis_Seq_4295,Nakaseomyces_nivariensis_Seq_913,yHMPu5000034675_Blastobotrys_mokoenaii_Seq_5967	4	15	3	0.466667	0.75	7
OG2533	Node26, Node28, Node51	3	YDR325W	yHMPu5000034933_Kuraishia_molischiana_Seq_5254,yHMPu5000034625_Pichia_kudriavzevii_Seq_2595,Ogataea_polymorpha_Seq_839,yHMPu5000034885_Ogataea_zsoltii_Seq_1869,yHMPu5000034625_Pichia_kudriavzevii_Seq_2595,Ogataea_polymorpha_Seq_839,yHMPu5000034885_Ogataea_zsoltii_Seq_1869,yHAB143_Kazachstania_siamensis_Seq_3767,Nakaseomyces_nivariensis_Seq_3443,Nakaseomyces_bracarensis_Seq_4232	4	17	2	0.411765	0.5	7
OG3438	Node3, Node37, Node71	3	YCL057W	Candida_auris_Seq_1008,yHMPu5000035662_Meyerozyma_caribbica_Seq_4901,Eremothecium_coryli_Seq_1970,Eremothecium_sinecaudum_Seq_3819,yHMPu5000034625_Pichia_kudriavzevii_Seq_1139,Ogataea_polymorpha_Seq_1978,yHMPu5000034885_Ogataea_zsoltii_Seq_1909	4	16	3	0.4375	0.75	7
OG2787	Node49, Node50, Node77	3	YDR071C	Ogataea_polymorpha_Seq_3162,yHMPu5000034885_Ogataea_zsoltii_Seq_2044,yHMPu5000034933_Kuraishia_molischiana_Seq_652,yHMPu5000034625_Pichia_kudriavzevii_Seq_2467,Ogataea_polymorpha_Seq_3162,yHMPu5000034885_Ogataea_zsoltii_Seq_2044,Candida_orthopsilosis_Seq_1225,Candida_auris_Seq_1931,yHMPu5000035662_Meyerozyma_caribbica_Seq_878	4	15	2	0.466667	0.5	7
OG1352	Node57, Node78, Node79	3	YOR161C	yHMPu5000034625_Pichia_kudriavzevii_Seq_3152,Ogataea_polymorpha_Seq_650,yHMPu5000034885_Ogataea_zsoltii_Seq_2771,Saprochaete_clavata_Seq_998,yHMPu5000041818_Magnusiomyces_tetrasperma_Seq_3994,yHMPu5000034675_Blastobotrys_mokoenaii_Seq_5502,Arxula_adeninivorans_Seq_1120,Saprochaete_clavata_Seq_998,yHMPu5000041818_Magnusiomyces_tetrasperma_Seq_3994	4	17	2	0.411765	0.5	7
OG3839	Node13, Node45, Node48	3	YKR066C	yHMPu5000034675_Blastobotrys_mokoenaii_Seq_2071,Arxula_adeninivorans_Seq_2368,Kluyveromyces_marxianus_Seq_1922,Nakaseomyces_bracarensis_Seq_3226,Nakaseomyces_nivariensis_Seq_5160,Eremothecium_coryli_Seq_177,yHAB143_Kazachstania_siamensis_Seq_101,Nakaseomyces_bracarensis_Seq_3226,Nakaseomyces_nivariensis_Seq_5160	4	14	2	0.5	0.5	7
OG3975	Node13, Node51, Node57	3	YOR115C	yHAB143_Kazachstania_siamensis_Seq_3714,Nakaseomyces_bracarensis_Seq_717,Nakaseomyces_nivariensis_Seq_5075,yHMPu5000034885_Ogataea_zsoltii_Seq_819,yHMPu5000034933_Kuraishia_molischiana_Seq_4416,yHMPu5000034675_Blastobotrys_mokoenaii_Seq_4858,Arxula_adeninivorans_Seq_2520	4	13	3	0.538462	0.75	7
OG1656	Node1, Node52, Node65	3	YDL185W	yHMPu5000034885_Ogataea_zsoltii_Seq_1516,Ogataea_polymorpha_Seq_2056,Kluyveromyces_marxianus_Seq_3128,Nakaseomyces_nivariensis_Seq_3711,Nakaseomyces_bracarensis_Seq_1632,Saprochaete_clavata_Seq_5535,yHMPu5000041818_Magnusiomyces_tetrasperma_Seq_5835	4	15	3	0.466667	0.75	7
OG2410	Node14, Node83, yHMPu5000034675_Blastobotrys_mokoenaii_Seq_1543	3	YHR193C	yHMPu5000035662_Meyerozyma_caribbica_Seq_278,Candida_auris_Seq_4268,Candida_orthopsilosis_Seq_1884,yHAB143_Kazachstania_siamensis_Seq_1804,Nakaseomyces_bracarensis_Seq_146,Nakaseomyces_nivariensis_Seq_324,yHMPu5000034675_Blastobotrys_mokoenaii_Seq_1543	4	17	3	0.411765	0.75	7
OG1233	Node1, Node14, Node60	3	YOR197W	Saprochaete_clavata_Seq_760,yHMPu5000041818_Magnusiomyces_tetrasperma_Seq_1642,Candida_auris_Seq_2401,yHMPu5000035662_Meyerozyma_caribbica_Seq_3909,yHAB143_Kazachstania_siamensis_Seq_1359,Nakaseomyces_bracarensis_Seq_1085,Nakaseomyces_nivariensis_Seq_1349	4	15	3	0.466667	0.75	7
OG1721	Node29, Node32, Node35	3	YDR190C	Arxula_adeninivorans_Seq_5898,yHMPu5000034675_Blastobotrys_mokoenaii_Seq_778,yHMPu5000034933_Kuraishia_molischiana_Seq_4297,Ogataea_polymorpha_Seq_3500,yHMPu5000034885_Ogataea_zsoltii_Seq_2361,Candida_auris_Seq_1222,yHMPu5000035662_Meyerozyma_caribbica_Seq_875,Ogataea_polymorpha_Seq_3500,yHMPu5000034885_Ogataea_zsoltii_Seq_2361	4	17	3	0.411765	0.75	7
OG1487	Node77, Node87, Node93	3	YJL026W	Ogataea_polymorpha_Seq_1233,yHMPu5000034885_Ogataea_zsoltii_Seq_2976,Kluyveromyces_marxianus_Seq_2609,Eremothecium_coryli_Seq_3906,Eremothecium_sinecaudum_Seq_393,Nakaseomyces_bracarensis_Seq_736,Nakaseomyces_nivariensis_Seq_5068,Nakaseomyces_bracarensis_Seq_736,Nakaseomyces_nivariensis_Seq_5068	4	17	2	0.411765	0.5	7
OG4447	Node23, Node40, Node69	3		Candida_auris_Seq_750,yHMPu5000035662_Meyerozyma_caribbica_Seq_3533,yHMPu5000034933_Kuraishia_molischiana_Seq_2275,Ogataea_polymorpha_Seq_1375,yHMPu5000034885_Ogataea_zsoltii_Seq_3086,yHMPu5000034675_Blastobotrys_mokoenaii_Seq_1534,Arxula_adeninivorans_Seq_2378	4	11	3	0.636364	0.75	7
OG1428	Node13, Node34, Node36	3	YDR389W	yHMPu5000034933_Kuraishia_molischiana_Seq_5474,Ogataea_polymorpha_Seq_918,yHMPu5000034885_Ogataea_zsoltii_Seq_3168,Kluyveromyces_marxianus_Seq_2334,yHAB143_Kazachstania_siamensis_Seq_3648,Nakaseomyces_bracarensis_Seq_755,Nakaseomyces_nivariensis_Seq_2129,yHAB143_Kazachstania_siamensis_Seq_3648,Nakaseomyces_bracarensis_Seq_755,Nakaseomyces_nivariensis_Seq_2129	4	9	2	0.777778	0.5	7
OG1932	Node52, Node7, Node83	3	YJR117W	Ogataea_polymorpha_Seq_3740,yHMPu5000034885_Ogataea_zsoltii_Seq_1400,yHMPu5000034675_Blastobotrys_mokoenaii_Seq_3720,Arxula_adeninivorans_Seq_2094,Kluyveromyces_marxianus_Seq_782,Nakaseomyces_bracarensis_Seq_3138,Nakaseomyces_nivariensis_Seq_1835	4	15	3	0.466667	0.75	7
OG1718	Node21, Node57	2	YFR037C	Ogataea_polymorpha_Seq_3783,yHMPu5000034885_Ogataea_zsoltii_Seq_2941,yHAB143_Kazachstania_siamensis_Seq_3844,Nakaseomyces_bracarensis_Seq_1232,Nakaseomyces_nivariensis_Seq_1232,Eremothecium_coryli_Seq_986,Eremothecium_sinecaudum_Seq_2637	4	14	2	0.5	0.5	7
OG5170	Node3, Node49	2	YPR006C	Saprochaete_clavata_Seq_4777,yHMPu5000041818_Magnusiomyces_tetrasperma_Seq_8346,yHAB143_Kazachstania_siamensis_Seq_5149,Eremothecium_coryli_Seq_2952,Kluyveromyces_marxianus_Seq_3330,Nakaseomyces_bracarensis_Seq_3463,Nakaseomyces_nivariensis_Seq_615	4	9	2	0.777778	0.5	7
OG1499	Node52, Node58	2	YBR080C	yHMPu5000034625_Pichia_kudriavzevii_Seq_1105,Ogataea_polymorpha_Seq_1481,yHMPu5000034885_Ogataea_zsoltii_Seq_199,Saprochaete_clavata_Seq_6687,yHMPu5000041818_Magnusiomyces_tetrasperma_Seq_5565,yHMPu5000034675_Blastobotrys_mokoenaii_Seq_4862,Arxula_adeninivorans_Seq_3129	4	15	2	0.466667	0.5	7
OG4279	Node4, Node49	2	YBR251W	Ogataea_polymorpha_Seq_1622,yHMPu5000034625_Pichia_kudriavzevii_Seq_4435,yHMPu5000034885_Ogataea_zsoltii_Seq_5432,yHMPu5000034675_Blastobotrys_mokoenaii_Seq_3911,Arxula_adeninivorans_Seq_24,Saprochaete_clavata_Seq_1139,yHMPu5000041818_Magnusiomyces_tetrasperma_Seq_3622	4	14	2	0.5	0.5	7
OG2844	Node12, Node58	2	YKL082C	yHMPu5000035662_Meyerozyma_caribbica_Seq_795,Candida_auris_Seq_1389,Candida_orthopsilosis_Seq_2979,yHMPu5000034885_Ogataea_zsoltii_Seq_3882,yHMPu5000034933_Kuraishia_molischiana_Seq_4117,Eremothecium_coryli_Seq_1644,Eremothecium_sinecaudum_Seq_310	4	15	3	0.466667	0.75	7
OG2450	Node38, Node39	2	YMR302C	Candida_orthopsilosis_Seq_3958,Candida_auris_Seq_1682,yHMPu5000035662_Meyerozyma_caribbica_Seq_1815,yHMPu5000034933_Kuraishia_molischiana_Seq_4353,yHMPu5000034625_Pichia_kudriavzevii_Seq_4456,Ogataea_polymorpha_Seq_3569,yHMPu5000034885_Ogataea_zsoltii_Seq_782,Candida_orthopsilosis_Seq_3958,Candida_auris_Seq_1682,yHMPu5000035662_Meyerozyma_caribbica_Seq_1815	4	17	2	0.411765	0.5	7
OG2953	Node11, Node4	2	YFR050C	yHMPu5000034933_Kuraishia_molischiana_Seq_5497,yHMPu5000034625_Pichia_kudriavzevii_Seq_5163,Ogataea_polymorpha_Seq_1093,yHMPu5000034885_Ogataea_zsoltii_Seq_1717,Candida_orthopsilosis_Seq_2089,Candida_auris_Seq_3590,yHMPu5000035662_Meyerozyma_caribbica_Seq_1272	4	14	2	0.5	0.5	7
OG3100	Node4, Node51	2	YIL155C	Candida_orthopsilosis_Seq_2663,Candida_auris_Seq_3844,yHMPu5000035662_Meyerozyma_caribbica_Seq_3387,yHMPu5000034675_Blastobotrys_mokoenaii_Seq_4953,Arxula_adeninivorans_Seq_3412,Saprochaete_clavata_Seq_3373,yHMPu5000041818_Magnusiomyces_tetrasperma_Seq_5651	4	14	2	0.5	0.5	7
OG3908	Node26, Node63	2	YNL223W	yHMPu5000034933_Kuraishia_molischiana_Seq_5532,Ogataea_polymorpha_Seq_977,yHMPu5000034885_Ogataea_zsoltii_Seq_1420,Kluyveromyces_marxianus_Seq_2460,yHAB143_Kazachstania_siamensis_Seq_304,Nakaseomyces_bracarensis_Seq_1761,Nakaseomyces_nivariensis_Seq_211	4	14	2	0.5	0.5	7
OG2257	Node37, Node6	2	YKL197C	yHMPu5000034675_Blastobotrys_mokoenaii_Seq_288,Arxula_adeninivorans_Seq_3586,Saprochaete_clavata_Seq_4455,yHMPu5000041818_Magnusiomyces_tetrasperma_Seq_2915,Candida_orthopsilosis_Seq_4615,Candida_auris_Seq_4973,yHMPu5000035662_Meyerozyma_caribbica_Seq_4574	4	17	2	0.411765	0.5	7
OG2936	Node31, Node72	2	YPL111W	yHAB143_Kazachstania_siamensis_Seq_1521,Nakaseomyces_bracarensis_Seq_3204,Nakaseomyces_nivariensis_Seq_607,Saprochaete_clavata_Seq_2573,yHMPu5000041818_Magnusiomyces_tetrasperma_Seq_4150,yHMPu5000034675_Blastobotrys_mokoenaii_Seq_3288,Arxula_adeninivorans_Seq_2564	4	14	2	0.5	0.5	7
OG1548	Node32, Node8	2	YDR456W	yHMPu5000034675_Blastobotrys_mokoenaii_Seq_870,Arxula_adeninivorans_Seq_3220,Saprochaete_clavata_Seq_2677,yHMPu5000041818_Magnusiomyces_tetrasperma_Seq_6036,yHMPu5000034933_Kuraishia_molischiana_Seq_775,Ogataea_polymorpha_Seq_2632,yHMPu5000034885_Ogataea_zsoltii_Seq_3998	4	17	2	0.411765	0.5	7
OG1252	Node11, Node47	2	YDR380W	Kluyveromyces_marxianus_Seq_3552,yHAB143_Kazachstania_siamensis_Seq_1873,Nakaseomyces_bracarensis_Seq_714,Nakaseomyces_nivariensis_Seq_2040,Candida_orthopsilosis_Seq_3450,Candida_auris_Seq_3542,yHMPu5000035662_Meyerozyma_caribbica_Seq_3434	4	15	2	0.466667	0.5	7
OG2254	Node12, Node25	2	YLR088W	Candida_orthopsilosis_Seq_3330,Candida_auris_Seq_2208,yHMPu5000035662_Meyerozyma_caribbica_Seq_1359,Saprochaete_clavata_Seq_6408,yHMPu5000041818_Magnusiomyces_tetrasperma_Seq_7968,yHMPu5000034675_Blastobotrys_mokoenaii_Seq_5307,Arxula_adeninivorans_Seq_4636	4	15	2	0.466667	0.5	7
OG1652	Node2, Node78	2	YDL240W	yHMPu5000034933_Kuraishia_molischiana_Seq_4385,yHMPu5000034625_Pichia_kudriavzevii_Seq_3365,Ogataea_polymorpha_Seq_3212,yHMPu5000034885_Ogataea_zsoltii_Seq_51,yHAB143_Kazachstania_siamensis_Seq_2942,Nakaseomyces_bracarensis_Seq_88,Nakaseomyces_nivariensis_Seq_1411	4	15	2	0.466667	0.5	7
OG1793	Node24, Node62	2	YGL224C	Kluyveromyces_marxianus_Seq_591,Eremothecium_coryli_Seq_979,Eremothecium_sinecaudum_Seq_4312,Nakaseomyces_bracarensis_Seq_4508,Nakaseomyces_nivariensis_Seq_1243,Saprochaete_clavata_Seq_3567,yHMPu5000041818_Magnusiomyces_tetrasperma_Seq_7911	4	16	2	0.4375	0.5	7
OG1669	Node3, Node68	2	YOL139C	yHMPu5000034625_Pichia_kudriavzevii_Seq_1441,Ogataea_polymorpha_Seq_2180,yHMPu5000034885_Ogataea_zsoltii_Seq_3279,Saprochaete_clavata_Seq_3282,yHMPu5000041818_Magnusiomyces_tetrasperma_Seq_5231,yHMPu5000034675_Blastobotrys_mokoenaii_Seq_2827,Arxula_adeninivorans_Seq_3149	4	15	2	0.466667	0.5	7
OG3875	Node32, Node41	2	YMR022W	Kluyveromyces_marxianus_Seq_4448,yHAB143_Kazachstania_siamensis_Seq_2356,Nakaseomyces_bracarensis_Seq_2724,Nakaseomyces_nivariensis_Seq_3233,yHMPu5000034625_Pichia_kudriavzevii_Seq_4658,Ogataea_polymorpha_Seq_1774,yHMPu5000034885_Ogataea_zsoltii_Seq_5108	4	13	2	0.538462	0.5	7
OG2506	Node50, Node83	2	YML086C	Candida_orthopsilosis_Seq_3562,Candida_auris_Seq_2897,yHMPu5000035662_Meyerozyma_caribbica_Seq_3441,yHMPu5000034625_Pichia_kudriavzevii_Seq_3711,Ogataea_polymorpha_Seq_2318,yHMPu5000034885_Ogataea_zsoltii_Seq_2323,yHMPu5000034933_Kuraishia_molischiana_Seq_1509	4	17	2	0.411765	0.5	7
OG2380	Node41, yHMPu5000034933_Kuraishia_molischiana_Seq_3583	2	YNL256W	yHAB143_Kazachstania_siamensis_Seq_725,Eremothecium_coryli_Seq_1571,Eremothecium_sinecaudum_Seq_1891,Kluyveromyces_marxianus_Seq_2708,Nakaseomyces_bracarensis_Seq_516,Nakaseomyces_nivariensis_Seq_1111,yHMPu5000034933_Kuraishia_molischiana_Seq_3583	4	16	2	0.4375	0.5	7
OG2226	Node4, Node55	2	YHR005C	yHMPu5000041818_Magnusiomyces_tetrasperma_Seq_4737,Saprochaete_clavata_Seq_1906,yHMPu5000034675_Blastobotrys_mokoenaii_Seq_5153,Arxula_adeninivorans_Seq_2397,yHAB143_Kazachstania_siamensis_Seq_3189,Nakaseomyces_bracarensis_Seq_3616,Nakaseomyces_nivariensis_Seq_2269	4	16	2	0.4375	0.5	7
OG2285	Node5, Node72	2	YKL117W	Saprochaete_clavata_Seq_4356,yHMPu5000041818_Magnusiomyces_tetrasperma_Seq_2291,yHAB143_Kazachstania_siamensis_Seq_1388,Nakaseomyces_bracarensis_Seq_2840,Nakaseomyces_nivariensis_Seq_995,Eremothecium_coryli_Seq_3970,Eremothecium_sinecaudum_Seq_2655	4	17	2	0.411765	0.5	7
OG2518	Node41, yHMPu5000034675_Blastobotrys_mokoenaii_Seq_3586	2	YJL020C	yHAB143_Kazachstania_siamensis_Seq_2259,Kluyveromyces_marxianus_Seq_1502,Eremothecium_coryli_Seq_55,Eremothecium_sinecaudum_Seq_3191,Nakaseomyces_nivariensis_Seq_3743,Nakaseomyces_bracarensis_Seq_5409,yHMPu5000034675_Blastobotrys_mokoenaii_Seq_3586	4	13	2	0.538462	0.5	7
OG2013	Node39, Node63	2	YDR168W	yHMPu5000034675_Blastobotrys_mokoenaii_Seq_4179,Arxula_adeninivorans_Seq_1859,Saprochaete_clavata_Seq_4561,yHMPu5000041818_Magnusiomyces_tetrasperma_Seq_8486,yHMPu5000034933_Kuraishia_molischiana_Seq_5390,Ogataea_polymorpha_Seq_2539,yHMPu5000034885_Ogataea_zsoltii_Seq_1721	4	17	2	0.411765	0.5	7
OG1890	Node15, Node89	2	YDR335W	yHAB143_Kazachstania_siamensis_Seq_2377,Nakaseomyces_bracarensis_Seq_3401,Nakaseomyces_nivariensis_Seq_1907,yHMPu5000034625_Pichia_kudriavzevii_Seq_3392,yHMPu5000034933_Kuraishia_molischiana_Seq_5382,Ogataea_polymorpha_Seq_2812,yHMPu5000034885_Ogataea_zsoltii_Seq_3217	4	17	2	0.411765	0.5	7
OG2253	Node19, Node59	2	YOL077C	yHAB143_Kazachstania_siamensis_Seq_4174,Nakaseomyces_bracarensis_Seq_1370,Nakaseomyces_nivariensis_Seq_58,yHMPu5000034675_Blastobotrys_mokoenaii_Seq_3308,Arxula_adeninivorans_Seq_1206,Saprochaete_clavata_Seq_5010,yHMPu5000041818_Magnusiomyces_tetrasperma_Seq_3948	4	17	2	0.411765	0.5	7
OG3112	Node16, Node5	2	YDR284C	Eremothecium_coryli_Seq_383,Eremothecium_sinecaudum_Seq_363,yHMPu5000034885_Ogataea_zsoltii_Seq_3638,yHMPu5000034933_Kuraishia_molischiana_Seq_5016,yHAB143_Kazachstania_siamensis_Seq_706,Nakaseomyces_bracarensis_Seq_4319,Nakaseomyces_nivariensis_Seq_2238	4	14	2	0.5	0.5	7
OG2880	Node20, Node73	2	YFL034W	yHMPu5000034933_Kuraishia_molischiana_Seq_5192,yHMPu5000034625_Pichia_kudriavzevii_Seq_2319,Ogataea_polymorpha_Seq_3829,yHMPu5000034885_Ogataea_zsoltii_Seq_4600,yHAB143_Kazachstania_siamensis_Seq_4814,Nakaseomyces_bracarensis_Seq_3162,Nakaseomyces_nivariensis_Seq_2909	4	16	2	0.4375	0.5	7
OG1886	Node66, Node77	2	YOR001W	Saprochaete_clavata_Seq_3263,yHMPu5000041818_Magnusiomyces_tetrasperma_Seq_2158,yHMPu5000034675_Blastobotrys_mokoenaii_Seq_2690,Arxula_adeninivorans_Seq_5886,yHMPu5000034625_Pichia_kudriavzevii_Seq_3477,Ogataea_polymorpha_Seq_2760,yHMPu5000034885_Ogataea_zsoltii_Seq_2864	4	17	2	0.411765	0.5	7
OG3655	Node34, Node41	2	YER012W	yHMPu5000034625_Pichia_kudriavzevii_Seq_1943,Candida_auris_Seq_3890,yHMPu5000034933_Kuraishia_molischiana_Seq_2079,Ogataea_polymorpha_Seq_311,yHMPu5000034885_Ogataea_zsoltii_Seq_4386,yHMPu5000035662_Meyerozyma_caribbica_Seq_2346,Candida_orthopsilosis_Seq_407,Ogataea_polymorpha_Seq_311,yHMPu5000034885_Ogataea_zsoltii_Seq_4386	4	17	2	0.411765	0.5	7
OG4032	Eremothecium_sinecaudum_Seq_4281, Node56	2	YDR349C	yHMPu5000034675_Blastobotrys_mokoenaii_Seq_5783,Arxula_adeninivorans_Seq_2151,yHMPu5000034933_Kuraishia_molischiana_Seq_2948,yHMPu5000034625_Pichia_kudriavzevii_Seq_1166,Ogataea_polymorpha_Seq_395,yHMPu5000034885_Ogataea_zsoltii_Seq_2021,Eremothecium_sinecaudum_Seq_4281	4	15	3	0.466667	0.75	7
OG3529	Node17, Node18	2	YJR041C	Saprochaete_clavata_Seq_6154,yHMPu5000041818_Magnusiomyces_tetrasperma_Seq_2868,yHMPu5000034675_Blastobotrys_mokoenaii_Seq_1698,Arxula_adeninivorans_Seq_4443,yHMPu5000035662_Meyerozyma_caribbica_Seq_3285,Candida_auris_Seq_3116,Candida_orthopsilosis_Seq_3628,Saprochaete_clavata_Seq_6154,yHMPu5000041818_Magnusiomyces_tetrasperma_Seq_2868,yHMPu5000034675_Blastobotrys_mokoenaii_Seq_1698,Arxula_adenin…	4	17	2	0.411765	0.5	7
OG4655	Node35, Node57	2		yHMPu5000034885_Ogataea_zsoltii_Seq_2401,Ogataea_polymorpha_Seq_1493,yHMPu5000034625_Pichia_kudriavzevii_Seq_2551,yHMPu5000034675_Blastobotrys_mokoenaii_Seq_5193,Arxula_adeninivorans_Seq_3923,yHMPu5000041818_Magnusiomyces_tetrasperma_Seq_4220,Saprochaete_clavata_Seq_2925	4	8	2	0.875	0.5	7
OG1872	Node26, Node78	2	YOR048C	yHAB143_Kazachstania_siamensis_Seq_941,Nakaseomyces_bracarensis_Seq_4774,Nakaseomyces_nivariensis_Seq_270,Saprochaete_clavata_Seq_4973,yHMPu5000041818_Magnusiomyces_tetrasperma_Seq_5379,yHMPu5000034675_Blastobotrys_mokoenaii_Seq_5372,Arxula_adeninivorans_Seq_150	4	15	2	0.466667	0.5	7
OG3530	Node38, Node50	2	YER142C	yHAB143_Kazachstania_siamensis_Seq_1533,Eremothecium_coryli_Seq_1872,Kluyveromyces_marxianus_Seq_2133,Nakaseomyces_bracarensis_Seq_298,Nakaseomyces_nivariensis_Seq_3247,Ogataea_polymorpha_Seq_232,yHMPu5000034885_Ogataea_zsoltii_Seq_4650	4	15	2	0.466667	0.5	7
OG1807	Node32, Node9	2	YLR284C	yHMPu5000034675_Blastobotrys_mokoenaii_Seq_1280,Arxula_adeninivorans_Seq_5390,Nakaseomyces_bracarensis_Seq_488,Nakaseomyces_nivariensis_Seq_845,yHAB143_Kazachstania_siamensis_Seq_39,Kluyveromyces_marxianus_Seq_2722,Eremothecium_sinecaudum_Seq_3376	4	15	2	0.466667	0.5	7
OG4022	Node47, Node66	2	YNL312W	Candida_auris_Seq_3124,yHMPu5000034933_Kuraishia_molischiana_Seq_1732,Candida_orthopsilosis_Seq_529,yHMPu5000035662_Meyerozyma_caribbica_Seq_4627,yHAB143_Kazachstania_siamensis_Seq_3459,Nakaseomyces_bracarensis_Seq_2432,Nakaseomyces_nivariensis_Seq_854	4	15	3	0.466667	0.75	7
OG1820	Node47, Node57	2	YFR031C	Candida_orthopsilosis_Seq_2428,Candida_auris_Seq_3063,yHMPu5000035662_Meyerozyma_caribbica_Seq_3740,yHMPu5000034933_Kuraishia_molischiana_Seq_3168,yHMPu5000034625_Pichia_kudriavzevii_Seq_3456,Ogataea_polymorpha_Seq_923,yHMPu5000034885_Ogataea_zsoltii_Seq_1613,Ogataea_polymorpha_Seq_923,yHMPu5000034885_Ogataea_zsoltii_Seq_1613	4	17	2	0.411765	0.5	7
OG2667	Node40, Node74	2	YCL031C	Saprochaete_clavata_Seq_2662,yHMPu5000041818_Magnusiomyces_tetrasperma_Seq_7295,yHMPu5000034675_Blastobotrys_mokoenaii_Seq_1298,Arxula_adeninivorans_Seq_643,Candida_orthopsilosis_Seq_4654,Candida_auris_Seq_2024,yHMPu5000035662_Meyerozyma_caribbica_Seq_355	4	16	2	0.4375	0.5	7
OG2109	Node40	1	YMR146C	yHMPu5000034625_Pichia_kudriavzevii_Seq_5010,yHAB143_Kazachstania_siamensis_Seq_4217,Nakaseomyces_bracarensis_Seq_2233,Nakaseomyces_nivariensis_Seq_1110,Kluyveromyces_marxianus_Seq_1151,Eremothecium_sinecaudum_Seq_4067,Eremothecium_coryli_Seq_3082	4	16	2	0.4375	0.5	7
OG5553	Eremothecium_coryli_Seq_3371, Kluyveromyces_marxianus_Seq_4615, Nakaseomyces_bracarensis_Seq_472, Node1, Node4, Node6, yHAB143_Kazachstania_siamensis_Seq_4262	7	YLR110C	Eremothecium_coryli_Seq_3371,Eremothecium_sinecaudum_Seq_183,yHAB143_Kazachstania_siamensis_Seq_4262,Nakaseomyces_nivariensis_Seq_4693,Nakaseomyces_bracarensis_Seq_472,Nakaseomyces_nivariensis_Seq_4693,Nakaseomyces_bracarensis_Seq_472,Eremothecium_coryli_Seq_3371,Kluyveromyces_marxianus_Seq_4615,Nakaseomyces_bracarensis_Seq_472,yHAB143_Kazachstania_siamensis_Seq_4262	4	7	1	0.857143	0.25	6
OG4866	Node20, Node24, Node52, Ogataea_polymorpha_Seq_1320, yHMPu5000041818_Magnusiomyces_tetrasperma_Seq_392	5		Candida_auris_Seq_1271,yHMPu5000035662_Meyerozyma_caribbica_Seq_3003,Ogataea_polymorpha_Seq_1320,yHMPu5000034885_Ogataea_zsoltii_Seq_1130,Ogataea_polymorpha_Seq_1320,yHMPu5000034885_Ogataea_zsoltii_Seq_1130,yHMPu5000034675_Blastobotrys_mokoenaii_Seq_3799,yHMPu5000041818_Magnusiomyces_tetrasperma_Seq_392,Ogataea_polymorpha_Seq_1320,yHMPu5000041818_Magnusiomyces_tetrasperma_Seq_392	4	11	3	0.545455	0.75	6
OG1385	Arxula_adeninivorans_Seq_2977, Candida_auris_Seq_679, Eremothecium_sinecaudum_Seq_3815, Node20, Node24	5	YKL180W	Saprochaete_clavata_Seq_5299,yHMPu5000041818_Magnusiomyces_tetrasperma_Seq_2010,yHMPu5000034675_Blastobotrys_mokoenaii_Seq_3295,Arxula_adeninivorans_Seq_2977,Arxula_adeninivorans_Seq_2977,Candida_auris_Seq_679,Eremothecium_sinecaudum_Seq_3815	4	16	3	0.375	0.75	6
OG1378	Arxula_adeninivorans_Seq_2145, Node77, Node82, yHMPu5000034625_Pichia_kudriavzevii_Seq_1164, yHMPu5000034885_Ogataea_zsoltii_Seq_1199	5	YEL054C	Candida_orthopsilosis_Seq_710,yHMPu5000035662_Meyerozyma_caribbica_Seq_507,yHMPu5000034933_Kuraishia_molischiana_Seq_3685,yHMPu5000034885_Ogataea_zsoltii_Seq_1199,Arxula_adeninivorans_Seq_2145,yHMPu5000034625_Pichia_kudriavzevii_Seq_1164,yHMPu5000034885_Ogataea_zsoltii_Seq_1199	4	16	3	0.375	0.75	6
OG2522	Candida_orthopsilosis_Seq_1096, Kluyveromyces_marxianus_Seq_2249, Node75, yHMPu5000034885_Ogataea_zsoltii_Seq_4025, yHMPu5000034933_Kuraishia_molischiana_Seq_200	5	YBR011C	Candida_auris_Seq_2467,yHMPu5000035662_Meyerozyma_caribbica_Seq_881,Candida_orthopsilosis_Seq_1096,Kluyveromyces_marxianus_Seq_2249,yHMPu5000034885_Ogataea_zsoltii_Seq_4025,yHMPu5000034933_Kuraishia_molischiana_Seq_200	4	16	3	0.375	0.75	6
OG1486	Candida_orthopsilosis_Seq_3324, Nakaseomyces_bracarensis_Seq_3703, Node28, Node58, yHMPu5000034625_Pichia_kudriavzevii_Seq_1830	5	YGR159C	Candida_auris_Seq_3027,yHMPu5000035662_Meyerozyma_caribbica_Seq_3447,Nakaseomyces_nivariensis_Seq_4192,Nakaseomyces_bracarensis_Seq_3703,Candida_orthopsilosis_Seq_3324,Nakaseomyces_bracarensis_Seq_3703,yHMPu5000034625_Pichia_kudriavzevii_Seq_1830	4	17	3	0.352941	0.75	6
OG1405	Candida_auris_Seq_1605, Candida_orthopsilosis_Seq_238, Node46, yHAB143_Kazachstania_siamensis_Seq_2558, yHMPu5000034625_Pichia_kudriavzevii_Seq_3103	5	YGR148C	Saprochaete_clavata_Seq_3527,yHMPu5000041818_Magnusiomyces_tetrasperma_Seq_7978,Candida_auris_Seq_1605,Candida_orthopsilosis_Seq_238,yHAB143_Kazachstania_siamensis_Seq_2558,yHMPu5000034625_Pichia_kudriavzevii_Seq_3103	4	17	4	0.352941	1	6
OG1272	Candida_auris_Seq_4235, Node6, yHMPu5000034885_Ogataea_zsoltii_Seq_3854, yHMPu5000034933_Kuraishia_molischiana_Seq_668, yHMPu5000041818_Magnusiomyces_tetrasperma_Seq_4145	5	YJR047C	Nakaseomyces_bracarensis_Seq_1227,Nakaseomyces_nivariensis_Seq_3732,Candida_auris_Seq_4235,yHMPu5000034885_Ogataea_zsoltii_Seq_3854,yHMPu5000034933_Kuraishia_molischiana_Seq_668,yHMPu5000041818_Magnusiomyces_tetrasperma_Seq_4145	4	15	4	0.4	1	6
OG1929	Node11, Node23, yHAB143_Kazachstania_siamensis_Seq_2361, yHMPu5000034933_Kuraishia_molischiana_Seq_3457	4	YDL198C	Ogataea_polymorpha_Seq_1163,yHMPu5000034885_Ogataea_zsoltii_Seq_4965,yHMPu5000034675_Blastobotrys_mokoenaii_Seq_4399,Arxula_adeninivorans_Seq_2286,yHAB143_Kazachstania_siamensis_Seq_2361,yHMPu5000034933_Kuraishia_molischiana_Seq_3457	4	17	3	0.352941	0.75	6
OG1478	Candida_orthopsilosis_Seq_5211, Node16, Node3, yHMPu5000041818_Magnusiomyces_tetrasperma_Seq_4866	4	YHL001W	yHMPu5000034625_Pichia_kudriavzevii_Seq_2584,Ogataea_polymorpha_Seq_2804,yHMPu5000034885_Ogataea_zsoltii_Seq_3910,Saprochaete_clavata_Seq_2180,yHMPu5000041818_Magnusiomyces_tetrasperma_Seq_4866,Candida_orthopsilosis_Seq_5211,yHMPu5000041818_Magnusiomyces_tetrasperma_Seq_4866	4	17	3	0.352941	0.75	6
OG1311	Node29, Node65, Node67, Node69	4	YBR199W	Arxula_adeninivorans_Seq_3418,Saprochaete_clavata_Seq_3684,yHMPu5000034933_Kuraishia_molischiana_Seq_1835,yHMPu5000034625_Pichia_kudriavzevii_Seq_2259,Ogataea_polymorpha_Seq_1438,yHMPu5000034885_Ogataea_zsoltii_Seq_403,yHMPu5000034625_Pichia_kudriavzevii_Seq_2259,Ogataea_polymorpha_Seq_1438,yHMPu5000034885_Ogataea_zsoltii_Seq_403,Ogataea_polymorpha_Seq_1438,yHMPu5000034885_Ogataea_zsoltii_Seq_403	4	12	2	0.5	0.5	6
OG1579	Candida_orthopsilosis_Seq_1482, Node68, Node70, Node89	4	YPL154C	Eremothecium_sinecaudum_Seq_605,Nakaseomyces_bracarensis_Seq_4018,Nakaseomyces_nivariensis_Seq_474,Nakaseomyces_bracarensis_Seq_4018,Nakaseomyces_nivariensis_Seq_474,Ogataea_polymorpha_Seq_3770,yHMPu5000034885_Ogataea_zsoltii_Seq_4140,Candida_orthopsilosis_Seq_1482	4	16	3	0.375	0.75	6
OG2399	Node21, Node42, yHMPu5000034625_Pichia_kudriavzevii_Seq_2327, yHMPu5000034933_Kuraishia_molischiana_Seq_4171	4	YGL068W	Ogataea_polymorpha_Seq_1614,yHMPu5000034885_Ogataea_zsoltii_Seq_3416,yHMPu5000034675_Blastobotrys_mokoenaii_Seq_5250,Arxula_adeninivorans_Seq_4139,yHMPu5000034625_Pichia_kudriavzevii_Seq_2327,yHMPu5000034933_Kuraishia_molischiana_Seq_4171	4	16	2	0.375	0.5	6
OG3185	Arxula_adeninivorans_Seq_1716, Candida_orthopsilosis_Seq_3750, Node55, Node8	4	YHR008C	Candida_auris_Seq_4448,yHMPu5000035662_Meyerozyma_caribbica_Seq_586,Nakaseomyces_bracarensis_Seq_4960,Nakaseomyces_nivariensis_Seq_4743,Arxula_adeninivorans_Seq_1716,Candida_orthopsilosis_Seq_3750	4	16	3	0.375	0.75	6
OG3994	Node11, Node15, Node33, yHMPu5000034675_Blastobotrys_mokoenaii_Seq_1220	4	YBR019C	Arxula_adeninivorans_Seq_4842,yHMPu5000034675_Blastobotrys_mokoenaii_Seq_1220,yHMPu5000041818_Magnusiomyces_tetrasperma_Seq_3389,Saprochaete_clavata_Seq_657,yHMPu5000041818_Magnusiomyces_tetrasperma_Seq_3389,Saprochaete_clavata_Seq_657,Kluyveromyces_marxianus_Seq_2387,yHMPu5000034933_Kuraishia_molischiana_Seq_2745,yHMPu5000034675_Blastobotrys_mokoenaii_Seq_1220	4	9	3	0.666667	0.75	6
OG4536	Candida_orthopsilosis_Seq_1256, Node16, Node45, Node51	4		yHMPu5000034675_Blastobotrys_mokoenaii_Seq_1025,Arxula_adeninivorans_Seq_531,Candida_auris_Seq_259,Candida_orthopsilosis_Seq_1256,Saprochaete_clavata_Seq_2370,yHMPu5000041818_Magnusiomyces_tetrasperma_Seq_1494,Candida_orthopsilosis_Seq_1256	4	6	2	1	0.5	6
OG1975	Arxula_adeninivorans_Seq_1900, Node4, Node77, Node90	4	YDR454C	yHMPu5000034675_Blastobotrys_mokoenaii_Seq_4742,Arxula_adeninivorans_Seq_1900,Ogataea_polymorpha_Seq_1159,yHMPu5000034885_Ogataea_zsoltii_Seq_2777,Nakaseomyces_bracarensis_Seq_1475,Nakaseomyces_nivariensis_Seq_5002,Arxula_adeninivorans_Seq_1900	4	17	3	0.352941	0.75	6
OG1981	Node27, Node88, yHMPu5000034625_Pichia_kudriavzevii_Seq_2254, yHMPu5000034933_Kuraishia_molischiana_Seq_4712	4	YHL015W	Nakaseomyces_bracarensis_Seq_4827,Nakaseomyces_nivariensis_Seq_1528,Ogataea_polymorpha_Seq_3709,yHMPu5000034885_Ogataea_zsoltii_Seq_308,yHMPu5000034625_Pichia_kudriavzevii_Seq_2254,yHMPu5000034933_Kuraishia_molischiana_Seq_4712	4	17	2	0.352941	0.5	6
OG1416	Node10, Node12, Node23, yHMPu5000041818_Magnusiomyces_tetrasperma_Seq_6558	4	YNR001C	yHMPu5000034933_Kuraishia_molischiana_Seq_2595,Ogataea_polymorpha_Seq_1075,yHMPu5000034885_Ogataea_zsoltii_Seq_3239,Ogataea_polymorpha_Seq_1075,yHMPu5000034885_Ogataea_zsoltii_Seq_3239,yHMPu5000034675_Blastobotrys_mokoenaii_Seq_4064,Arxula_adeninivorans_Seq_4498,yHMPu5000041818_Magnusiomyces_tetrasperma_Seq_6558	4	16	2	0.375	0.5	6
OG4112	Candida_orthopsilosis_Seq_3432, Node36, Node56, Node60	4	YMR096W	yHMPu5000034675_Blastobotrys_mokoenaii_Seq_1407,Arxula_adeninivorans_Seq_2294,Candida_orthopsilosis_Seq_3432,Kluyveromyces_marxianus_Seq_4721,Eremothecium_coryli_Seq_2405,Eremothecium_sinecaudum_Seq_973,Eremothecium_coryli_Seq_2405,Eremothecium_sinecaudum_Seq_973,Candida_orthopsilosis_Seq_3432	4	13	3	0.461538	0.75	6
OG1883	Kluyveromyces_marxianus_Seq_3257, Node85, Node89, yHMPu5000034885_Ogataea_zsoltii_Seq_2360	4	YDR158W	Saprochaete_clavata_Seq_742,yHMPu5000041818_Magnusiomyces_tetrasperma_Seq_6922,yHMPu5000034675_Blastobotrys_mokoenaii_Seq_1532,Arxula_adeninivorans_Seq_308,yHMPu5000034675_Blastobotrys_mokoenaii_Seq_1532,Arxula_adeninivorans_Seq_308,Kluyveromyces_marxianus_Seq_3257,yHMPu5000034885_Ogataea_zsoltii_Seq_2360	4	16	3	0.375	0.75	6
OG2813	Node14, Node80, yHMPu5000034933_Kuraishia_molischiana_Seq_5068	3	YLR085C	yHMPu5000034675_Blastobotrys_mokoenaii_Seq_3838,Arxula_adeninivorans_Seq_4432,yHMPu5000034625_Pichia_kudriavzevii_Seq_1436,Ogataea_polymorpha_Seq_1585,yHMPu5000034885_Ogataea_zsoltii_Seq_1727,yHMPu5000034933_Kuraishia_molischiana_Seq_5068	4	16	2	0.375	0.5	6
OG3284	Node12, Node14, Node39	3	YDL100C	Arxula_adeninivorans_Seq_1335,Saprochaete_clavata_Seq_6467,yHMPu5000041818_Magnusiomyces_tetrasperma_Seq_7471,Saprochaete_clavata_Seq_6467,yHMPu5000041818_Magnusiomyces_tetrasperma_Seq_7471,Candida_auris_Seq_1139,Candida_orthopsilosis_Seq_95,yHMPu5000035662_Meyerozyma_caribbica_Seq_1841	4	14	2	0.428571	0.5	6
OG4670	Node23, Node35, Node37	3		yHMPu5000034675_Blastobotrys_mokoenaii_Seq_6065,Arxula_adeninivorans_Seq_2870,yHMPu5000034933_Kuraishia_molischiana_Seq_951,yHMPu5000034625_Pichia_kudriavzevii_Seq_4416,Ogataea_polymorpha_Seq_3084,yHMPu5000034885_Ogataea_zsoltii_Seq_165,yHMPu5000034625_Pichia_kudriavzevii_Seq_4416,Ogataea_polymorpha_Seq_3084,yHMPu5000034885_Ogataea_zsoltii_Seq_165	4	9	2	0.666667	0.5	6
OG3072	Node45, Node59, Node61	3	YMR166C	Candida_orthopsilosis_Seq_4427,Candida_auris_Seq_2977,yHMPu5000035662_Meyerozyma_caribbica_Seq_1156,yHMPu5000034933_Kuraishia_molischiana_Seq_518,Ogataea_polymorpha_Seq_3389,yHMPu5000034885_Ogataea_zsoltii_Seq_2072,Ogataea_polymorpha_Seq_3389,yHMPu5000034885_Ogataea_zsoltii_Seq_2072	4	15	2	0.4	0.5	6
OG2749	Eremothecium_coryli_Seq_2502, Node36, Node56	3	YJR075W	yHAB143_Kazachstania_siamensis_Seq_3453,Nakaseomyces_bracarensis_Seq_4642,Nakaseomyces_nivariensis_Seq_2710,yHMPu5000034933_Kuraishia_molischiana_Seq_1214,yHMPu5000034885_Ogataea_zsoltii_Seq_183,Eremothecium_coryli_Seq_2502	4	16	2	0.375	0.5	6
OG2269	Node52, Node89, Node91	3	YER110C	Candida_orthopsilosis_Seq_2756,Candida_auris_Seq_4604,yHMPu5000035662_Meyerozyma_caribbica_Seq_2789,yHMPu5000034625_Pichia_kudriavzevii_Seq_2670,Ogataea_polymorpha_Seq_1539,yHMPu5000034885_Ogataea_zsoltii_Seq_4261,Ogataea_polymorpha_Seq_1539,yHMPu5000034885_Ogataea_zsoltii_Seq_4261	4	17	2	0.352941	0.5	6
OG2439	Node1, Node36, Node38	3	YJL090C	yHMPu5000035662_Meyerozyma_caribbica_Seq_3056,Candida_auris_Seq_1606,Candida_orthopsilosis_Seq_858,Kluyveromyces_marxianus_Seq_1086,Eremothecium_coryli_Seq_4168,Eremothecium_sinecaudum_Seq_3128,Eremothecium_coryli_Seq_4168,Eremothecium_sinecaudum_Seq_3128	4	14	2	0.428571	0.5	6
OG2632	Node34, Node51, Node53	3	YGR200C	yHAB143_Kazachstania_siamensis_Seq_4409,Nakaseomyces_bracarensis_Seq_5007,Nakaseomyces_nivariensis_Seq_3767,yHMPu5000034933_Kuraishia_molischiana_Seq_5264,Ogataea_polymorpha_Seq_3999,yHMPu5000034885_Ogataea_zsoltii_Seq_799,Ogataea_polymorpha_Seq_3999,yHMPu5000034885_Ogataea_zsoltii_Seq_799	4	14	2	0.428571	0.5	6
OG1805	Node24, Node86, Node88	3	YEL002C	Kluyveromyces_marxianus_Seq_127,Eremothecium_coryli_Seq_441,Eremothecium_sinecaudum_Seq_2997,yHMPu5000034625_Pichia_kudriavzevii_Seq_2261,Ogataea_polymorpha_Seq_1659,yHMPu5000034885_Ogataea_zsoltii_Seq_3374,Ogataea_polymorpha_Seq_1659,yHMPu5000034885_Ogataea_zsoltii_Seq_3374	4	17	2	0.352941	0.5	6
OG3330	Node17, Node75, Node77	3	YPR178W	Candida_orthopsilosis_Seq_1537,yHMPu5000035662_Meyerozyma_caribbica_Seq_95,yHMPu5000034933_Kuraishia_molischiana_Seq_3386,yHMPu5000034625_Pichia_kudriavzevii_Seq_3874,Ogataea_polymorpha_Seq_3643,yHMPu5000034885_Ogataea_zsoltii_Seq_4551,yHMPu5000034625_Pichia_kudriavzevii_Seq_3874,Ogataea_polymorpha_Seq_3643,yHMPu5000034885_Ogataea_zsoltii_Seq_4551	4	15	2	0.4	0.5	6
OG1822	Node24, Node27, Node43	3	YFR044C	yHMPu5000034675_Blastobotrys_mokoenaii_Seq_5091,Arxula_adeninivorans_Seq_542,Candida_auris_Seq_1495,yHMPu5000035662_Meyerozyma_caribbica_Seq_4931,Nakaseomyces_bracarensis_Seq_5049,Nakaseomyces_nivariensis_Seq_3581	4	16	3	0.375	0.75	6
OG4628	Node17, Node38, yHMPu5000034933_Kuraishia_molischiana_Seq_2744	3	YML125C	Kluyveromyces_marxianus_Seq_2561,Eremothecium_coryli_Seq_3870,Eremothecium_sinecaudum_Seq_3102,Candida_auris_Seq_312,yHMPu5000035662_Meyerozyma_caribbica_Seq_1390,yHMPu5000034933_Kuraishia_molischiana_Seq_2744	4	10	3	0.6	0.75	6
OG2395	Node32, Node6, Node8	3	YGR033C	yHMPu5000034933_Kuraishia_molischiana_Seq_4990,yHMPu5000034625_Pichia_kudriavzevii_Seq_1233,Ogataea_polymorpha_Seq_3404,yHMPu5000034885_Ogataea_zsoltii_Seq_4030,yHMPu5000034625_Pichia_kudriavzevii_Seq_1233,Ogataea_polymorpha_Seq_3404,yHMPu5000034885_Ogataea_zsoltii_Seq_4030,Saprochaete_clavata_Seq_6485,yHMPu5000041818_Magnusiomyces_tetrasperma_Seq_6479	4	17	2	0.352941	0.5	6
OG1165	Node65, Node80, yHMPu5000035662_Meyerozyma_caribbica_Seq_1908	3	YLR441C	yHMPu5000034675_Blastobotrys_mokoenaii_Seq_5666,Arxula_adeninivorans_Seq_1196,yHMPu5000034625_Pichia_kudriavzevii_Seq_723,Ogataea_polymorpha_Seq_1199,yHMPu5000034885_Ogataea_zsoltii_Seq_5247,yHMPu5000035662_Meyerozyma_caribbica_Seq_1908	4	17	3	0.352941	0.75	6
OG2176	Node10, Node42, Saprochaete_clavata_Seq_5758	3	YMR244W	Candida_auris_Seq_939,Candida_orthopsilosis_Seq_3881,yHMPu5000035662_Meyerozyma_caribbica_Seq_3982,Eremothecium_coryli_Seq_3165,Eremothecium_sinecaudum_Seq_1085,Saprochaete_clavata_Seq_5758	4	13	3	0.461538	0.75	6
OG3912	Node24, Node31, yHMPu5000034933_Kuraishia_molischiana_Seq_4064	3	YDR434W	Eremothecium_coryli_Seq_796,Eremothecium_sinecaudum_Seq_3151,yHAB143_Kazachstania_siamensis_Seq_3445,Nakaseomyces_bracarensis_Seq_1039,Nakaseomyces_nivariensis_Seq_3854,yHMPu5000034933_Kuraishia_molischiana_Seq_4064	4	14	2	0.428571	0.5	6
OG2192	Node17, Node34, Node38	3	YOL030W	yHMPu5000034885_Ogataea_zsoltii_Seq_3292,yHMPu5000034933_Kuraishia_molischiana_Seq_2192,yHMPu5000034675_Blastobotrys_mokoenaii_Seq_1488,Arxula_adeninivorans_Seq_452,Saprochaete_clavata_Seq_568,yHMPu5000041818_Magnusiomyces_tetrasperma_Seq_3114,Saprochaete_clavata_Seq_568,yHMPu5000041818_Magnusiomyces_tetrasperma_Seq_3114	4	16	2	0.375	0.5	6
OG2018	Node10, Node14, Node84	3	YOR341W	Saprochaete_clavata_Seq_5282,yHMPu5000041818_Magnusiomyces_tetrasperma_Seq_1315,yHMPu5000034675_Blastobotrys_mokoenaii_Seq_6074,Arxula_adeninivorans_Seq_4076,Nakaseomyces_bracarensis_Seq_2137,Nakaseomyces_nivariensis_Seq_769	4	16	2	0.375	0.5	6
OG3346	Node15, Node85, yHMPu5000034933_Kuraishia_molischiana_Seq_3853	3	YEL064C	Arxula_adeninivorans_Seq_3968,yHMPu5000034675_Blastobotrys_mokoenaii_Seq_5961,Candida_orthopsilosis_Seq_2230,Candida_auris_Seq_2342,yHMPu5000035662_Meyerozyma_caribbica_Seq_4238,yHMPu5000034933_Kuraishia_molischiana_Seq_3853	4	15	3	0.4	0.75	6
OG3164	Node11, Node39, Node7	3	YKL178C	Saprochaete_clavata_Seq_3317,yHMPu5000041818_Magnusiomyces_tetrasperma_Seq_1034,yHMPu5000034675_Blastobotrys_mokoenaii_Seq_2428,Arxula_adeninivorans_Seq_1952,Candida_auris_Seq_4946,yHMPu5000035662_Meyerozyma_caribbica_Seq_1336	4	15	2	0.4	0.5	6
OG2066	Node58, Node8, Ogataea_polymorpha_Seq_144	3	YGR095C	yHMPu5000034625_Pichia_kudriavzevii_Seq_4480,Ogataea_polymorpha_Seq_144,yHMPu5000034885_Ogataea_zsoltii_Seq_4737,yHAB143_Kazachstania_siamensis_Seq_3182,Nakaseomyces_bracarensis_Seq_2618,Nakaseomyces_nivariensis_Seq_2056,Ogataea_polymorpha_Seq_144	4	17	2	0.352941	0.5	6
OG2024	Kluyveromyces_marxianus_Seq_2723, Node12, Node65	3	YMR309C	Candida_auris_Seq_2395,yHMPu5000035662_Meyerozyma_caribbica_Seq_2970,Candida_orthopsilosis_Seq_2520,yHMPu5000034675_Blastobotrys_mokoenaii_Seq_1443,Arxula_adeninivorans_Seq_5576,Kluyveromyces_marxianus_Seq_2723	4	15	3	0.4	0.75	6
OG2448	Node40, Node44, Node50	3	YBL080C	yHMPu5000034933_Kuraishia_molischiana_Seq_2787,yHMPu5000034625_Pichia_kudriavzevii_Seq_1218,Ogataea_polymorpha_Seq_3685,yHMPu5000034885_Ogataea_zsoltii_Seq_3004,Ogataea_polymorpha_Seq_3685,yHMPu5000034885_Ogataea_zsoltii_Seq_3004,yHMPu5000035662_Meyerozyma_caribbica_Seq_2007,Candida_orthopsilosis_Seq_3879	4	17	2	0.352941	0.5	6
OG4108	Node14, Node36, Node40	3		yHMPu5000034933_Kuraishia_molischiana_Seq_4026,yHMPu5000034885_Ogataea_zsoltii_Seq_2382,Saprochaete_clavata_Seq_2774,yHMPu5000041818_Magnusiomyces_tetrasperma_Seq_7678,yHMPu5000034675_Blastobotrys_mokoenaii_Seq_124,Arxula_adeninivorans_Seq_2357,yHMPu5000034675_Blastobotrys_mokoenaii_Seq_124,Arxula_adeninivorans_Seq_2357	4	11	2	0.545455	0.5	6
OG1752	Node41, Node45, Node52	3	YLR397C	yHMPu5000034933_Kuraishia_molischiana_Seq_76,yHMPu5000034625_Pichia_kudriavzevii_Seq_3247,Ogataea_polymorpha_Seq_3457,yHMPu5000034885_Ogataea_zsoltii_Seq_1582,Ogataea_polymorpha_Seq_3457,yHMPu5000034885_Ogataea_zsoltii_Seq_1582,Saprochaete_clavata_Seq_1596,yHMPu5000041818_Magnusiomyces_tetrasperma_Seq_3713	4	15	2	0.4	0.5	6
OG2716	Node2, Node70, Ogataea_polymorpha_Seq_3037	3	YDR132C	yHAB143_Kazachstania_siamensis_Seq_469,Nakaseomyces_bracarensis_Seq_1371,Nakaseomyces_nivariensis_Seq_2724,yHMPu5000034933_Kuraishia_molischiana_Seq_3014,Ogataea_polymorpha_Seq_3037,yHMPu5000034885_Ogataea_zsoltii_Seq_2807,Ogataea_polymorpha_Seq_3037	4	16	2	0.375	0.5	6
OG2766	Candida_orthopsilosis_Seq_1019, Node23, Node52	3	YMR131C	yHAB143_Kazachstania_siamensis_Seq_4875,Nakaseomyces_bracarensis_Seq_4900,Nakaseomyces_nivariensis_Seq_2109,yHMPu5000034675_Blastobotrys_mokoenaii_Seq_2126,Arxula_adeninivorans_Seq_2504,Candida_orthopsilosis_Seq_1019	4	17	3	0.352941	0.75	6
OG4382	Node10, Node7, yHMPu5000034933_Kuraishia_molischiana_Seq_646	3	YPL194W	Ogataea_polymorpha_Seq_3460,yHMPu5000034885_Ogataea_zsoltii_Seq_1022,Candida_orthopsilosis_Seq_1001,Candida_auris_Seq_1063,yHMPu5000035662_Meyerozyma_caribbica_Seq_2572,yHMPu5000034933_Kuraishia_molischiana_Seq_646	4	12	2	0.5	0.5	6
OG1337	Node10, Node12, Node3	3	YDR001C	Candida_orthopsilosis_Seq_3205,Candida_auris_Seq_3480,yHMPu5000035662_Meyerozyma_caribbica_Seq_4103,yHMPu5000034933_Kuraishia_molischiana_Seq_4647,Ogataea_polymorpha_Seq_2345,yHMPu5000034885_Ogataea_zsoltii_Seq_2203,Ogataea_polymorpha_Seq_2345,yHMPu5000034885_Ogataea_zsoltii_Seq_2203	4	16	2	0.375	0.5	6
OG1388	Node40, Node42, Node52	3	YMR108W	yHMPu5000034933_Kuraishia_molischiana_Seq_154,Ogataea_polymorpha_Seq_1445,yHMPu5000034885_Ogataea_zsoltii_Seq_3347,Ogataea_polymorpha_Seq_1445,yHMPu5000034885_Ogataea_zsoltii_Seq_3347,Kluyveromyces_marxianus_Seq_4444,Nakaseomyces_bracarensis_Seq_4024,Nakaseomyces_nivariensis_Seq_3695	4	16	2	0.375	0.5	6
OG1686	Node49, Node52, Node55	3	YPL212C	Kluyveromyces_marxianus_Seq_3671,Eremothecium_coryli_Seq_140,Eremothecium_sinecaudum_Seq_2594,yHAB143_Kazachstania_siamensis_Seq_4452,Nakaseomyces_bracarensis_Seq_3112,Nakaseomyces_nivariensis_Seq_70,Eremothecium_coryli_Seq_140,Eremothecium_sinecaudum_Seq_2594,yHAB143_Kazachstania_siamensis_Seq_4452,Nakaseomyces_bracarensis_Seq_3112,Nakaseomyces_nivariensis_Seq_70	4	16	1	0.375	0.25	6
OG3159	Node21, Node53, Node55	3	YOR281C	yHAB143_Kazachstania_siamensis_Seq_5089,Nakaseomyces_bracarensis_Seq_3546,Nakaseomyces_nivariensis_Seq_3361,yHMPu5000034933_Kuraishia_molischiana_Seq_3153,Ogataea_polymorpha_Seq_2516,yHMPu5000034885_Ogataea_zsoltii_Seq_4158,Ogataea_polymorpha_Seq_2516,yHMPu5000034885_Ogataea_zsoltii_Seq_4158	4	16	2	0.375	0.5	6
OG1998	Node11, Node17, Node20	3	YDR188W	Ogataea_polymorpha_Seq_2922,yHMPu5000034885_Ogataea_zsoltii_Seq_4657,Candida_auris_Seq_5057,yHMPu5000035662_Meyerozyma_caribbica_Seq_1418,yHMPu5000034675_Blastobotrys_mokoenaii_Seq_1763,Arxula_adeninivorans_Seq_1823	4	16	3	0.375	0.75	6
OG1366	Node10, Node2, yHMPu5000034625_Pichia_kudriavzevii_Seq_1622	3	YMR143W	Candida_auris_Seq_2621,Candida_orthopsilosis_Seq_892,yHMPu5000035662_Meyerozyma_caribbica_Seq_1556,Ogataea_polymorpha_Seq_3551,yHMPu5000034885_Ogataea_zsoltii_Seq_568,yHMPu5000034625_Pichia_kudriavzevii_Seq_1622	4	17	2	0.352941	0.5	6
OG3612	Node28, Node3, Node6	3	YHR128W	Saprochaete_clavata_Seq_4442,yHMPu5000041818_Magnusiomyces_tetrasperma_Seq_62,yHMPu5000034675_Blastobotrys_mokoenaii_Seq_1132,Arxula_adeninivorans_Seq_5578,Candida_auris_Seq_806,yHMPu5000035662_Meyerozyma_caribbica_Seq_3412	4	13	2	0.461538	0.5	6
OG2070	Node10, Node57, Node60	3	YOR117W	Saprochaete_clavata_Seq_663,yHMPu5000041818_Magnusiomyces_tetrasperma_Seq_5046,Candida_auris_Seq_3243,yHMPu5000035662_Meyerozyma_caribbica_Seq_487,yHMPu5000034675_Blastobotrys_mokoenaii_Seq_4272,Arxula_adeninivorans_Seq_1311	4	17	2	0.352941	0.5	6
OG1680	Node47, Node51, Node75	3	YER136W	yHMPu5000034933_Kuraishia_molischiana_Seq_2806,yHMPu5000034625_Pichia_kudriavzevii_Seq_1667,Ogataea_polymorpha_Seq_391,yHMPu5000034885_Ogataea_zsoltii_Seq_10,Ogataea_polymorpha_Seq_391,yHMPu5000034885_Ogataea_zsoltii_Seq_10,Candida_auris_Seq_3879,yHMPu5000035662_Meyerozyma_caribbica_Seq_4910	4	17	2	0.352941	0.5	6
OG2562	Node2, Node69, Node72	3	YDL015C	yHMPu5000034675_Blastobotrys_mokoenaii_Seq_2889,Arxula_adeninivorans_Seq_3266,yHMPu5000034625_Pichia_kudriavzevii_Seq_1627,yHMPu5000034885_Ogataea_zsoltii_Seq_131,Saprochaete_clavata_Seq_2561,yHMPu5000041818_Magnusiomyces_tetrasperma_Seq_2116	4	16	2	0.375	0.5	6
OG2032	Node14, Node69, yHMPu5000035662_Meyerozyma_caribbica_Seq_2946	3	YDR035W	Saprochaete_clavata_Seq_3375,yHMPu5000041818_Magnusiomyces_tetrasperma_Seq_3524,yHAB143_Kazachstania_siamensis_Seq_716,Nakaseomyces_bracarensis_Seq_1205,Nakaseomyces_nivariensis_Seq_3635,yHMPu5000035662_Meyerozyma_caribbica_Seq_2946	4	15	3	0.4	0.75	6
OG2617	Node37, Node66, yHAB143_Kazachstania_siamensis_Seq_2553	3	YDR427W	yHMPu5000034625_Pichia_kudriavzevii_Seq_645,yHMPu5000034933_Kuraishia_molischiana_Seq_1128,yHMPu5000034885_Ogataea_zsoltii_Seq_5036,yHMPu5000034675_Blastobotrys_mokoenaii_Seq_2231,Arxula_adeninivorans_Seq_2598,yHAB143_Kazachstania_siamensis_Seq_2553	4	13	3	0.461538	0.75	6
OG3093	Node10, Node3	2	YBL013W	yHMPu5000041818_Magnusiomyces_tetrasperma_Seq_4236,Saprochaete_clavata_Seq_2585,yHMPu5000034625_Pichia_kudriavzevii_Seq_1245,yHMPu5000034933_Kuraishia_molischiana_Seq_4163,Ogataea_polymorpha_Seq_3430,yHMPu5000034885_Ogataea_zsoltii_Seq_4366	4	15	2	0.4	0.5	6
OG3181	Eremothecium_coryli_Seq_225, Node10	2	YNR006W	yHAB143_Kazachstania_siamensis_Seq_3019,Kluyveromyces_marxianus_Seq_4075,Eremothecium_coryli_Seq_225,Eremothecium_sinecaudum_Seq_483,Nakaseomyces_bracarensis_Seq_2581,Nakaseomyces_nivariensis_Seq_3927,Eremothecium_coryli_Seq_225	4	14	1	0.428571	0.25	6
OG2029	Node25, Node26	2	YPR190C	yHAB143_Kazachstania_siamensis_Seq_2924,Nakaseomyces_bracarensis_Seq_4453,Nakaseomyces_nivariensis_Seq_446,Kluyveromyces_marxianus_Seq_3266,Eremothecium_coryli_Seq_3281,Eremothecium_sinecaudum_Seq_790,yHAB143_Kazachstania_siamensis_Seq_2924,Nakaseomyces_bracarensis_Seq_4453,Nakaseomyces_nivariensis_Seq_446	4	17	1	0.352941	0.25	6
OG3279	Node20, Node55	2		Eremothecium_coryli_Seq_2854,Eremothecium_sinecaudum_Seq_4256,Saprochaete_clavata_Seq_3382,yHMPu5000041818_Magnusiomyces_tetrasperma_Seq_3068,yHMPu5000034675_Blastobotrys_mokoenaii_Seq_111,Arxula_adeninivorans_Seq_3628	4	14	2	0.428571	0.5	6
OG3581	Node34, Node37	2	YPL214C	Kluyveromyces_marxianus_Seq_1381,yHAB143_Kazachstania_siamensis_Seq_4207,Nakaseomyces_bracarensis_Seq_4088,Nakaseomyces_nivariensis_Seq_1065,Eremothecium_coryli_Seq_2361,Eremothecium_sinecaudum_Seq_230,yHAB143_Kazachstania_siamensis_Seq_4207,Nakaseomyces_bracarensis_Seq_4088,Nakaseomyces_nivariensis_Seq_1065	4	15	1	0.4	0.25	6
OG4086	Node32, Node70	2		yHMPu5000034675_Blastobotrys_mokoenaii_Seq_4374,Arxula_adeninivorans_Seq_5054,Saprochaete_clavata_Seq_5728,yHMPu5000041818_Magnusiomyces_tetrasperma_Seq_1633,Ogataea_polymorpha_Seq_634,yHMPu5000034885_Ogataea_zsoltii_Seq_4497	4	13	2	0.461538	0.5	6
OG2908	Node51, Node73	2	YDR194C	Saprochaete_clavata_Seq_1881,yHMPu5000041818_Magnusiomyces_tetrasperma_Seq_2343,yHMPu5000034675_Blastobotrys_mokoenaii_Seq_3128,Arxula_adeninivorans_Seq_3374,Candida_auris_Seq_3857,yHMPu5000035662_Meyerozyma_caribbica_Seq_482	4	15	2	0.4	0.5	6
OG2325	Node24, Node27	2	YDR324C	yHAB143_Kazachstania_siamensis_Seq_1633,Eremothecium_coryli_Seq_73,Eremothecium_sinecaudum_Seq_2293,Kluyveromyces_marxianus_Seq_594,Nakaseomyces_bracarensis_Seq_4347,Nakaseomyces_nivariensis_Seq_2293,Eremothecium_coryli_Seq_73,Eremothecium_sinecaudum_Seq_2293	4	16	1	0.375	0.25	6
OG1673	Node74, Node75	2	YBR110W	yHAB143_Kazachstania_siamensis_Seq_3047,Nakaseomyces_bracarensis_Seq_4854,Nakaseomyces_nivariensis_Seq_3140,Kluyveromyces_marxianus_Seq_2763,Eremothecium_coryli_Seq_1680,Eremothecium_sinecaudum_Seq_702,yHAB143_Kazachstania_siamensis_Seq_3047,Nakaseomyces_bracarensis_Seq_4854,Nakaseomyces_nivariensis_Seq_3140	4	17	1	0.352941	0.25	6
OG1761	Node76, Node77	2	YMR304W	yHAB143_Kazachstania_siamensis_Seq_3358,Nakaseomyces_bracarensis_Seq_219,Nakaseomyces_nivariensis_Seq_420,Kluyveromyces_marxianus_Seq_376,Eremothecium_coryli_Seq_540,Eremothecium_sinecaudum_Seq_1964,yHAB143_Kazachstania_siamensis_Seq_3358,Nakaseomyces_bracarensis_Seq_219,Nakaseomyces_nivariensis_Seq_420	4	17	1	0.352941	0.25	6
OG1456	Node21, Node22	2	YLR310C	yHAB143_Kazachstania_siamensis_Seq_276,Nakaseomyces_bracarensis_Seq_4703,Nakaseomyces_nivariensis_Seq_1965,Kluyveromyces_marxianus_Seq_3765,Eremothecium_coryli_Seq_3022,Eremothecium_sinecaudum_Seq_1116,yHAB143_Kazachstania_siamensis_Seq_276,Nakaseomyces_bracarensis_Seq_4703,Nakaseomyces_nivariensis_Seq_1965	4	16	1	0.375	0.25	6
OG1485	Node1, yHMPu5000041818_Magnusiomyces_tetrasperma_Seq_4505	2	YOR185C	Nakaseomyces_bracarensis_Seq_3493,Nakaseomyces_nivariensis_Seq_808,Kluyveromyces_marxianus_Seq_4852,Eremothecium_coryli_Seq_1878,Eremothecium_sinecaudum_Seq_146,yHMPu5000041818_Magnusiomyces_tetrasperma_Seq_4505	4	16	2	0.375	0.5	6
OG2669	Node13, Node21	2	YGR261C	yHAB143_Kazachstania_siamensis_Seq_2088,Nakaseomyces_bracarensis_Seq_674,Nakaseomyces_nivariensis_Seq_741,Kluyveromyces_marxianus_Seq_4758,Eremothecium_coryli_Seq_1569,Eremothecium_sinecaudum_Seq_2185,Eremothecium_coryli_Seq_1569,Eremothecium_sinecaudum_Seq_2185	4	15	1	0.4	0.25	6
OG1461	Node3, Node9	2	YIR007W	Eremothecium_coryli_Seq_3847,Eremothecium_sinecaudum_Seq_2179,Kluyveromyces_marxianus_Seq_1635,yHAB143_Kazachstania_siamensis_Seq_3541,Nakaseomyces_bracarensis_Seq_376,Nakaseomyces_nivariensis_Seq_4637,yHAB143_Kazachstania_siamensis_Seq_3541,Nakaseomyces_bracarensis_Seq_376,Nakaseomyces_nivariensis_Seq_4637	4	17	1	0.352941	0.25	6
OG2350	Node30, Node38	2	YFR038W	Candida_auris_Seq_4329,Candida_orthopsilosis_Seq_5041,yHMPu5000035662_Meyerozyma_caribbica_Seq_1338,yHAB143_Kazachstania_siamensis_Seq_1182,Nakaseomyces_bracarensis_Seq_5056,Nakaseomyces_nivariensis_Seq_1134	4	15	2	0.4	0.5	6
OG1314	Node33, Node34	2	YML100W	yHAB143_Kazachstania_siamensis_Seq_1572,Nakaseomyces_bracarensis_Seq_3056,Nakaseomyces_nivariensis_Seq_4296,Kluyveromyces_marxianus_Seq_4288,Eremothecium_coryli_Seq_3259,Eremothecium_sinecaudum_Seq_2108,yHAB143_Kazachstania_siamensis_Seq_1572,Nakaseomyces_bracarensis_Seq_3056,Nakaseomyces_nivariensis_Seq_4296	4	14	1	0.428571	0.25	6
OG1592	Node47, Node54	2	YMR288W	yHAB143_Kazachstania_siamensis_Seq_1837,Nakaseomyces_bracarensis_Seq_2022,Nakaseomyces_nivariensis_Seq_1902,Candida_orthopsilosis_Seq_2004,Candida_auris_Seq_2279,yHMPu5000035662_Meyerozyma_caribbica_Seq_4536	4	17	2	0.352941	0.5	6
OG1634	Node83, Node84	2	YDR074W	yHAB143_Kazachstania_siamensis_Seq_2234,Nakaseomyces_bracarensis_Seq_3340,Nakaseomyces_nivariensis_Seq_1523,Kluyveromyces_marxianus_Seq_2879,Eremothecium_coryli_Seq_3707,Eremothecium_sinecaudum_Seq_1436,yHAB143_Kazachstania_siamensis_Seq_2234,Nakaseomyces_bracarensis_Seq_3340,Nakaseomyces_nivariensis_Seq_1523	4	16	1	0.375	0.25	6
OG4077	Node22, Node29	2	YPL140C	yHMPu5000034675_Blastobotrys_mokoenaii_Seq_3816,Arxula_adeninivorans_Seq_2206,yHMPu5000034933_Kuraishia_molischiana_Seq_5064,yHMPu5000034625_Pichia_kudriavzevii_Seq_2502,Ogataea_polymorpha_Seq_2222,yHMPu5000034885_Ogataea_zsoltii_Seq_2257	4	9	2	0.666667	0.5	6
OG1554	Node66, Node67	2	YOR217W	yHAB143_Kazachstania_siamensis_Seq_2588,Nakaseomyces_bracarensis_Seq_3326,Nakaseomyces_nivariensis_Seq_835,Kluyveromyces_marxianus_Seq_1819,Eremothecium_coryli_Seq_262,Eremothecium_sinecaudum_Seq_2161,yHAB143_Kazachstania_siamensis_Seq_2588,Nakaseomyces_bracarensis_Seq_3326,Nakaseomyces_nivariensis_Seq_835	4	15	1	0.4	0.25	6
OG1587	Node29, Node35	2	YBL004W	yHAB143_Kazachstania_siamensis_Seq_1653,Nakaseomyces_bracarensis_Seq_1885,Nakaseomyces_nivariensis_Seq_648,Candida_orthopsilosis_Seq_877,Candida_auris_Seq_3595,yHMPu5000035662_Meyerozyma_caribbica_Seq_14	4	17	2	0.352941	0.5	6
OG3252	Node13, Node84	2	YDL236W	yHMPu5000034933_Kuraishia_molischiana_Seq_1618,Ogataea_polymorpha_Seq_2587,yHMPu5000034885_Ogataea_zsoltii_Seq_1124,yHAB143_Kazachstania_siamensis_Seq_4374,Nakaseomyces_bracarensis_Seq_2589,Nakaseomyces_nivariensis_Seq_3964	4	16	2	0.375	0.5	6
OG3509	Node37, Node57	2	YFR047C	yHMPu5000034625_Pichia_kudriavzevii_Seq_3556,Candida_orthopsilosis_Seq_1448,Candida_auris_Seq_1597,yHMPu5000035662_Meyerozyma_caribbica_Seq_18,yHMPu5000034675_Blastobotrys_mokoenaii_Seq_5708,Arxula_adeninivorans_Seq_995	4	12	3	0.5	0.75	6
OG5158	Node47, yHMPu5000041818_Magnusiomyces_tetrasperma_Seq_4050	2	YPR002W	Nakaseomyces_bracarensis_Seq_4691,Nakaseomyces_nivariensis_Seq_3241,Kluyveromyces_marxianus_Seq_1941,Eremothecium_coryli_Seq_2518,Eremothecium_sinecaudum_Seq_1918,yHMPu5000041818_Magnusiomyces_tetrasperma_Seq_4050	4	9	2	0.666667	0.5	6
OG2704	Arxula_adeninivorans_Seq_2081, Node25	2	YLL041C	Kluyveromyces_marxianus_Seq_4797,Eremothecium_coryli_Seq_65,Eremothecium_sinecaudum_Seq_3429,Nakaseomyces_bracarensis_Seq_769,Nakaseomyces_nivariensis_Seq_1250,Arxula_adeninivorans_Seq_2081	4	16	2	0.375	0.5	6
OG1933	Node44, Node60	2	YIL020C	yHMPu5000035662_Meyerozyma_caribbica_Seq_1873,Candida_auris_Seq_1285,Candida_orthopsilosis_Seq_4562,yHMPu5000034933_Kuraishia_molischiana_Seq_3017,Ogataea_polymorpha_Seq_2322,yHMPu5000034885_Ogataea_zsoltii_Seq_2039	4	17	2	0.352941	0.5	6
OG3282	Node41, Node59	2	YGL129C	yHMPu5000034675_Blastobotrys_mokoenaii_Seq_2653,Arxula_adeninivorans_Seq_2629,Saprochaete_clavata_Seq_4749,yHMPu5000041818_Magnusiomyces_tetrasperma_Seq_7320,Ogataea_polymorpha_Seq_84,yHMPu5000034885_Ogataea_zsoltii_Seq_2973	4	17	2	0.352941	0.5	6
OG1901	Node27, Node9	2	YPL217C	yHMPu5000034885_Ogataea_zsoltii_Seq_4922,yHMPu5000034933_Kuraishia_molischiana_Seq_765,Saprochaete_clavata_Seq_6281,yHMPu5000041818_Magnusiomyces_tetrasperma_Seq_4431,yHMPu5000034675_Blastobotrys_mokoenaii_Seq_1937,Arxula_adeninivorans_Seq_2423	4	16	2	0.375	0.5	6
OG2203	Node34, Node41	2	YKL041W	yHMPu5000035662_Meyerozyma_caribbica_Seq_2865,Candida_orthopsilosis_Seq_1696,Candida_auris_Seq_3583,yHMPu5000034625_Pichia_kudriavzevii_Seq_4810,Ogataea_polymorpha_Seq_1866,yHMPu5000034885_Ogataea_zsoltii_Seq_4403	4	16	2	0.375	0.5	6
OG2158	Node34, Node38	2	YAL048C	Candida_auris_Seq_4260,yHMPu5000035662_Meyerozyma_caribbica_Seq_1141,yHMPu5000034933_Kuraishia_molischiana_Seq_611,yHMPu5000034625_Pichia_kudriavzevii_Seq_1958,Ogataea_polymorpha_Seq_948,yHMPu5000034885_Ogataea_zsoltii_Seq_3311,yHMPu5000034933_Kuraishia_molischiana_Seq_611,yHMPu5000034625_Pichia_kudriavzevii_Seq_1958,Ogataea_polymorpha_Seq_948,yHMPu5000034885_Ogataea_zsoltii_Seq_3311	4	16	2	0.375	0.5	6
OG2064	Node21, Node24	2	YGR054W	yHAB143_Kazachstania_siamensis_Seq_4025,Kluyveromyces_marxianus_Seq_3815,Eremothecium_coryli_Seq_3127,Eremothecium_sinecaudum_Seq_2261,Nakaseomyces_bracarensis_Seq_2520,Nakaseomyces_nivariensis_Seq_3700,Kluyveromyces_marxianus_Seq_3815,Eremothecium_coryli_Seq_3127,Eremothecium_sinecaudum_Seq_2261	4	17	1	0.352941	0.25	6
OG5248	Node59, Node60	2	YJL061W	yHAB143_Kazachstania_siamensis_Seq_3956,Nakaseomyces_bracarensis_Seq_2844,Nakaseomyces_nivariensis_Seq_45,Kluyveromyces_marxianus_Seq_4043,Eremothecium_coryli_Seq_3312,Eremothecium_sinecaudum_Seq_3985,yHAB143_Kazachstania_siamensis_Seq_3956,Nakaseomyces_bracarensis_Seq_2844,Nakaseomyces_nivariensis_Seq_45	4	11	1	0.545455	0.25	6
OG1462	Node22, Node28	2	YBR028C	Kluyveromyces_marxianus_Seq_3983,Eremothecium_sinecaudum_Seq_2949,Eremothecium_coryli_Seq_2245,yHAB143_Kazachstania_siamensis_Seq_2669,Nakaseomyces_bracarensis_Seq_1341,Nakaseomyces_nivariensis_Seq_4611,yHAB143_Kazachstania_siamensis_Seq_2669,Nakaseomyces_bracarensis_Seq_1341,Nakaseomyces_nivariensis_Seq_4611	4	11	1	0.545455	0.25	6
OG3228	Node18, Node19	2	YBL051C	yHAB143_Kazachstania_siamensis_Seq_1393,Nakaseomyces_bracarensis_Seq_5202,Nakaseomyces_nivariensis_Seq_5188,Kluyveromyces_marxianus_Seq_4898,Eremothecium_coryli_Seq_1635,Eremothecium_sinecaudum_Seq_3598,yHAB143_Kazachstania_siamensis_Seq_1393,Nakaseomyces_bracarensis_Seq_5202,Nakaseomyces_nivariensis_Seq_5188	4	11	1	0.545455	0.25	6
OG2832	Node10, Node23	2	YNL082W	Candida_auris_Seq_1425,yHMPu5000035662_Meyerozyma_caribbica_Seq_1528,yHMPu5000041818_Magnusiomyces_tetrasperma_Seq_2886,Saprochaete_clavata_Seq_2802,yHMPu5000034675_Blastobotrys_mokoenaii_Seq_2011,Arxula_adeninivorans_Seq_1954	4	15	2	0.4	0.5	6
OG2726	Node26, Node47	2	YGR278W	Saprochaete_clavata_Seq_1629,yHMPu5000041818_Magnusiomyces_tetrasperma_Seq_7600,yHMPu5000034675_Blastobotrys_mokoenaii_Seq_2225,Arxula_adeninivorans_Seq_3836,Ogataea_polymorpha_Seq_693,yHMPu5000034885_Ogataea_zsoltii_Seq_3161	4	15	2	0.4	0.5	6
OG3414	Node14, Node57	2	YOL032W	yHMPu5000034933_Kuraishia_molischiana_Seq_2680,yHMPu5000034625_Pichia_kudriavzevii_Seq_4073,Ogataea_polymorpha_Seq_3451,yHMPu5000034885_Ogataea_zsoltii_Seq_4292,Saprochaete_clavata_Seq_2166,yHMPu5000041818_Magnusiomyces_tetrasperma_Seq_732	4	16	2	0.375	0.5	6
OG2053	Node12, Node89	2	YOR128C	yHMPu5000034675_Blastobotrys_mokoenaii_Seq_4903,Arxula_adeninivorans_Seq_4354,Saprochaete_clavata_Seq_3337,yHMPu5000041818_Magnusiomyces_tetrasperma_Seq_5581,Ogataea_polymorpha_Seq_737,yHMPu5000034933_Kuraishia_molischiana_Seq_3019	4	15	2	0.4	0.5	6
OG2023	Node62, Node68	2	YKL064W	Kluyveromyces_marxianus_Seq_1771,Eremothecium_sinecaudum_Seq_779,Eremothecium_coryli_Seq_92,yHAB143_Kazachstania_siamensis_Seq_2745,Nakaseomyces_bracarensis_Seq_1442,Nakaseomyces_nivariensis_Seq_1956,yHAB143_Kazachstania_siamensis_Seq_2745,Nakaseomyces_bracarensis_Seq_1442,Nakaseomyces_nivariensis_Seq_1956	4	17	1	0.352941	0.25	6
OG1953	Node14, Node49	2	YOR160W	yHAB143_Kazachstania_siamensis_Seq_1810,Nakaseomyces_bracarensis_Seq_1753,Nakaseomyces_nivariensis_Seq_1603,yHMPu5000034625_Pichia_kudriavzevii_Seq_5107,Ogataea_polymorpha_Seq_1000,yHMPu5000034885_Ogataea_zsoltii_Seq_1166	4	17	2	0.352941	0.5	6
OG2676	Node14, Node65	2	YMR221C	Kluyveromyces_marxianus_Seq_3753,yHAB143_Kazachstania_siamensis_Seq_954,Nakaseomyces_bracarensis_Seq_5013,Nakaseomyces_nivariensis_Seq_4748,yHMPu5000034675_Blastobotrys_mokoenaii_Seq_3422,Arxula_adeninivorans_Seq_5803	4	13	2	0.461538	0.5	6
OG4128	Node9, yHAB143_Kazachstania_siamensis_Seq_3558	2	YGR178C	yHAB143_Kazachstania_siamensis_Seq_3558,Kluyveromyces_marxianus_Seq_4549,Eremothecium_coryli_Seq_2647,Eremothecium_sinecaudum_Seq_1242,Nakaseomyces_bracarensis_Seq_3856,Nakaseomyces_nivariensis_Seq_134,yHAB143_Kazachstania_siamensis_Seq_3558	4	11	1	0.545455	0.25	6
OG1627	Node10, Node82	2	YBL007C	yHMPu5000034625_Pichia_kudriavzevii_Seq_3537,Candida_auris_Seq_969,Candida_orthopsilosis_Seq_1399,yHAB143_Kazachstania_siamensis_Seq_3981,Nakaseomyces_bracarensis_Seq_636,Nakaseomyces_nivariensis_Seq_2239	4	16	3	0.375	0.75	6
OG3996	Node3, Node6	2		Candida_orthopsilosis_Seq_2786,Ogataea_polymorpha_Seq_1934,yHMPu5000034885_Ogataea_zsoltii_Seq_4856,yHMPu5000035662_Meyerozyma_caribbica_Seq_4200,yHMPu5000034933_Kuraishia_molischiana_Seq_1,Candida_auris_Seq_4799,Ogataea_polymorpha_Seq_1934,yHMPu5000034885_Ogataea_zsoltii_Seq_4856	4	12	2	0.5	0.5	6
OG2299	Node12, Node29	2	YIL021W	yHMPu5000034933_Kuraishia_molischiana_Seq_3760,yHMPu5000034625_Pichia_kudriavzevii_Seq_1600,Ogataea_polymorpha_Seq_2083,yHMPu5000034885_Ogataea_zsoltii_Seq_5381,Arxula_adeninivorans_Seq_3999,yHMPu5000034675_Blastobotrys_mokoenaii_Seq_1899	4	17	2	0.352941	0.5	6
OG4274	Node1, Node33	2	YER176W	yHMPu5000035662_Meyerozyma_caribbica_Seq_1879,Candida_auris_Seq_4416,Candida_orthopsilosis_Seq_739,yHAB143_Kazachstania_siamensis_Seq_5022,Nakaseomyces_bracarensis_Seq_3170,Nakaseomyces_nivariensis_Seq_4760	4	10	2	0.6	0.5	6
OG4543	Node21, Node27	2	YHL021C	Kluyveromyces_marxianus_Seq_4567,Eremothecium_coryli_Seq_1518,Eremothecium_sinecaudum_Seq_4242,yHAB143_Kazachstania_siamensis_Seq_4693,Nakaseomyces_bracarensis_Seq_2480,Nakaseomyces_nivariensis_Seq_1022,yHAB143_Kazachstania_siamensis_Seq_4693,Nakaseomyces_bracarensis_Seq_2480,Nakaseomyces_nivariensis_Seq_1022	4	12	1	0.5	0.25	6
OG1149	Candida_orthopsilosis_Seq_3079, Node28	2	YPR125W	Candida_orthopsilosis_Seq_3079,Candida_auris_Seq_4643,yHMPu5000035662_Meyerozyma_caribbica_Seq_368,yHMPu5000034933_Kuraishia_molischiana_Seq_2295,yHMPu5000034885_Ogataea_zsoltii_Seq_1028,Ogataea_polymorpha_Seq_326,Candida_orthopsilosis_Seq_3079	4	14	2	0.428571	0.5	6
OG1727	Node14, Node6	2	YPR086W	yHMPu5000034933_Kuraishia_molischiana_Seq_5487,yHMPu5000034625_Pichia_kudriavzevii_Seq_4064,Ogataea_polymorpha_Seq_2803,yHMPu5000034885_Ogataea_zsoltii_Seq_2406,Candida_orthopsilosis_Seq_1691,Candida_auris_Seq_2061,Candida_orthopsilosis_Seq_1691,Candida_auris_Seq_2061	4	16	2	0.375	0.5	6
OG4434	Node28, Node38	2	YCR004C	Saprochaete_clavata_Seq_5926,Candida_orthopsilosis_Seq_608,yHMPu5000035662_Meyerozyma_caribbica_Seq_490,Candida_auris_Seq_3733,Nakaseomyces_bracarensis_Seq_2738,Nakaseomyces_nivariensis_Seq_1569	4	10	3	0.6	0.75	6
OG3133	Node10, Node36	2	YER093C	yHMPu5000034675_Blastobotrys_mokoenaii_Seq_4286,Arxula_adeninivorans_Seq_3416,Saprochaete_clavata_Seq_683,yHMPu5000041818_Magnusiomyces_tetrasperma_Seq_6665,yHMPu5000034933_Kuraishia_molischiana_Seq_5173,yHMPu5000034885_Ogataea_zsoltii_Seq_2436	4	15	2	0.4	0.5	6
OG4028	Node38, Node64	2	YDR243C	Candida_orthopsilosis_Seq_2409,Candida_auris_Seq_19,yHMPu5000041818_Magnusiomyces_tetrasperma_Seq_1664,Saprochaete_clavata_Seq_1242,yHMPu5000034675_Blastobotrys_mokoenaii_Seq_1346,Arxula_adeninivorans_Seq_5473	4	13	2	0.461538	0.5	6
OG2830	Node3, Node5	2	YDL207W	yHAB143_Kazachstania_siamensis_Seq_1410,Kluyveromyces_marxianus_Seq_1718,Eremothecium_sinecaudum_Seq_2052,Eremothecium_coryli_Seq_2510,Nakaseomyces_bracarensis_Seq_2275,Nakaseomyces_nivariensis_Seq_2236,Kluyveromyces_marxianus_Seq_1718,Eremothecium_sinecaudum_Seq_2052,Eremothecium_coryli_Seq_2510,Nakaseomyces_bracarensis_Seq_2275,Nakaseomyces_nivariensis_Seq_2236	4	17	1	0.352941	0.25	6
OG2601	Node54, Node55	2	YOR141C	yHAB143_Kazachstania_siamensis_Seq_23,Nakaseomyces_bracarensis_Seq_3540,Nakaseomyces_nivariensis_Seq_26,Kluyveromyces_marxianus_Seq_4273,Eremothecium_coryli_Seq_156,Eremothecium_sinecaudum_Seq_3642,yHAB143_Kazachstania_siamensis_Seq_23,Nakaseomyces_bracarensis_Seq_3540,Nakaseomyces_nivariensis_Seq_26	4	16	1	0.375	0.25	6
OG3195	Node14, Node34	2	YPR016C	Candida_orthopsilosis_Seq_4650,yHMPu5000034625_Pichia_kudriavzevii_Seq_1631,Arxula_adeninivorans_Seq_4206,yHMPu5000034675_Blastobotrys_mokoenaii_Seq_1215,Saprochaete_clavata_Seq_2150,yHMPu5000041818_Magnusiomyces_tetrasperma_Seq_6520	4	15	3	0.4	0.75	6
OG2171	Node51, Node52	2	YIL035C	yHAB143_Kazachstania_siamensis_Seq_42,Nakaseomyces_bracarensis_Seq_2637,Nakaseomyces_nivariensis_Seq_4975,Kluyveromyces_marxianus_Seq_4358,Eremothecium_coryli_Seq_1661,Eremothecium_sinecaudum_Seq_1821,yHAB143_Kazachstania_siamensis_Seq_42,Nakaseomyces_bracarensis_Seq_2637,Nakaseomyces_nivariensis_Seq_4975	4	14	1	0.428571	0.25	6
OG3424	Node14, Node52	2	YKL077W	Candida_auris_Seq_3582,yHMPu5000035662_Meyerozyma_caribbica_Seq_2584,yHMPu5000034675_Blastobotrys_mokoenaii_Seq_840,Arxula_adeninivorans_Seq_3972,Saprochaete_clavata_Seq_4066,yHMPu5000041818_Magnusiomyces_tetrasperma_Seq_7707	4	14	2	0.428571	0.5	6
OG1255	Node21, Node3	2	YLR138W	yHMPu5000034625_Pichia_kudriavzevii_Seq_3122,Ogataea_polymorpha_Seq_968,yHMPu5000034885_Ogataea_zsoltii_Seq_3245,yHAB143_Kazachstania_siamensis_Seq_2923,Nakaseomyces_bracarensis_Seq_3928,Nakaseomyces_nivariensis_Seq_335	4	16	2	0.375	0.5	6
OG1934	Node33, Node60	2	YHR206W	Kluyveromyces_marxianus_Seq_4728,Eremothecium_coryli_Seq_2800,Eremothecium_sinecaudum_Seq_794,yHMPu5000034675_Blastobotrys_mokoenaii_Seq_5722,yHMPu5000041818_Magnusiomyces_tetrasperma_Seq_7186,Arxula_adeninivorans_Seq_4367	4	14	2	0.428571	0.5	6
OG1625	Node54, Node60	2	YKR031C	Kluyveromyces_marxianus_Seq_4159,Eremothecium_coryli_Seq_877,Eremothecium_sinecaudum_Seq_2153,yHAB143_Kazachstania_siamensis_Seq_1691,Nakaseomyces_bracarensis_Seq_1937,Nakaseomyces_nivariensis_Seq_3828,yHAB143_Kazachstania_siamensis_Seq_1691,Nakaseomyces_bracarensis_Seq_1937,Nakaseomyces_nivariensis_Seq_3828	4	16	1	0.375	0.25	6
OG1794	Node35, Node73	2	YGR274C	yHMPu5000035662_Meyerozyma_caribbica_Seq_502,Candida_auris_Seq_4287,Candida_orthopsilosis_Seq_4727,yHAB143_Kazachstania_siamensis_Seq_4848,Nakaseomyces_bracarensis_Seq_3472,Nakaseomyces_nivariensis_Seq_2248	4	16	2	0.375	0.5	6
OG2578	Node23, Node41	2	YDR196C	Kluyveromyces_marxianus_Seq_3635,Eremothecium_coryli_Seq_201,Eremothecium_sinecaudum_Seq_3099,yHMPu5000034675_Blastobotrys_mokoenaii_Seq_6095,Saprochaete_clavata_Seq_866,yHMPu5000041818_Magnusiomyces_tetrasperma_Seq_52	4	14	2	0.428571	0.5	6
OG2186	Node26, Node31	2	YJL101C	yHAB143_Kazachstania_siamensis_Seq_1884,Nakaseomyces_bracarensis_Seq_4342,Nakaseomyces_nivariensis_Seq_1955,Kluyveromyces_marxianus_Seq_1688,Eremothecium_coryli_Seq_4056,Eremothecium_sinecaudum_Seq_579	4	17	1	0.352941	0.25	6
OG1226	Node52, Node6	2	YJL141C	yHMPu5000035662_Meyerozyma_caribbica_Seq_4959,Candida_auris_Seq_4683,Candida_orthopsilosis_Seq_4204,yHAB143_Kazachstania_siamensis_Seq_4434,Nakaseomyces_bracarensis_Seq_2421,Nakaseomyces_nivariensis_Seq_3602	4	12	2	0.5	0.5	6
OG1614	Node47, Node48	2	YMR229C	yHAB143_Kazachstania_siamensis_Seq_2549,Nakaseomyces_bracarensis_Seq_3700,Nakaseomyces_nivariensis_Seq_2268,Kluyveromyces_marxianus_Seq_4781,Eremothecium_coryli_Seq_3300,Eremothecium_sinecaudum_Seq_2083,yHAB143_Kazachstania_siamensis_Seq_2549,Nakaseomyces_bracarensis_Seq_3700,Nakaseomyces_nivariensis_Seq_2268	4	16	1	0.375	0.25	6
OG1321	Nakaseomyces_nivariensis_Seq_1597, Node29	2	YNL202W	Eremothecium_coryli_Seq_4128,Eremothecium_sinecaudum_Seq_3169,Kluyveromyces_marxianus_Seq_2193,yHAB143_Kazachstania_siamensis_Seq_654,Nakaseomyces_bracarensis_Seq_3715,Nakaseomyces_nivariensis_Seq_1597,Nakaseomyces_nivariensis_Seq_1597	4	14	1	0.428571	0.25	6
OG2357	Node31, Node40	2	YBR248C	Ogataea_polymorpha_Seq_2785,yHMPu5000034885_Ogataea_zsoltii_Seq_2791,yHMPu5000034675_Blastobotrys_mokoenaii_Seq_4157,Arxula_adeninivorans_Seq_2263,Saprochaete_clavata_Seq_1150,yHMPu5000041818_Magnusiomyces_tetrasperma_Seq_150	4	15	2	0.4	0.5	6
OG2315	Node49, Node71	2	YEL052W	Eremothecium_coryli_Seq_3381,Eremothecium_sinecaudum_Seq_2626,yHMPu5000034933_Kuraishia_molischiana_Seq_3832,yHMPu5000035662_Meyerozyma_caribbica_Seq_3748,Ogataea_polymorpha_Seq_3402,yHMPu5000034885_Ogataea_zsoltii_Seq_3483	4	16	3	0.375	0.75	6
OG1957	Node25, Node26	2	YDR060W	yHAB143_Kazachstania_siamensis_Seq_2129,Nakaseomyces_nivariensis_Seq_3124,Nakaseomyces_bracarensis_Seq_2043,Kluyveromyces_marxianus_Seq_4791,Eremothecium_coryli_Seq_1329,Eremothecium_sinecaudum_Seq_28,yHAB143_Kazachstania_siamensis_Seq_2129,Nakaseomyces_nivariensis_Seq_3124,Nakaseomyces_bracarensis_Seq_2043	4	17	1	0.352941	0.25	6
OG3102	Node3, Node8	2	YLR436C	Ogataea_polymorpha_Seq_590,yHMPu5000034885_Ogataea_zsoltii_Seq_3691,Arxula_adeninivorans_Seq_5684,yHMPu5000034675_Blastobotrys_mokoenaii_Seq_699,Saprochaete_clavata_Seq_5358,yHMPu5000041818_Magnusiomyces_tetrasperma_Seq_7491	4	15	2	0.4	0.5	6
OG4047	Node3, Node42	2	YKL012W	Ogataea_polymorpha_Seq_1754,yHMPu5000034625_Pichia_kudriavzevii_Seq_5199,yHMPu5000034933_Kuraishia_molischiana_Seq_4307,yHMPu5000034885_Ogataea_zsoltii_Seq_3914,Saprochaete_clavata_Seq_3115,yHMPu5000041818_Magnusiomyces_tetrasperma_Seq_6655	4	14	2	0.428571	0.5	6
OG2596	Node21, Node53	2	YER049W	Nakaseomyces_bracarensis_Seq_4723,Nakaseomyces_nivariensis_Seq_4080,Eremothecium_coryli_Seq_2191,Eremothecium_sinecaudum_Seq_2554,yHMPu5000034933_Kuraishia_molischiana_Seq_5130,yHMPu5000034885_Ogataea_zsoltii_Seq_587	4	16	2	0.375	0.5	6
OG1338	Node15, Node42	2	YDL019C	yHMPu5000034885_Ogataea_zsoltii_Seq_4110,Ogataea_polymorpha_Seq_4021,yHMPu5000034675_Blastobotrys_mokoenaii_Seq_4040,Arxula_adeninivorans_Seq_94,Saprochaete_clavata_Seq_5981,yHMPu5000041818_Magnusiomyces_tetrasperma_Seq_5818	4	15	2	0.4	0.5	6
[truncated: 4,153 more rows]

## Sheet: Heat-tolerance_calculation2
Positively selected gene list related to the formation of heat-tolerance in second calculation
OG	Branch_select	Number_select	sce	Species_select	Clade_with_trait	Species_with_trait	Select_clade_all	Species_select_ratio	Clade_select_ratio	Select_species
OG1935		0	YNR050C	NA	NA	NA	NA	NA	NA	NA
[truncated: 4,811 more rows]

## Sheet: Enrichment analysis
Enrichment analysis of positively selected gene related to heat-tolerance in the branch-site model analysis
[truncated: 34 more rows]
