# Supplementary material for: Yeast metabolic innovations emerged via expanded metabolic network and gene positive selection
Source: Mol Syst Biol. 2021 Oct 22;17(10):e10427. doi: 10.15252/msb.202110427 (PMC8532513; doi:10.15252/msb.202110427)
Supplement: Supplementary file 9 — Source Data for Figure 2 [file MSB-17-e10427-s005.zip]

Archive with 14 entries (13 files):
- Source data for Figure 2/
- __MACOSX/._Source data for Figure 2
- Source data for Figure 2/Panel_C.xlsx
- __MACOSX/Source data for Figure 2/._Panel_C.xlsx
- Source data for Figure 2/.DS_Store
- __MACOSX/Source data for Figure 2/._.DS_Store
- Source data for Figure 2/Panel_B.xlsx
- __MACOSX/Source data for Figure 2/._Panel_B.xlsx
- Source data for Figure 2/Panel_E.xlsx
- __MACOSX/Source data for Figure 2/._Panel_E.xlsx
- Source data for Figure 2/Panel_F.xlsx
- __MACOSX/Source data for Figure 2/._Panel_F.xlsx
- Source data for Figure 2/Panel_A.xlsx
- __MACOSX/Source data for Figure 2/._Panel_A.xlsx
