# Supplementary material for: Yeast metabolic innovations emerged via expanded metabolic network and gene positive selection
Source: Mol Syst Biol. 2021 Oct 22;17(10):e10427. doi: 10.15252/msb.202110427 (PMC8532513; doi:10.15252/msb.202110427)
Supplement: Supplementary file 9 — Source Data for Figure 2 [file MSB-17-e10427-s005.zip › Source data for Figure 2/Panel_C.xlsx]

## Sheet: Sheet1
amino acids	upper bound	lower bound
'L-alanine [extracellular]'	2	1
'L-arginine [extracellular]'	0.847499	0.376715
'L-asparagine [extracellular]'	1.5	1
'L-aspartate [extracellular]'	1.5	1
'L-cysteine [extracellular]'	1.28343	0.24928
'L-glutamine [extracellular]'	1.14842	0.5
'L-glutamate [extracellular]'	1.2	0.5
'L-glycine [extracellular]'	3	1
'L-histidine [extracellular]'	0.832224	0.466317
'L-isoleucine [extracellular]'	0.775285	0.5
'L-leucine [extracellular]'	0.768553	0.4
'L-lysine [extracellular]'	0.767428	0.333333
'L-methionine [extracellular]'	0.764539	0.219903
'L-phenylalanine [extracellular]'	0.556092	0.333333
'L-proline [extracellular]'	1.02076	0.5
'L-serine [extracellular]'	2	0.859048
'L-threonine [extracellular]'	1.35	1
'L-tryptophan [extracellular]'	0.443883	0.333333
'L-tyrosine [extracellular]'	0.57489	0.333333
'L-valine [extracellular]'	1	0.412097
