# Supplementary material for: Yeast metabolic innovations emerged via expanded metabolic network and gene positive selection
Source: Mol Syst Biol. 2021 Oct 22;17(10):e10427. doi: 10.15252/msb.202110427 (PMC8532513; doi:10.15252/msb.202110427)
Supplement: Supplementary file 9 — Source Data for Figure 2 [file MSB-17-e10427-s005.zip › Source data for Figure 2/Panel_B.xlsx]

## Sheet: Sheet1
SampledSpecies number	AccessoryRxn	CoreRxn	PanRxn
1	0	3833	3833
2	391	3638	4029
3	590	3530	4120
4	742	3408	4150
5	869	3310	4178
6	947	3241	4188
7	1009	3190	4199
8	1073	3156	4228
9	1105	3135	4240
10	1126	3120	4246
11	1215	3043	4258
12	1238	3022	4260
13	1341	2944	4285
14	1374	2928	4302
15	1393	2917	4310
16	1408	2907	4314
17	1424	2892	4316
18	1438	2882	4320
19	1467	2855	4322
20	1498	2827	4326
21	1542	2784	4326
22	1560	2769	4329
23	1571	2760	4331
24	1597	2752	4349
25	1608	2745	4353
26	1614	2740	4354
27	1620	2734	4354
28	1648	2726	4374
29	1659	2721	4380
30	1675	2707	4382
31	1692	2691	4382
32	1696	2687	4383
33	1713	2679	4393
34	1726	2672	4398
35	1733	2666	4399
36	1740	2659	4399
37	1747	2653	4400
38	1763	2647	4410
39	1766	2644	4410
40	1772	2640	4411
41	1782	2635	4416
42	1788	2630	4418
43	1811	2607	4418
44	1838	2581	4419
45	1842	2578	4420
46	1869	2552	4421
47	1882	2543	4425
48	1885	2541	4426
49	1905	2537	4442
50	1908	2535	4443
51	1917	2526	4443
52	1921	2523	4443
53	1924	2520	4445
54	1957	2489	4445
55	1967	2479	4446
56	1969	2477	4446
57	1976	2474	4450
58	1979	2472	4451
59	1994	2464	4458
60	1999	2459	4459
61	2004	2456	4460
62	2008	2454	4462
63	2015	2451	4466
64	2018	2448	4466
65	2026	2442	4468
66	2046	2422	4468
67	2049	2420	4469
68	2052	2417	4469
69	2055	2415	4470
70	2058	2412	4471
71	2060	2411	4471
72	2062	2410	4472
73	2062	2410	4472
74	2064	2408	4472
75	2098	2375	4473
76	2104	2369	4473
77	2105	2368	4473
78	2106	2367	4473
79	2112	2364	4476
80	2114	2363	4477
81	2122	2357	4479
82	2124	2355	4479
83	2129	2351	4479
84	2129	2350	4480
85	2133	2348	4481
86	2134	2347	4481
87	2144	2337	4481
88	2146	2336	4482
89	2153	2329	4482
90	2156	2326	4482
91	2158	2325	4483
92	2159	2324	4483
93	2166	2318	4484
94	2169	2315	4484
95	2170	2314	4484
96	2173	2311	4484
97	2175	2310	4485
98	2176	2310	4485
99	2177	2309	4486
100	2182	2305	4487
101	2191	2297	4488
102	2195	2295	4490
103	2197	2295	4492
104	2200	2293	4493
105	2201	2292	4493
106	2205	2289	4494
107	2208	2288	4496
108	2208	2288	4496
109	2211	2285	4496
110	2213	2285	4498
111	2215	2283	4499
112	2220	2281	4501
113	2222	2278	4501
114	2228	2275	4502
115	2235	2269	4504
116	2237	2268	4504
117	2237	2267	4505
118	2238	2267	4505
119	2248	2257	4505
120	2249	2257	4506
121	2252	2257	4509
122	2253	2256	4509
123	2253	2256	4509
124	2255	2256	4511
125	2256	2255	4512
126	2258	2255	4512
127	2263	2251	4513
128	2272	2247	4519
129	2274	2247	4520
130	2275	2246	4521
131	2276	2245	4521
132	2279	2243	4522
133	2279	2243	4522
134	2282	2242	4524
135	2286	2239	4525
136	2286	2239	4525
137	2288	2238	4526
138	2289	2238	4526
139	2299	2228	4527
140	2300	2227	4527
141	2300	2227	4528
142	2301	2227	4528
143	2308	2225	4533
144	2309	2224	4533
145	2309	2224	4533
146	2310	2224	4534
147	2312	2223	4535
148	2314	2222	4536
149	2315	2221	4536
150	2315	2221	4536
151	2323	2213	4536
152	2324	2213	4537
153	2326	2211	4537
154	2328	2211	4539
155	2328	2211	4539
156	2329	2211	4539
157	2330	2210	4540
158	2331	2209	4541
159	2332	2209	4541
160	2336	2205	4541
161	2337	2205	4541
162	2337	2205	4542
163	2338	2204	4542
164	2342	2201	4543
165	2342	2201	4543
166	2342	2201	4543
167	2342	2201	4543
168	2342	2201	4543
169	2344	2200	4543
170	2344	2200	4544
171	2345	2199	4544
172	2345	2199	4544
173	2346	2199	4545
174	2346	2198	4545
175	2348	2198	4545
176	2349	2197	4546
177	2350	2196	4546
178	2371	2176	4547
179	2376	2171	4548
180	2377	2171	4549
181	2379	2171	4550
182	2382	2169	4550
183	2382	2168	4550
184	2382	2168	4550
185	2385	2166	4551
186	2387	2165	4552
187	2388	2164	4552
188	2389	2164	4552
189	2389	2164	4553
190	2389	2164	4553
191	2389	2163	4553
192	2389	2163	4553
193	2390	2163	4553
194	2394	2160	4553
195	2394	2160	4554
196	2397	2156	4554
197	2398	2156	4554
198	2401	2154	4555
199	2402	2154	4555
200	2405	2151	4556
201	2407	2149	4556
202	2408	2149	4557
203	2409	2148	4557
204	2410	2147	4558
205	2411	2147	4558
206	2411	2147	4558
207	2411	2147	4558
208	2412	2147	4559
209	2412	2147	4559
210	2413	2146	4559
211	2413	2146	4559
212	2415	2144	4559
213	2417	2142	4559
214	2418	2141	4559
215	2418	2141	4559
216	2421	2139	4559
217	2421	2139	4560
218	2422	2139	4560
219	2422	2138	4560
220	2422	2138	4560
221	2423	2138	4561
222	2424	2137	4561
223	2425	2137	4561
224	2426	2136	4562
225	2427	2136	4563
226	2428	2135	4563
227	2428	2135	4563
228	2429	2135	4563
229	2429	2135	4563
230	2429	2134	4564
231	2430	2134	4564
232	2430	2134	4564
233	2432	2133	4565
234	2432	2133	4565
235	2435	2130	4565
236	2439	2128	4567
237	2440	2127	4567
238	2441	2127	4567
239	2441	2127	4568
240	2442	2126	4568
241	2443	2125	4568
242	2443	2125	4568
243	2444	2125	4569
244	2445	2125	4569
245	2447	2123	4569
246	2447	2123	4570
247	2447	2123	4570
248	2448	2122	4570
249	2448	2122	4570
250	2449	2122	4571
251	2450	2122	4571
252	2450	2121	4571
253	2452	2120	4572
254	2452	2120	4572
255	2454	2119	4574
256	2457	2118	4574
257	2460	2115	4575
258	2460	2115	4575
259	2460	2115	4575
260	2461	2115	4575
261	2461	2114	4575
262	2463	2113	4576
263	2463	2113	4576
264	2464	2113	4576
265	2465	2111	4576
266	2465	2111	4576
267	2466	2111	4576
268	2466	2111	4577
269	2467	2110	4577
270	2468	2110	4577
271	2469	2109	4578
272	2471	2107	4578
273	2474	2104	4578
274	2474	2103	4578
275	2474	2103	4578
276	2475	2103	4578
277	2475	2103	4578
278	2475	2103	4579
279	2475	2103	4579
280	2476	2103	4579
281	2477	2103	4580
282	2477	2103	4580
283	2477	2103	4580
284	2478	2102	4581
285	2479	2102	4581
286	2479	2102	4581
287	2480	2102	4582
288	2481	2102	4583
289	2482	2102	4584
290	2483	2101	4584
291	2484	2101	4584
292	2484	2100	4584
293	2484	2100	4585
294	2485	2100	4585
295	2485	2100	4585
296	2486	2100	4585
297	2487	2099	4586
298	2487	2099	4587
299	2488	2099	4587
300	2488	2099	4587
301	2488	2099	4587
302	2489	2099	4588
303	2491	2099	4590
304	2492	2098	4590
305	2492	2098	4590
306	2494	2096	4590
307	2495	2095	4590
308	2495	2095	4590
309	2495	2095	4590
310	2497	2094	4591
311	2497	2094	4591
312	2497	2094	4592
313	2497	2094	4592
314	2498	2094	4592
315	2498	2094	4592
316	2499	2094	4592
317	2499	2094	4592
318	2499	2094	4592
319	2501	2093	4594
320	2501	2093	4594
321	2502	2093	4595
322	2505	2090	4595
323	2506	2089	4595
324	2507	2089	4595
325	2507	2089	4595
326	2507	2089	4596
327	2507	2089	4596
328	2507	2089	4596
329	2508	2088	4596
330	2509	2087	4596
331	2509	2087	4596
332	2511	2085	4596
333	2511	2085	4596
334	2511	2085	4596
335	2512	2085	4596
336	2513	2084	4597
337	2514	2084	4598
338	2514	2084	4598
339	2515	2084	4599
340	2517	2082	4599
341	2517	2082	4599
342	2517	2082	4599
343	2519	2080	4599
