# Supplementary material for: Yeast metabolic innovations emerged via expanded metabolic network and gene positive selection
Source: Mol Syst Biol. 2021 Oct 22;17(10):e10427. doi: 10.15252/msb.202110427 (PMC8532513; doi:10.15252/msb.202110427)
Supplement: Supplementary file 9 — Source Data for Figure 2 [file MSB-17-e10427-s005.zip › Source data for Figure 2/Panel_E.xlsx]

## Sheet: Sheet1
model	key	ec_nEnz	isoenzymes	promiscuous	complexes
Dekkera_bruxellensis	Dbr	296	133	179	44
Eremothecium_sinecaudum	Esi	299	188	185	40
Kluyveromyces_lactis	Kla	408	230	250	70
Kluyveromyces_marxianus	Kmx	319	211	208	56
Komagataella_pastoris	Ppa	493	313	280	76
Lachancea_fermentati	Lfe	344	193	217	65
Lachancea_thermotolerans	Lth	343	216	218	69
Naumovozyma_castellii	Ncs	341	273	221	59
Saccharomyces_eubayanus	Seu	336	252	215	60
Schizosaccharomyces_pombe	Spo	741	439	456	186
Tetrapisispora_blattae	Tbl	342	281	225	71
Tetrapisispora_phaffii	Tpf	355	344	226	65
Zygosaccharomyces_rouxii	Zro	309	182	193	57
yHMPu5000034710_Kluyveromyces_dobzhanskii	Kdo	326	205	205	57
