# Supplementary material for: Yeast metabolic innovations emerged via expanded metabolic network and gene positive selection
Source: Mol Syst Biol. 2021 Oct 22;17(10):e10427. doi: 10.15252/msb.202110427 (PMC8532513; doi:10.15252/msb.202110427)
Supplement: Supplementary file 9 — Source Data for Figure 2 [file MSB-17-e10427-s005.zip › Source data for Figure 2/Panel_F.xlsx]

## Sheet: Sheet1
	ERG13	TRP5	HMG1	TDH2	IMD4	ADE4	ILV5	FBA1	ARO1	ARO2	PSD1	ALA1	PFK1	SAH1	PYK2	OLE1	LYS4	HXK2	ACO2	YLR446W
Dbr	0	0.000385174	0.134694	0.0519066	0	3.67576e-05	0	0.134785	0.00392878	0.106382	3.49576e-05	0.00359588	0.0751404	0.0663361	0	0	0.03761	0	0.124462	0
Esi	0.0921273	0.11739	0.0597613	0.125882	0.104955	0.0533703	0.0439574	0.03128	0.0376645	0	0.0183938	0.0274031	0.0150086	0.00471141	0.0240058	0.00557172	0.0106067	0.0519035	5.30092e-08	0
Kla	0.140649	0.0923381	0.0936785	0.10019	0.0728939	0.0625322	0.0335947	0.0251761	0.0290485	0.0116273	0.0275146	0.0211867	0.011771	0.00720485	0.0190649	0.00847318	0.00810047	0	4.13373e-08	0
Kmx	0.0119045	0.133028	6.82429e-06	0.0667159	0	0.0565498	0.0487349	0.0168754	0.0418064	0.0167773	0.0161319	0.0303787	0.00788531	0.0420154	0.0125649	0.0494326	0.0118129	0	2.54643e-07	0
Ppa	0.00698288	0.000152482	2.05362e-06	0.00308585	0	8.12273e-06	0.0864408	0.0118779	0.00153154	0.0419566	1.53564e-05	0.00142147	0.00571366	4.61765e-09	0.000633219	0.0309795	0.0292856	0	0.0241305	0
Lfe	0.169035	0.110766	0.109577	0.100126	0.0877811	0.0759393	0.0405409	0.0246348	0.0349668	0.0140464	0	0.00761805	0.0117963	0.00870939	0.0188155	0.0102841	0.00588604	0	4.92015e-08	0.0376574
Lth	0.167036	0.110603	0.107846	0.120764	0.0870376	0.0440964	0.0402655	0.0301485	0.0344884	0.0140204	0	0.0253009	0.014871	0.0085787	0.0230479	0.010262	0.00569305	0	4.87524e-08	0.0440937
Ncs	0.155272	0.102254	0.102926	0.100158	0.0800081	0.0697648	0.0372756	0.0321904	0.00078361	0.0131208	0.0308941	0.0234332	0.0155055	0.00792796	0.0213604	0.00966756	0.00900425	0.0528107	4.54858e-08	0
Seu	0.177027	0.119197	0.108012	0.127416	0.0919385	0	0.0423868	0.0330106	0	0.0148536	0.034834	0	0.0157956	0.00902728	0.0238557	0.0111687	0.0102796	0	5.16031e-08	0.0498854
Spo	0.0885524	0.0598235	7.48851e-07	0.0144883	0.0483659	0.0256962	0.0225514	0.0151975	0.0190675	0.00800635	0.0138505	0.0139435	0.00711638	0.00458851	0.0116366	0.00550514	0.0027187	0	0.000478504	0
Tbl	0.159177	0.103817	0.108875	0.113874	0.081559	0.0417662	0.037656	0.0282001	0.0326769	0.0131899	0.0304003	0.0234621	0.0135068	0.00801441	0.0213958	0.00976946	0.0163917	0.0463313	4.56027e-08	0
Tph	0.174537	0.113153	0.11529	0.0357163	0.0888086	0.0458552	0.0418688	0.008865	0.0356819	0.0143718	0.0312834	0.0260157	0.00424401	0.00880465	0.00657677	0.0104663	0.0100114	0	8.77995e-08	0.00185623
Zro	0.190203	0.125295	0.12568	0.039402	0.0992161	0.00848868	0.0457089	0.00996684	0	0.0158434	0.0375623	0.028778	0.00469096	0.00978634	0.00724717	0.0115466	0.0109739	0	6.1414e-08	0
Kdo	0.188783	0.125021	9.05248e-06	0.0210487	0.0980915	0.0848954	0.0459159	0.00463179	0.0394166	0.015798	0.0366655	0.0284417	0.00223089	0.00974281	0.0043258	0.0114906	0.0109319	0	3.57434e-07	0.00229794
