# Supplementary material for: Yeast metabolic innovations emerged via expanded metabolic network and gene positive selection
Source: Mol Syst Biol. 2021 Oct 22;17(10):e10427. doi: 10.15252/msb.202110427 (PMC8532513; doi:10.15252/msb.202110427)
Supplement: Supplementary file 9 — Source Data for Figure 2 [file MSB-17-e10427-s005.zip › Source data for Figure 2/Panel_A.xlsx]

## Sheet: Sheet1
	Clade	Reactions	accessory reactions	genes	substrate accuray	biomass yield
'Arthrobotrys_oligospora'	'Ascomycota'	3929	899	1155	nan	0.0894674
'Aspergillus_nidulans'	'Ascomycota'	4049	1014	1609	nan	0.0894674
'Botrytis_cinerea'	'Ascomycota'	4065	1020	1396	nan	0.0871477
'Coccidioides_immitis'	'Ascomycota'	3917	898	1166	nan	0.0870328
'Fusarium_graminearum'	'Ascomycota'	4093	1041	1611	nan	0.0903577
'Neurospora_crassa'	'Ascomycota'	3976	944	1345	nan	0.0882304
'Saitoella_complicata'	'Ascomycota'	3961	919	1036	nan	0.0880604
'Schizosaccharomyces_pombe'	'Ascomycota'	3324	582	874	nan	0.0863565
'Sclerotinia_sclerotiorum'	'Ascomycota'	4056	1031	1280	nan	0.0870328
'Stagonospora_nodorum'	'Ascomycota'	4086	1037	1459	nan	0.0798799
'Xylona_heveae'	'Ascomycota'	3910	878	1127	nan	0.0870328
Lipomyces_starkeyi'	'Lipomycetaceae'	3865	827	1163	0.65	0.0847787
'yHMPu5000034742_Lipomyces_suomiensis'	'Lipomycetaceae'	3867	827	1067	0.575	0.0919244
'yHMPu5000034748_Lipomyces_oligophaga'	'Lipomycetaceae'	3737	735	964	0.625	0.0846756
'yHMPu5000034749_Lipomyces_mesembrius'	'Lipomycetaceae'	3859	823	1036	0.625	0.0847787
'yHMPu5000034754_Lipomyces_arxii'	'Lipomycetaceae'	3892	853	1114	0.425	0.0866567
'yHMPu5000034757_Lipomyces_doorenjongii'	'Lipomycetaceae'	3776	752	941	0.575	0.0846381
'yHMPu5000034758_Lipomyces_japonicus'	'Lipomycetaceae'	3760	744	972	0.575	0.0848542
'yHMPu5000034760_Lipomyces_kononenkoae'	'Lipomycetaceae'	3878	849	1103	0.7	0.0863557
'yHMPu5000034761_Lipomyces_lipofer'	'Lipomycetaceae'	3887	847	1172	0.7	0.0863557
'Tortispora_caseinolytica'	'Trigonopsidaceae'	3593	594	855	0.75	0.0881412
'yHMPu5000034655_Botryozyma_nematodophila'	'Trigonopsidaceae'	3744	695	1081	0.75	0.0918107
'yHMPu5000035279_Tortispora_starmeri'	'Trigonopsidaceae'	3814	772	925	0.846154	0.0883702
'yHMPu5000035282_Trigonopsis_vinaria'	'Trigonopsidaceae'	3940	890	980	0.804878	0.0883702
'yHMPu5000035650_Trigonopsis_variabilis'	'Trigonopsidaceae'	3954	905	1000	0.794872	0.0883702
'yHMPu5000035654_Tortispora_ganteri'	'Trigonopsidaceae'	3731	688	930	0.769231	0.0883702
'Arxula_adeninivorans'	'Dipodascaceae/Trichomonascaceae'	4038	990	1110	0.74359	0.093803
'Candida_apicola'	'Dipodascaceae/Trichomonascaceae'	3760	721	897	0.681818	0.0907161
'Candida_infanticola'	'Dipodascaceae/Trichomonascaceae'	3753	728	861	0.804878	0.0845807
'Candida_versatilis'	'Dipodascaceae/Trichomonascaceae'	3853	807	1055	0.795455	0.0917316
'Geotrichum_candidum'	'Dipodascaceae/Trichomonascaceae'	3879	848	1193	0.820513	0.0893089
'Nadsonia_fulvescens_var_elongata'	'Dipodascaceae/Trichomonascaceae'	3768	715	989	0.72093	0.0869201
'Saprochaete_clavata'	'Dipodascaceae/Trichomonascaceae'	3886	833	1023	0.7	0.0912632
'Starmerella_bombicola_JCM9596'	'Dipodascaceae/Trichomonascaceae'	3726	701	867	0.795455	0.0877649
'Sugiyamaella_lignohabitans'	'Dipodascaceae/Trichomonascaceae'	3952	899	1084	0.926829	0.0918146
'Wickerhamiella_domercqiae'	'Dipodascaceae/Trichomonascaceae'	3701	723	868	0.644444	0.0711019
'Yarrowia_deformans'	'Dipodascaceae/Trichomonascaceae'	3815	763	1122	0.707317	0.0917064
'Yarrowia_keelungensis'	'Dipodascaceae/Trichomonascaceae'	3806	753	1095	0.692308	0.0918146
'Yarrowia_lipolytica'	'Dipodascaceae/Trichomonascaceae'	3814	761	1103	0.560976	0.0847787
'yHMPu5000034605_Spencermartinsiella_europaea'	'Dipodascaceae/Trichomonascaceae'	3938	900	1144	0.692308	0.0918146
'yHMPu5000034635_Nadsonia_fulvescens'	'Dipodascaceae/Trichomonascaceae'	3781	735	1076	0.651163	0.0869201
'yHMPu5000034646_Wickerhamiella_cacticola'	'Dipodascaceae/Trichomonascaceae'	3729	703	964	0.767442	0.0918146
'yHMPu5000034660_Diddensiella_caesifluorescens'	'Dipodascaceae/Trichomonascaceae'	3918	868	1122	0.846154	0.0919244
'yHMPu5000034661_Dipodascus_albidus'	'Dipodascaceae/Trichomonascaceae'	3974	920	1139	0.725	0.0918146
'yHMPu5000034667_Blastobotrys_serpentis'	'Dipodascaceae/Trichomonascaceae'	3990	939	1137	0.605263	0.089786
'yHMPu5000034669_Blastobotrys_raffinofermentans'	'Dipodascaceae/Trichomonascaceae'	4033	983	1162	0.878049	0.0847787
'yHMPu5000034670_Blastobotrys_proliferans'	'Dipodascaceae/Trichomonascaceae'	3938	887	1155	0.833333	0.089786
'yHMPu5000034671_Blastobotrys_peoriensis'	'Dipodascaceae/Trichomonascaceae'	4053	1001	1166	0.731707	0.089786
'yHMPu5000034673_Blastobotrys_nivea'	'Dipodascaceae/Trichomonascaceae'	3953	907	1249	0.75	0.089786
'yHMPu5000034674_Blastobotrys_muscicola'	'Dipodascaceae/Trichomonascaceae'	3878	833	1050	0.536585	0.087356
'yHMPu5000034675_Blastobotrys_mokoenaii'	'Dipodascaceae/Trichomonascaceae'	3925	873	1081	0.727273	0.0913774
'yHMPu5000034681_Blastobotrys_americana'	'Dipodascaceae/Trichomonascaceae'	4025	974	1072	0.756098	0.089786
'yHMPu5000034974_Deakozyma_indianensis'	'Dipodascaceae/Trichomonascaceae'	3873	835	998	0.692308	0.0918146
'yHMPu5000035242_Zygoascus_ofunaensis'	'Dipodascaceae/Trichomonascaceae'	3968	914	1029	0.731707	0.0918146
'yHMPu5000035243_Zygoascus_meyerae'	'Dipodascaceae/Trichomonascaceae'	3998	946	1036	0.875	0.0918146
'yHMPu5000035244_Candida_incommunis'	'Dipodascaceae/Trichomonascaceae'	3902	862	1033	0.704545	0.0928592
'yHMPu5000035633_Candida_hispaniensis'	'Dipodascaceae/Trichomonascaceae'	3763	711	982	0.829268	0.0815117
'yHMPu5000035643_Yarrowia_bubula'	'Dipodascaceae/Trichomonascaceae'	3803	750	1122	0.923077	0.0918146
'yHMPu5000035645_Yarrowia_divulgata'	'Dipodascaceae/Trichomonascaceae'	3814	762	1130	0.769231	0.0918146
'yHMPu5000035665_Middelhovenomyces_tepae'	'Dipodascaceae/Trichomonascaceae'	3972	918	1125	0.704545	0.0908278
'yHMPu5000035691_Candida_salmanticensis'	'Dipodascaceae/Trichomonascaceae'	3931	879	1059	0.886364	0.0893089
'yHMPu5000041818_Magnusiomyces_tetrasperma'	'Dipodascaceae/Trichomonascaceae'	3866	813	1319	0.825	0.0912632
'yHMPu5000041822_Dipodascus_geniculatus'	'Dipodascaceae/Trichomonascaceae'	3886	838	1117	0.794872	0.0918146
'Alloascoidea_hylecoeti'	'Alloascoideaceae'	3970	934	1392	0.536585	0.0918146
'Sporopachydermia_quercuum'	'Sporopachydermia'	4007	954	1049	0.772727	0.0893032
'yHMPu5000034604_Sporopachydermia_lactativora'	'Sporopachydermia'	3980	928	1016	0.772727	0.0893032
'Ambrosiozyma_kashinagacola'	'Pichiaceae'	3918	864	1033	0.923077	0.0892916
'Ambrosiozyma_monospora'	'Pichiaceae'	3924	872	1247	0.775	0.0917537
'Brettanomyces_anomalus'	'Pichiaceae'	3697	666	982	0.585366	0.089154
'Candida_arabinofermentans'	'Pichiaceae'	3916	862	1005	0.818182	0.0893318
'Candida_boidinii_JCM9604'	'Pichiaceae'	3853	799	1036	0.886364	0.0902964
'Candida_sorboxylosa'	'Pichiaceae'	3684	741	882	0.818182	0.0874183
'Candida_succiphila'	'Pichiaceae'	3805	755	983	0.840909	0.0898089
'Dekkera_bruxellensis'	'Pichiaceae'	3678	667	992	0.634146	0.0918062
'Komagataella_pastoris'	'Pichiaceae'	3811	798	910	0.853659	0.0928643
'Kuraishia_capsulata'	'Pichiaceae'	3960	917	1081	0.733333	0.0918146
'Ogataea_methanolica'	'Pichiaceae'	3904	854	1056	0.731707	0.0918413
'Ogataea_parapolymorpha'	'Pichiaceae'	3655	686	897	0.692308	0.0918113
'Ogataea_polymorpha'	'Pichiaceae'	3627	729	868	0.682927	0.0925803
'Pichia_membranifaciens'	'Pichiaceae'	3815	775	948	0.804878	0.0789629
'yHMPu5000026124_Ogataea_henricii'	'Pichiaceae'	3824	772	1020	0.642857	0.0918585
'yHMPu5000026137_Ambrosiozyma_ambrosiae'	'Pichiaceae'	3915	865	1084	0.675	0.0917632
'yHMPu5000026142_Citeromyces_matritensis'	'Pichiaceae'	3865	812	1206	0.804878	0.0917552
'yHMPu5000026145_Ambrosiozyma_vanderkliftii'	'Pichiaceae'	3921	875	1102	0.538462	0.0893318
'yHMPu5000026197_Brettanomyces_custersianus'	'Pichiaceae'	3634	679	942	0.75	0.089283
'yHMPu5000026274_Komagataella_populi'	'Pichiaceae'	3855	828	923	0.833333	0.0918146
'yHMPu5000034610_Saturnispora_hagleri'	'Pichiaceae'	3506	657	915	0.731707	0.0893318
'yHMPu5000034611_Saturnispora_mendoncae'	'Pichiaceae'	3609	576	897	0.756098	0.0901467
'yHMPu5000034612_Saturnispora_saitoi'	'Pichiaceae'	3588	556	907	0.731707	0.0891064
'yHMPu5000034613_Saturnispora_serradocipensis'	'Pichiaceae'	3601	632	908	0.923077	0.0891651
'yHMPu5000034614_Saturnispora_silvae'	'Pichiaceae'	3676	639	905	0.863636	0.0890979
'yHMPu5000034615_Saturnispora_zaruensis'	'Pichiaceae'	3673	631	925	0.731707	0.0893318
'yHMPu5000034622_Pichia_occidentalis'	'Pichiaceae'	3842	788	983	0.829268	0.0814872
'yHMPu5000034623_Pichia_norvegensis'	'Pichiaceae'	3767	726	926	0.756098	0.0892873
'yHMPu5000034624_Pichia_nakasei'	'Pichiaceae'	3495	560	850	0.707317	0.085979
'yHMPu5000034625_Pichia_kudriavzevii'	'Pichiaceae'	3628	583	974	0.829268	0.0841199
'yHMPu5000034627_Pichia_heedii'	'Pichiaceae'	3669	676	930	0.829268	0.0893318
'yHMPu5000034629_Pichia_exigua'	'Pichiaceae'	3690	640	910	0.707317	0.0892294
'yHMPu5000034631_Martiniozyma_abiesophila'	'Pichiaceae'	3764	728	1242	nan	0.0909766
'yHMPu5000034636_Ogataea_nitratoaversa'	'Pichiaceae'	3876	824	1032	0.775	0.0917937
'yHMPu5000034637_Ogataea_populiabae'	'Pichiaceae'	3830	786	1018	0.7	0.0906518
'yHMPu5000034885_Ogataea_zsoltii'	'Pichiaceae'	3890	843	1055	0.725	0.0936895
'yHMPu5000034886_Ogataea_trehalophila'	'Pichiaceae'	3897	844	1010	0.804878	0.0893181
'yHMPu5000034887_Ogataea_trehaloabstinens'	'Pichiaceae'	3904	861	1086	0.7	0.0915968
'yHMPu5000034890_Ogataea_ramenticola'	'Pichiaceae'	3849	800	1055	0.829268	0.0928592
'yHMPu5000034891_Ogataea_pini'	'Pichiaceae'	3838	787	1015	0.738095	0.0918062
'yHMPu5000034892_Ogataea_pilisensis'	'Pichiaceae'	3915	862	1042	0.775	0.0918585
'yHMPu5000034893_Ogataea_philodendra'	'Pichiaceae'	3723	756	894	0.780488	0.0815036
'yHMPu5000034897_Ogataea_glucozyma'	'Pichiaceae'	3910	858	1108	0.642857	0.0916731
'yHMPu5000034899_Ogataea_kodamae'	'Pichiaceae'	3729	730	883	0.780488	0.0906746
'yHMPu5000034901_Ogataea_methylivora'	'Pichiaceae'	3929	882	1144	0.707317	0.0928592
'yHMPu5000034902_Ogataea_minuta'	'Pichiaceae'	3654	643	881	0.756098	0.0903228
'yHMPu5000034903_Ogataea_naganishii'	'Pichiaceae'	3926	872	1046	0.756098	0.0918086
'yHMPu5000034904_Ogataea_nonfermentans'	'Pichiaceae'	3843	810	1098	0.731707	0.0893318
'yHMPu5000034932_Kuraishia_ogatae'	'Pichiaceae'	3967	913	1049	0.692308	0.0901515
'yHMPu5000034933_Kuraishia_molischiana'	'Pichiaceae'	3954	905	1064	0.755556	0.0937916
'yHMPu5000034939_Komagataella_pseudopastoris'	'Pichiaceae'	3720	705	894	0.85	0.0916025
'yHMPu5000034946_Ambrosiozyma_oregonensis'	'Pichiaceae'	3910	859	1140	0.692308	0.0915664
'yHMPu5000034947_Ambrosiozyma_philentoma'	'Pichiaceae'	3923	872	1234	0.7	0.0918585
'yHMPu5000034950_Citeromyces_hawaiiensis'	'Pichiaceae'	3857	809	1112	0.846154	0.0892341
'yHMPu5000034952_Citeromyces_siamensis'	'Pichiaceae'	3886	836	1764	0.707317	0.0927536
'yHMPu5000035040_Ambrosiozyma_maleeae'	'Pichiaceae'	3850	797	996	0.692308	0.0902969
'yHMPu5000035041_Ambrosiozyma_pseudovanderkliftii'	'Pichiaceae'	3927	873	1059	0.444444	0.0893318
'yHMPu5000035301_Pichia_terricola'	'Pichiaceae'	3755	703	967	0.804878	0.0882543
'yHMPu5000035659_Saturnispora_dispora'	'Pichiaceae'	3388	547	878	0.707317	0.0754028
'yHMPu5000035674_Kregervanrija_delftensis'	'Pichiaceae'	3785	735	1006	0.707317	0.0869305
'yHMPu5000035675_Kregervanrija_fluxuum'	'Pichiaceae'	3814	762	1056	0.609756	0.0918585
'Nakazawaea_peltata'	'CUG-Ala'	3870	818	1059	0.795455	0.0919279
'Pachysolen_tannophilus'	'CUG-Ala'	3949	897	1042	0.707317	0.0903017
'yHMPu5000034883_Peterozyma_xylosa'	'CUG-Ala'	3991	937	1107	0.756098	0.0928643
'yHMPu5000034884_Peterozyma_toletana'	'CUG-Ala'	3981	937	1150	0.731707	0.0928643
'yHMPu5000034918_Nakazawaea_holstii'	'CUG-Ala'	3922	878	1072	0.829268	0.0918016
'Babjeviella_inositovora'	'CUG-Ser1'	3960	912	1081	0.658537	0.0901467
'Candida_albicans'	'CUG-Ser1'	3982	928	1120	0.886364	0.0935533
'Candida_auris'	'CUG-Ser1'	3902	856	966	0.846154	0.0923128
'Candida_carpophila'	'CUG-Ser1'	3796	764	965	0.840909	0.0915191
'Candida_dubliniensis'	'CUG-Ser1'	3928	884	1040	0.804348	0.0925212
'Candida_homilentoma'	'CUG-Ser1'	3941	889	1025	0.863636	0.0928467
'Candida_intermedia'	'CUG-Ser1'	3985	931	1066	0.863636	0.0935533
'Candida_orthopsilosis'	'CUG-Ser1'	3837	784	1000	0.727273	0.0949113
'Candida_parapsilosis'	'CUG-Ser1'	3928	879	1045	0.863636	0.0957276
'Candida_sojae'	'CUG-Ser1'	3755	801	906	0.581395	0.0852199
'Candida_tanzawaensis'	'CUG-Ser1'	3919	873	994	0.75	0.0901515
'Candida_tenuis'	'CUG-Ser1'	3752	704	961	0.727273	0.0889728
'Candida_tropicalis'	'CUG-Ser1'	3858	806	1086	0.818182	0.0935159
'Clavispora_lusitaniae'	'CUG-Ser1'	3812	762	991	0.704545	0.0733715
'Debaryomyces_hansenii'	'CUG-Ser1'	3908	857	1059	0.829268	0.0855928
'Hyphopichia_burtonii'	'CUG-Ser1'	3728	691	976	0.804878	0.0796286
'Lodderomyces_elongisporus'	'CUG-Ser1'	3921	886	1025	0.731707	0.0901515
'Metschnikowia_aberdeeniae'	'CUG-Ser1'	3715	689	903	0.681818	0.0900134
'Metschnikowia_arizonensis'	'CUG-Ser1'	3801	749	933	0.659091	0.0900307
'Metschnikowia_bicuspidata'	'CUG-Ser1'	3803	761	943	0.727273	0.0922928
'Metschnikowia_borealis'	'CUG-Ser1'	3775	732	993	0.75	0.0888739
'Metschnikowia_bowlesiae'	'CUG-Ser1'	3749	702	953	0.769231	0.090027
'Metschnikowia_cerradonensis'	'CUG-Ser1'	3840	789	985	0.772727	0.0917381
'Metschnikowia_continentalis'	'CUG-Ser1'	3836	783	991	0.75	0.0900472
'Metschnikowia_dekortum'	'CUG-Ser1'	3790	749	946	0.75	0.0888829
'Metschnikowia_drakensbergensis'	'CUG-Ser1'	3758	707	934	0.692308	0.0890599
'Metschnikowia_hamakuensis'	'CUG-Ser1'	3784	755	968	0.75	0.0894344
'Metschnikowia_hawaiiensis'	'CUG-Ser1'	3781	755	961	0.704545	0.0887047
'Metschnikowia_hibisci'	'CUG-Ser1'	3818	766	934	0.727273	0.0890456
'Metschnikowia_ipomoeae'	'CUG-Ser1'	3792	741	986	0.75	0.0900307
'Metschnikowia_kamakouana'	'CUG-Ser1'	3786	732	955	0.795455	0.0888739
'Metschnikowia_kipukae'	'CUG-Ser1'	3807	759	938	0.789474	0.0900472
'Metschnikowia_lockheadii'	'CUG-Ser1'	3818	764	987	0.795455	0.0900472
'Metschnikowia_matae'	'CUG-Ser1'	3787	734	999	0.769231	0.0927536
'Metschnikowia_matae_maris'	'CUG-Ser1'	3808	758	1007	0.769231	0.0916027
'Metschnikowia_mauinuiana'	'CUG-Ser1'	3810	763	966	0.795455	0.090027
'Metschnikowia_proteae'	'CUG-Ser1'	3799	749	920	0.769231	0.0900611
'Metschnikowia_santaceciliae'	'CUG-Ser1'	3811	765	977	0.795455	0.0888896
'Metschnikowia_shivogae'	'CUG-Ser1'	3782	735	921	0.769231	0.0900289
'Metschnikowia_similis'	'CUG-Ser1'	3773	731	934	0.75	0.0900146
'Meyerozyma_guilliermondii'	'CUG-Ser1'	3713	732	993	0.780488	0.0855826
'Millerozyma_acaciae'	'CUG-Ser1'	3706	668	926	0.707317	0.0891321
'Priceomyces_haplophilus'	'CUG-Ser1'	3772	724	928	0.756098	0.0891033
'Scheffersomyces_lignosus'	'CUG-Ser1'	3985	931	1098	0.795455	0.0928643
'Scheffersomyces_stipitis'	'CUG-Ser1'	3963	909	1106	0.804878	0.0928643
'Spathaspora_arborariae'	'CUG-Ser1'	3866	836	1019	0.846154	0.0901515
'Spathaspora_girioi'	'CUG-Ser1'	3804	760	1082	0.769231	0.0901459
'Spathaspora_gorwiae'	'CUG-Ser1'	3895	862	1070	0.769231	0.089268
'Spathaspora_hagerdaliae'	'CUG-Ser1'	3914	861	1071	0.692308	0.0889885
'Spathaspora_passalidarum'	'CUG-Ser1'	3924	870	1034	0.782609	0.0881117
'Wickerhamia_fluorescens'	'CUG-Ser1'	3793	740	951	0.780488	0.0889728
'yHMPu5000034606_Priceomyces_medius'	'CUG-Ser1'	3882	833	986	0.756098	0.0882249
'yHMPu5000034632_Candida_athensensis'	'CUG-Ser1'	3607	587	900	0.76087	0.087745
'yHMPu5000034643_Candida_schatavii'	'CUG-Ser1'	3835	785	1040	0.840909	0.0901398
'yHMPu5000034648_Candida_restingae'	'CUG-Ser1'	3868	825	993	0.704545	0.0901349
'yHMPu5000034654_Aciculoconidium_aculeatum'	'CUG-Ser1'	3929	876	1095	0.7	0.0901515
'yHMPu5000034665_Kodamaea_laetipori'	'CUG-Ser1'	3896	844	1051	0.658537	0.0901515
'yHMPu5000034973_Danielozyma_ontarioensis'	'CUG-Ser1'	3930	891	1001	0.795455	0.0927434
'yHMPu5000034986_Candida_oregonensis'	'CUG-Ser1'	3930	881	1021	0.772727	0.0928643
'yHMPu5000034988_Candida_fructus'	'CUG-Ser1'	3863	820	991	0.840909	0.0933886
'yHMPu5000034990_Candida_corydali'	'CUG-Ser1'	3737	763	1005	0.769231	0.0900103
'yHMPu5000034998_Cephaloascus_albidus'	'CUG-Ser1'	3968	923	1112	0.818182	0.0891564
'yHMPu5000034999_Cephaloascus_fragrans'	'CUG-Ser1'	3968	916	1067	0.795455	0.0900497
'yHMPu5000035011_Candida_pyralidae'	'CUG-Ser1'	3891	844	962	0.909091	0.0901349
'yHMPu5000035018_Candida_canberraensis'	'CUG-Ser1'	3937	883	1041	0.775	0.0893294
'yHMPu5000035022_Candida_emberorum'	'CUG-Ser1'	3850	802	998	0.755556	0.0901515
'yHMPu5000035031_Candida_kruisii'	'CUG-Ser1'	3835	784	1091	0.863636	0.0893131
'yHMPu5000035032_Candida_gatunensis'	'CUG-Ser1'	3790	751	946	0.717391	0.0881271
'yHMPu5000035033_Candida_cretensis'	'CUG-Ser1'	3885	831	993	0.804348	0.0881425
'yHMPu5000035252_Yamadazyma_nakazawae'	'CUG-Ser1'	3793	746	987	0.829268	0.0917194
'yHMPu5000035296_Priceomyces_carsonii'	'CUG-Ser1'	3805	765	1068	0.658537	0.0901515
'yHMPu5000035297_Priceomyces_castillae'	'CUG-Ser1'	3884	840	977	0.731707	0.0900915
'yHMPu5000035302_Candida_fragi'	'CUG-Ser1'	3832	788	1009	0.75	0.0891564
'yHMPu5000035318_Hyphopichia_heimii'	'CUG-Ser1'	3807	756	1083	0.707317	0.0928549
'yHMPu5000035335_Candida_blattae'	'CUG-Ser1'	3930	877	1094	0.75	0.0918635
'yHMPu5000035640_Yamadazyma_philogaea'	'CUG-Ser1'	3739	713	932	0.853659	0.091018
'yHMPu5000035641_Yamadazyma_scolyti'	'CUG-Ser1'	3607	621	1014	0.756098	0.0917888
'yHMPu5000035662_Meyerozyma_caribbica'	'CUG-Ser1'	3760	722	987	0.878049	0.0855812
'yHMPu5000035667_Kurtzmaniella_cleridarum'	'CUG-Ser1'	3849	795	1012	0.795455	0.0813739
'yHMPu5000035677_Kodamaea_ohmeri'	'CUG-Ser1'	3932	879	1017	0.840909	0.0813582
'yHMPu5000035679_Candida_rhagii'	'CUG-Ser1'	3926	875	1064	0.75	0.0928373
'yHMPu5000035681_Candida_gotoi'	'CUG-Ser1'	3972	918	1070	0.681818	0.0928467
'yHMPu5000035707_Candida_heveicola'	'CUG-Ser1'	3854	833	992	0.846154	0.0928261
'yHMPu5000041678_Debaryomyces_prosopidis'	'CUG-Ser1'	3845	802	1142	0.658537	0.0891533
'yHMPu5000041693_Debaryomyces_nepalensis'	'CUG-Ser1'	3950	898	1048	0.658537	0.0849055
'yHMPu5000041713_Debaryomyces_maramus'	'CUG-Ser1'	3875	823	1032	0.658537	0.0899478
'yHMPu5000041743_Candida_hawaiiana'	'CUG-Ser1'	3807	761	945	0.815789	0.0894531
'yHMPu5000041824_Debaryomyces_subglobosus'	'CUG-Ser1'	3937	890	1047	0.780488	0.0917064
'yHMPu5000041829_Debaryomyces_fabryi'	'CUG-Ser1'	3950	904	1074	0.756098	0.0846787
'yHMPu5000041833_Candida_tammaniensis'	'CUG-Ser1'	3922	888	1052	0.863636	0.0909442
'yHMPu5000041840_Candida_wancherniae'	'CUG-Ser1'	3789	746	920	0.923077	0.090028
'yHMPu5000041855_Candida_ascalaphidarum'	'CUG-Ser1'	3829	779	958	0.769231	0.088049
'yHMPu5000041862_Candida_golubevii'	'CUG-Ser1'	3765	717	973	0.769231	0.0888896
'yHMPu5000041863_Candida_gorgasii'	'CUG-Ser1'	3825	779	1051	0.733333	0.0909833
'Ascoidea_asiatica'	'CUG-Ser2'	3895	876	1094	0.583333	0.0928643
'Ascoidea_rubescens'	'CUG-Ser2'	3853	819	1013	0.487805	0.0902845
'Saccharomycopsis_malanga'	'CUG-Ser2'	3955	908	1024	0.731707	0.0928643
'yHMPu5000034607_Saccharomycopsis_capsularis'	'CUG-Ser2'	3961	916	1081	0.780488	0.0928643
'Cyberlindnera_fabianii_JCM3601'	'Phaffomycetaceae'	3987	933	1080	0.756098	0.0903017
'Cyberlindnera_jadinii'	'Phaffomycetaceae'	3952	904	1077	0.804878	0.0889885
'Wickerhamomyces_anomalus'	'Phaffomycetaceae'	3981	937	1141	0.756098	0.0855928
'Wickerhamomyces_ciferrii'	'Phaffomycetaceae'	4001	947	1158	0.780488	0.0928643
'yHMPu5000034594_Starmera_quercuum'	'Phaffomycetaceae'	3959	908	1060	0.731707	0.0871966
'yHMPu5000034597_Candida_stellimalicola'	'Phaffomycetaceae'	3891	845	982	0.815789	0.0882113
'yHMPu5000034967_Candida_freyschussii'	'Phaffomycetaceae'	3974	921	1035	0.727273	0.0840898
'yHMPu5000034978_Cyberlindnera_mrakii'	'Phaffomycetaceae'	3914	923	1089	0.682927	0.0920405
'yHMPu5000034979_Cyberlindnera_misumaiensis'	'Phaffomycetaceae'	3950	901	1034	0.707317	0.0928643
'yHMPu5000035037_Candida_montana'	'Phaffomycetaceae'	3653	796	1032	0.818182	0.0920405
'yHMPu5000035044_Barnettozyma_californica'	'Phaffomycetaceae'	3968	917	1101	0.707317	0.0928643
'yHMPu5000035045_Barnettozyma_hawaiiensis'	'Phaffomycetaceae'	3944	891	1003	0.756098	0.0928643
'yHMPu5000035046_Barnettozyma_populi'	'Phaffomycetaceae'	3952	898	1053	0.707317	0.0928643
'yHMPu5000035047_Barnettozyma_pratensis'	'Phaffomycetaceae'	3976	923	1068	0.731707	0.0928643
'yHMPu5000035048_Barnettozyma_salicaria'	'Phaffomycetaceae'	3824	773	1037	0.780488	0.0928643
'yHMPu5000035261_Candida_ponderosae'	'Phaffomycetaceae'	4011	964	1137	0.795455	0.0890304
'yHMPu5000035268_Wickerhamomyces_hampshirensis'	'Phaffomycetaceae'	3990	944	1121	0.707317	0.0928643
'yHMPu5000035271_Wickerhamomyces_bovis'	'Phaffomycetaceae'	3952	898	1037	0.756098	0.0891619
'yHMPu5000035274_Wickerhamomyces_alni'	'Phaffomycetaceae'	3987	934	1105	0.707317	0.0928643
'yHMPu5000035286_Candida_azyma'	'Phaffomycetaceae'	3992	944	1098	0.681818	0.0918146
'yHMPu5000035325_Cyberlindnera_petersonii'	'Phaffomycetaceae'	3931	877	1039	0.707317	0.0882113
'yHMPu5000035639_Wickerhamomyces_canadensis'	'Phaffomycetaceae'	3977	923	1082	0.682927	0.0918146
'yHMPu5000035658_Starmera_amethionina'	'Phaffomycetaceae'	3866	821	977	0.780488	0.0853728
'yHMPu5000035670_Phaffomyces_opuntiae'	'Phaffomycetaceae'	3841	792	1046	0.829268	0.0920405
'yHMPu5000035671_Phaffomyces_antillensis'	'Phaffomycetaceae'	3863	812	1037	0.902439	0.0928643
'yHMPu5000035672_Phaffomyces_thermotolerans'	'Phaffomycetaceae'	3796	824	1041	0.829268	0.0926973
'yHMPu5000035673_Candida_orba'	'Phaffomycetaceae'	3772	797	1022	0.790698	0.0920405
'yHMPu5000035686_Cyberlindnera_saturnus'	'Phaffomycetaceae'	3985	933	1138	0.731707	0.0920405
'yHMPu5000035687_Cyberlindnera_suaveolens'	'Phaffomycetaceae'	3972	923	1063	0.756098	0.0898799
'yHMPu5000035688_Cyberlindnera_xylosilytica'	'Phaffomycetaceae'	3988	934	1155	1	0.0928643
'yHMPu5000035689_Candida_mycetangii'	'Phaffomycetaceae'	3978	927	1078	0.795455	0.0927532
'yHMPu5000035690_Candida_vartiovaarae'	'Phaffomycetaceae'	3984	935	1025	0.75	0.0903017
'yHMPu5000035699_Cyberlindnera_maclurae'	'Phaffomycetaceae'	3839	849	1002	0.756098	0.0928643
'yHMPu5000035703_Cyberlindnera_americana'	'Phaffomycetaceae'	3976	930	1093	0.756098	0.0928643
'Hanseniaspora_uvarum'	'Saccharomycodaceae'	3566	634	786	0.923077	0.0824669
'Hanseniaspora_valbyensis'	'Saccharomycodaceae'	3574	640	828	0.897436	0.0824669
'Hanseniaspora_vinae'	'Saccharomycodaceae'	3706	735	858	0.74359	0.0858908
'yHMPu5000034957_Hanseniaspora_osmophila'	'Saccharomycodaceae'	3684	713	894	0.74359	0.0845425
'yHMPu5000034963_Hanseniaspora_clermontiae'	'Saccharomycodaceae'	3571	637	791	0.923077	0.0824669
'yHMPu5000035684_Kloeckera_hatyaiensis'	'Saccharomycodaceae'	3581	647	804	0.923077	0.0824641
'yHMPu5000035695_Hanseniaspora_pseudoguilliermondii'	'Saccharomycodaceae'	3555	628	784	0.923077	0.0824669
'yHMPu5000035696_Hanseniaspora_singularis'	'Saccharomycodaceae'	3531	598	793	0.846154	0.0824666
'Ashbya_aceri'	'Saccharomycetaceae'	3622	640	801	nan	0.0841247
'Candida_glabrata'	'Saccharomycetaceae'	3870	817	958	0.818182	0.0895915
'Eremothecium_coryli'	'Saccharomycetaceae'	3711	737	816	0.813953	0.0884786
'Eremothecium_cymbalariae'	'Saccharomycetaceae'	3676	698	820	0.707317	0.0842218
'Eremothecium_gossypii'	'Saccharomycetaceae'	3555	575	814	0.682927	0.0841528
'Eremothecium_sinecaudum'	'Saccharomycetaceae'	3471	504	772	0.682927	0.0867534
'Kazachstania_africana'	'Saccharomycetaceae'	3831	783	973	0.809524	0.086758
'Kazachstania_naganishii'	'Saccharomycetaceae'	3863	821	972	0.790698	0.0866259
'Kluyveromyces_lactis'	'Saccharomycetaceae'	3923	872	960	0.75	0.0857957
'Kluyveromyces_marxianus'	'Saccharomycetaceae'	3910	871	1004	0.818182	0.0788354
'Lachancea_cidri'	'Saccharomycetaceae'	3770	730	982	0.818182	0.0858105
'Lachancea_dasiensis'	'Saccharomycetaceae'	3945	901	986	0.769231	0.0856924
'Lachancea_fantastica'	'Saccharomycetaceae'	3832	779	972	0.615385	0.0866456
'Lachancea_fermentati'	'Saccharomycetaceae'	3864	834	1008	0.840909	0.0872996
'Lachancea_kluyveri'	'Saccharomycetaceae'	3956	902	1048	0.795455	0.0857957
'Lachancea_lanzarotensis'	'Saccharomycetaceae'	3888	846	960	0.769231	0.0858928
'Lachancea_meyersii'	'Saccharomycetaceae'	3882	839	956	0.727273	0.0866456
'Lachancea_mirantina'	'Saccharomycetaceae'	3870	829	950	0.769231	0.0866456
'Lachancea_nothofagi'	'Saccharomycetaceae'	3863	812	982	0.769231	0.0866456
'Lachancea_quebecensis'	'Saccharomycetaceae'	3813	779	938	0.769231	0.0846736
'Lachancea_thermotolerans'	'Saccharomycetaceae'	3930	884	968	0.75	0.0866456
'Lachancea_waltii'	'Saccharomycetaceae'	3843	802	1021	0.681818	0.0861658
'Nakaseomyces_bacillisporus'	'Saccharomycetaceae'	3774	724	935	0.767442	0.0864469
'Nakaseomyces_bracarensis'	'Saccharomycetaceae'	3870	816	977	0.829787	0.0895915
'Nakaseomyces_castellii'	'Saccharomycetaceae'	3764	715	895	0.909091	0.0864469
'Nakaseomyces_delphensis'	'Saccharomycetaceae'	3845	794	938	0.840909	0.086758
'Nakaseomyces_nivariensis'	'Saccharomycetaceae'	3865	812	974	0.826087	0.0895915
'Naumovozyma_castellii'	'Saccharomycetaceae'	3804	821	998	0.804878	0.0857152
'Naumovozyma_dairenensis'	'Saccharomycetaceae'	3880	828	1022	0.878049	0.086758
'Saccharomyces_arboricola'	'Saccharomycetaceae'	3804	757	1060	0.675676	0.0886585
'Saccharomyces_cerevisiae'	'Saccharomycetaceae'	3986	932	1212	0.727273	0.0886585
'Saccharomyces_eubayanus'	'Saccharomycetaceae'	3874	832	1058	0.846154	0.0866536
'Saccharomyces_kudriavzevii'	'Saccharomycetaceae'	3778	734	1019	0.690476	0.0866509
'Saccharomyces_mikatae'	'Saccharomycetaceae'	3844	801	1024	0.65	0.0866509
'Saccharomyces_paradoxus'	'Saccharomycetaceae'	3886	845	1072	0.727273	0.0876307
'Saccharomyces_uvarum'	'Saccharomycetaceae'	3866	815	1051	0.846154	0.0866536
'Tetrapisispora_blattae'	'Saccharomycetaceae'	3842	803	979	0.931818	0.086758
'Tetrapisispora_phaffii'	'Saccharomycetaceae'	3848	798	979	0.863636	0.0866456
'Torulaspora_delbrueckii'	'Saccharomycetaceae'	3798	792	927	0.829268	0.0858132
'Vanderwaltozyma_polyspora'	'Saccharomycetaceae'	3873	820	1000	0.75	0.0866456
'Zygosaccharomyces_bailii'	'Saccharomycetaceae'	3755	713	922	0.648649	0.0865504
'Zygosaccharomyces_rouxii'	'Saccharomycetaceae'	3778	745	922	0.540541	0.0875584
'yHAB132_Kazachstania_martiniae'	'Saccharomycetaceae'	3794	745	1021	0.829268	0.0856895
'yHAB133_Kazachstania_unispora'	'Saccharomycetaceae'	3870	819	1030	0.853659	0.0793581
'yHAB134_Kazachstania_turicensis'	'Saccharomycetaceae'	3829	776	1049	0.711111	0.0857957
'yHAB136_Kazachstania_bromeliacearum'	'Saccharomycetaceae'	3661	693	960	0.769231	0.0854617
'yHAB143_Kazachstania_siamensis'	'Saccharomycetaceae'	3768	744	969	0.85	0.0813434
'yHAB147_Kazachstania_taianensis'	'Saccharomycetaceae'	3763	721	938	0.8	0.0804564
'yHAB148_Kazachstania_intestinalis'	'Saccharomycetaceae'	3799	754	939	0.923077	0.086758
'yHAB153_Kazachstania_rosinii'	'Saccharomycetaceae'	3821	779	1003	0.780488	0.0843114
'yHAB154_Kazachstania_transvaalensis'	'Saccharomycetaceae'	3726	704	883	0.804878	0.0867548
'yHAB155_Kazachstania_spencerorum'	'Saccharomycetaceae'	3696	658	1098	0.7	0.0842337
'yHAB158_Kazachstania_viticola'	'Saccharomycetaceae'	3798	756	1023	0.878049	0.0767684
'yHAB159_Kazachstania_solicola'	'Saccharomycetaceae'	3829	788	1016	0.829268	0.0882661
'yHAB160_Kazachstania_kunashirensis'	'Saccharomycetaceae'	3808	755	1009	0.853659	0.0857957
'yHAB164_Kazachstania_aerobia'	'Saccharomycetaceae'	3783	742	952	0.923077	0.0865553
'yHAB166_Kazachstania_yakushimaensis'	'Saccharomycetaceae'	3773	738	1014	nan	0.0847245
'yHMPu5000026152_Torulaspora_franciscae'	'Saccharomycetaceae'	3753	733	1009	0.731707	0.0847449
'yHMPu5000026256_Zygotorulaspora_mrakii'	'Saccharomycetaceae'	3824	784	966	0.682927	0.0867556
'yHMPu5000034709_Kluyveromyces_aestuarii'	'Saccharomycetaceae'	3892	843	942	0.681818	0.0737597
'yHMPu5000034710_Kluyveromyces_dobzhanskii'	'Saccharomycetaceae'	3880	828	958	0.818182	0.0857957
'yHMPu5000034862_Zygotorulaspora_florentina'	'Saccharomycetaceae'	3786	745	1007	0.780488	0.0765843
'yHMPu5000034865_Zygosaccharomyces_kombuchaensis'	'Saccharomycetaceae'	3701	679	905	0.594595	0.0865641
'yHMPu5000034866_Zygosaccharomyces_bisporus'	'Saccharomycetaceae'	3746	715	941	0.702703	0.0875279
'yHMPu5000034875_Tetrapisispora_fleetii'	'Saccharomycetaceae'	3860	812	968	0.818182	0.0866456
'yHMPu5000034876_Tetrapisispora_iriomotensis'	'Saccharomycetaceae'	3861	819	1033	0.818182	0.0858928
'yHMPu5000034877_Tetrapisispora_namnaonensis'	'Saccharomycetaceae'	3870	820	978	0.857143	0.0866456
'yHMPu5000034881_Torulaspora_pretoriensis'	'Saccharomycetaceae'	3894	843	1139	0.878049	0.0857957
'yHMPu5000035629_Yueomyces_sinensis'	'Saccharomycetaceae'	3782	747	925	0.857143	0.086355
'yHMPu5000035651_Torulaspora_microellipsoides'	'Saccharomycetaceae'	3961	909	1059	0.829268	0.086758
'yHMPu5000035652_Torulaspora_maleeae'	'Saccharomycetaceae'	3799	786	883	0.780488	0.0772353
