# Supplementary material for: Yeast metabolic innovations emerged via expanded metabolic network and gene positive selection
Source: Mol Syst Biol. 2021 Oct 22;17(10):e10427. doi: 10.15252/msb.202110427 (PMC8532513; doi:10.15252/msb.202110427)
Supplement: Supplementary file 10 — Source Data for Figure 3 [file MSB-17-e10427-s013.zip › Source data for Figure 3/Panel_C.xlsx]

## Sheet: Sheet1
dN_dS	FCC_type	species
0.1171	C.0.001-0.01	S. cerevisiae
0.0899	A.no effect	S. cerevisiae
0.0727	A.no effect	S. cerevisiae
0.0933	A.no effect	S. cerevisiae
0.1773	A.no effect	S. cerevisiae
0.1045	A.no effect	S. cerevisiae
0.0976	A.no effect	S. cerevisiae
0.0213	A.no effect	S. cerevisiae
0.21815	A.no effect	S. cerevisiae
0.0668	A.no effect	S. cerevisiae
0.0769	A.no effect	S. cerevisiae
0.0555	A.no effect	S. cerevisiae
0.2826	C.0.001-0.01	S. cerevisiae
0.1349	A.no effect	S. cerevisiae
0.0822	A.no effect	S. cerevisiae
0.1146	B.0-0.001	S. cerevisiae
0.1677	A.no effect	S. cerevisiae
0.0956	A.no effect	S. cerevisiae
0.0566	A.no effect	S. cerevisiae
0.0798	A.no effect	S. cerevisiae
0.04475	A.no effect	S. cerevisiae
0.1844	A.no effect	S. cerevisiae
0.0403	A.no effect	S. cerevisiae
0.272	A.no effect	S. cerevisiae
0.0815	A.no effect	S. cerevisiae
0.0825	A.no effect	S. cerevisiae
0.1054	A.no effect	S. cerevisiae
0.0836	A.no effect	S. cerevisiae
0.21455	A.no effect	S. cerevisiae
0.07645	A.no effect	S. cerevisiae
0.1001	A.no effect	S. cerevisiae
0.1121	B.0-0.001	S. cerevisiae
0.0732	A.no effect	S. cerevisiae
0.1113	A.no effect	S. cerevisiae
0.20585	A.no effect	S. cerevisiae
0.1798	A.no effect	S. cerevisiae
0.23675	A.no effect	S. cerevisiae
0.20215	A.no effect	S. cerevisiae
0.2135	A.no effect	S. cerevisiae
0.2928	A.no effect	S. cerevisiae
0.2702	A.no effect	S. cerevisiae
0.20005	A.no effect	S. cerevisiae
0.133	A.no effect	S. cerevisiae
0.0771	B.0-0.001	S. cerevisiae
0.08085	A.no effect	S. cerevisiae
0.0717	B.0-0.001	S. cerevisiae
0.0185	A.no effect	S. cerevisiae
0.1828	D.0.01-0.05	S. cerevisiae
0.1501	A.no effect	S. cerevisiae
0.097	A.no effect	S. cerevisiae
0.2147	A.no effect	S. cerevisiae
0.105	C.0.001-0.01	S. cerevisiae
0.1115	A.no effect	S. cerevisiae
0.3638	A.no effect	S. cerevisiae
0.0866	A.no effect	S. cerevisiae
0.2232	A.no effect	S. cerevisiae
0.0684	C.0.001-0.01	S. cerevisiae
0.0868	B.0-0.001	S. cerevisiae
0.14765	A.no effect	S. cerevisiae
0.17325	A.no effect	S. cerevisiae
0.1489	A.no effect	S. cerevisiae
0.1015	A.no effect	S. cerevisiae
0.09575	A.no effect	S. cerevisiae
0.153	A.no effect	S. cerevisiae
0.15745	C.0.001-0.01	S. cerevisiae
0.1439	A.no effect	S. cerevisiae
0.0974	A.no effect	S. cerevisiae
0.1978	A.no effect	S. cerevisiae
0.1416	A.no effect	S. cerevisiae
0.0882	A.no effect	S. cerevisiae
0.0637	A.no effect	S. cerevisiae
0.086	B.0-0.001	S. cerevisiae
0.1253	A.no effect	S. cerevisiae
0.206	A.no effect	S. cerevisiae
0.24645	A.no effect	S. cerevisiae
0.0747	A.no effect	S. cerevisiae
0.0993	C.0.001-0.01	S. cerevisiae
0.15515	A.no effect	S. cerevisiae
0.1048	A.no effect	S. cerevisiae
0.2071	A.no effect	S. cerevisiae
0.0969	A.no effect	S. cerevisiae
0.0998	A.no effect	S. cerevisiae
0.1783	A.no effect	S. cerevisiae
0.2057	A.no effect	S. cerevisiae
0.22775	A.no effect	S. cerevisiae
0.2056	A.no effect	S. cerevisiae
0.0781	A.no effect	S. cerevisiae
0.0377	A.no effect	S. cerevisiae
0.1399	A.no effect	S. cerevisiae
0.0626	B.0-0.001	S. cerevisiae
0.2672	B.0-0.001	S. cerevisiae
0.1711	A.no effect	S. cerevisiae
0.1968	A.no effect	S. cerevisiae
0.2235	A.no effect	S. cerevisiae
0.1055	A.no effect	S. cerevisiae
0.1224	A.no effect	S. cerevisiae
0.15745	A.no effect	S. cerevisiae
0.0544	A.no effect	S. cerevisiae
0.1863	A.no effect	S. cerevisiae
0.1291	C.0.001-0.01	S. cerevisiae
0.1017	A.no effect	S. cerevisiae
0.0865	A.no effect	S. cerevisiae
0.0648	A.no effect	S. cerevisiae
0.0426	A.no effect	S. cerevisiae
0.1138	A.no effect	S. cerevisiae
0.1654	A.no effect	S. cerevisiae
0.1943	A.no effect	S. cerevisiae
0.1633	A.no effect	S. cerevisiae
0.2185	A.no effect	S. cerevisiae
0.10515	A.no effect	S. cerevisiae
0.163	A.no effect	S. cerevisiae
0.2003	A.no effect	S. cerevisiae
0.0611	A.no effect	S. cerevisiae
0.0842	A.no effect	S. cerevisiae
0.2212	A.no effect	S. cerevisiae
0.0788	B.0-0.001	S. cerevisiae
0.0792	A.no effect	S. cerevisiae
0.08255	A.no effect	S. cerevisiae
0.1047	A.no effect	S. cerevisiae
0.1883	B.0-0.001	S. cerevisiae
0.0296	A.no effect	S. cerevisiae
0.1465	A.no effect	S. cerevisiae
0.0505	A.no effect	S. cerevisiae
0.1253	A.no effect	S. cerevisiae
0.1443	A.no effect	S. cerevisiae
0.0788	B.0-0.001	S. cerevisiae
0.0544	A.no effect	S. cerevisiae
0.1144	A.no effect	S. cerevisiae
0.1443	A.no effect	S. cerevisiae
0.0831	A.no effect	S. cerevisiae
0.0901	A.no effect	S. cerevisiae
0.22815	A.no effect	S. cerevisiae
0.1315	A.no effect	S. cerevisiae
0.1748	A.no effect	S. cerevisiae
0.2313	A.no effect	S. cerevisiae
0.213	A.no effect	S. cerevisiae
0.02335	A.no effect	S. cerevisiae
0.0776	A.no effect	S. cerevisiae
0.1874	A.no effect	S. cerevisiae
0.0834	A.no effect	S. cerevisiae
0.045	D.0.01-0.05	S. cerevisiae
0.155	A.no effect	S. cerevisiae
0.1973	A.no effect	S. cerevisiae
0.0552	A.no effect	S. cerevisiae
0.1954	A.no effect	S. cerevisiae
0.1926	A.no effect	S. cerevisiae
0.14395	A.no effect	S. cerevisiae
0.09575	A.no effect	S. cerevisiae
0.1348	A.no effect	S. cerevisiae
0.0868	A.no effect	S. cerevisiae
0.2343	A.no effect	S. cerevisiae
0.0411	B.0-0.001	S. cerevisiae
0.4239	A.no effect	S. cerevisiae
0.08525	A.no effect	S. cerevisiae
0.2757	A.no effect	S. cerevisiae
0.1377	A.no effect	S. cerevisiae
0.2197	A.no effect	S. cerevisiae
0.1877	A.no effect	S. cerevisiae
0.2798	A.no effect	S. cerevisiae
0.1259	A.no effect	S. cerevisiae
0.13785	A.no effect	S. cerevisiae
0.21195	A.no effect	S. cerevisiae
0.1698	A.no effect	S. cerevisiae
0.13665	A.no effect	S. cerevisiae
0.0944	A.no effect	S. cerevisiae
0.20585	A.no effect	S. cerevisiae
0.1841	A.no effect	S. cerevisiae
0.1907	A.no effect	S. cerevisiae
0.1464	B.0-0.001	S. cerevisiae
0.1876	A.no effect	S. cerevisiae
0.2204	A.no effect	S. cerevisiae
0.2407	A.no effect	S. cerevisiae
0.2516	A.no effect	S. cerevisiae
0.1282	A.no effect	S. cerevisiae
0.0501	A.no effect	S. cerevisiae
0.1099	A.no effect	S. cerevisiae
0.093	A.no effect	S. cerevisiae
0.16	A.no effect	S. cerevisiae
0.09305	A.no effect	S. cerevisiae
0.035	A.no effect	S. cerevisiae
0.2406	A.no effect	S. cerevisiae
0.1407	A.no effect	S. cerevisiae
0.07865	C.0.001-0.01	S. cerevisiae
0.1491	B.0-0.001	S. cerevisiae
0.169	A.no effect	S. cerevisiae
0.125	A.no effect	S. cerevisiae
0.1098	A.no effect	S. cerevisiae
0.141	A.no effect	S. cerevisiae
0.117	A.no effect	S. cerevisiae
0.0787	C.0.001-0.01	S. cerevisiae
0.0448	A.no effect	S. cerevisiae
0.24	A.no effect	S. cerevisiae
0.1587	A.no effect	S. cerevisiae
0.06645	A.no effect	S. cerevisiae
0.118	A.no effect	S. cerevisiae
0.0461	A.no effect	S. cerevisiae
0.1375	A.no effect	S. cerevisiae
0.0814	A.no effect	S. cerevisiae
0.1	B.0-0.001	S. cerevisiae
0.1671	A.no effect	S. cerevisiae
0.11915	A.no effect	S. cerevisiae
0.2346	A.no effect	S. cerevisiae
0.1847	A.no effect	S. cerevisiae
0.1693	A.no effect	S. cerevisiae
0.23	A.no effect	S. cerevisiae
0.1007	A.no effect	S. cerevisiae
0.0849	A.no effect	S. cerevisiae
0.1122	A.no effect	S. cerevisiae
0.067	C.0.001-0.01	S. cerevisiae
0.0765	A.no effect	S. cerevisiae
0.0735	A.no effect	S. cerevisiae
0.1664	A.no effect	S. cerevisiae
0.1006	A.no effect	S. cerevisiae
0.06365	B.0-0.001	S. cerevisiae
0.1045	A.no effect	S. cerevisiae
0.19705	A.no effect	S. cerevisiae
0.0742	A.no effect	S. cerevisiae
0.139	B.0-0.001	S. cerevisiae
0.1428	A.no effect	S. cerevisiae
0.05425	A.no effect	S. cerevisiae
0.1891	A.no effect	S. cerevisiae
0.1833	A.no effect	S. cerevisiae
0.1782	A.no effect	S. cerevisiae
0.0721	B.0-0.001	S. cerevisiae
0.2212	A.no effect	S. cerevisiae
0.0583	A.no effect	S. cerevisiae
0.1342	A.no effect	S. cerevisiae
0.0982	C.0.001-0.01	S. cerevisiae
0.1095	A.no effect	S. cerevisiae
0.1558	A.no effect	S. cerevisiae
0.1056	D.0.01-0.05	S. cerevisiae
0.1383	A.no effect	S. cerevisiae
0.028	A.no effect	S. cerevisiae
0.12965	A.no effect	S. cerevisiae
0.2216	A.no effect	S. cerevisiae
0.1526	A.no effect	S. cerevisiae
0.1186	C.0.001-0.01	S. cerevisiae
0.0717	A.no effect	S. cerevisiae
0.1266	A.no effect	S. cerevisiae
0.1313	A.no effect	S. cerevisiae
0.1112	A.no effect	S. cerevisiae
0.0704	C.0.001-0.01	S. cerevisiae
0.1738	A.no effect	S. cerevisiae
0.08275	A.no effect	S. cerevisiae
0.1	A.no effect	S. cerevisiae
0.1552	A.no effect	S. cerevisiae
0.1945	A.no effect	S. cerevisiae
0.0634	A.no effect	S. cerevisiae
0.0841	A.no effect	S. cerevisiae
0.1657	A.no effect	S. cerevisiae
0.1033	D.0.01-0.05	S. cerevisiae
0.1669	A.no effect	S. cerevisiae
0.19255	A.no effect	S. cerevisiae
0.1172	A.no effect	S. cerevisiae
0.08335	A.no effect	S. cerevisiae
0.227	A.no effect	S. cerevisiae
0.0806	A.no effect	S. cerevisiae
0.2287	B.0-0.001	S. cerevisiae
0.12745	A.no effect	S. cerevisiae
0.1317	A.no effect	S. cerevisiae
0.10745	A.no effect	S. cerevisiae
0.191	B.0-0.001	S. cerevisiae
0.1998	B.0-0.001	S. cerevisiae
0.2349	A.no effect	S. cerevisiae
0.1037	A.no effect	S. cerevisiae
0.10025	A.no effect	S. cerevisiae
0.1127	C.0.001-0.01	S. cerevisiae
0.1038	D.0.01-0.05	S. cerevisiae
0.1871	A.no effect	S. cerevisiae
0.11385	A.no effect	S. cerevisiae
0.32395	A.no effect	S. cerevisiae
0.1806	A.no effect	S. cerevisiae
0.1058	A.no effect	S. cerevisiae
0.0703	A.no effect	S. cerevisiae
0.1059	A.no effect	S. cerevisiae
0.2158	A.no effect	S. cerevisiae
0.2069	A.no effect	S. cerevisiae
0.0842	C.0.001-0.01	S. cerevisiae
0.2794	A.no effect	S. cerevisiae
0.0351	A.no effect	S. cerevisiae
0.0771	B.0-0.001	S. cerevisiae
0.1663	A.no effect	S. cerevisiae
0.1088	A.no effect	S. cerevisiae
0.1866	A.no effect	S. cerevisiae
0.1156	A.no effect	S. cerevisiae
0.1394	A.no effect	S. cerevisiae
0.1698	A.no effect	S. cerevisiae
0.1864	A.no effect	S. cerevisiae
0.1932	D.0.01-0.05	S. cerevisiae
0.1458	A.no effect	S. cerevisiae
0.1581	A.no effect	S. cerevisiae
0.1933	B.0-0.001	S. cerevisiae
0.066	C.0.001-0.01	S. cerevisiae
0.1594	B.0-0.001	S. cerevisiae
0.0678	A.no effect	S. cerevisiae
0.0749	A.no effect	S. cerevisiae
0.1717	A.no effect	S. cerevisiae
0.1364	B.0-0.001	S. cerevisiae
0.3709	A.no effect	S. cerevisiae
0.2577	A.no effect	S. cerevisiae
0.186	A.no effect	S. cerevisiae
0.1325	A.no effect	S. cerevisiae
0.2781	A.no effect	S. cerevisiae
0.2033	A.no effect	S. cerevisiae
0.162	A.no effect	S. cerevisiae
0.0802	A.no effect	S. cerevisiae
0.0918	D.0.01-0.05	S. cerevisiae
0.04545	A.no effect	S. cerevisiae
0.2169	A.no effect	S. cerevisiae
0.1784	A.no effect	S. cerevisiae
0.0903	A.no effect	S. cerevisiae
0.0461	A.no effect	S. cerevisiae
0.23685	A.no effect	S. cerevisiae
0.09515	A.no effect	S. cerevisiae
0.2412	B.0-0.001	S. cerevisiae
0.0841	B.0-0.001	S. cerevisiae
0.1067	A.no effect	S. cerevisiae
0.1646	C.0.001-0.01	S. cerevisiae
0.0484	A.no effect	S. cerevisiae
0.1045	C.0.001-0.01	S. cerevisiae
0.1027	B.0-0.001	S. cerevisiae
0.0594	A.no effect	S. cerevisiae
0.10855	A.no effect	S. cerevisiae
0.1228	A.no effect	S. cerevisiae
0.1221	B.0-0.001	S. cerevisiae
0.1193	A.no effect	S. cerevisiae
0.0473	B.0-0.001	S. cerevisiae
0.21635	A.no effect	S. cerevisiae
0.2427	A.no effect	S. cerevisiae
0.0544	A.no effect	S. cerevisiae
0.0317	B.0-0.001	S. cerevisiae
0.0524	A.no effect	S. cerevisiae
0.1171	A.no effect	S. cerevisiae
0.152	A.no effect	S. cerevisiae
0.0752	A.no effect	S. cerevisiae
0.2675	A.no effect	S. cerevisiae
0.1923	A.no effect	S. cerevisiae
0.0494	A.no effect	S. cerevisiae
0.1579	A.no effect	S. cerevisiae
0.1161	A.no effect	S. cerevisiae
0.1309	C.0.001-0.01	S. cerevisiae
0.16195	A.no effect	S. cerevisiae
0.1089	A.no effect	S. cerevisiae
0.1762	A.no effect	S. cerevisiae
0.1484	A.no effect	S. cerevisiae
0.10135	A.no effect	S. cerevisiae
0.0801	A.no effect	S. cerevisiae
0.0768	C.0.001-0.01	S. cerevisiae
0.0592	A.no effect	S. cerevisiae
0.0887	B.0-0.001	S. cerevisiae
0.1661	A.no effect	S. cerevisiae
0.0192	A.no effect	S. cerevisiae
0.176	A.no effect	S. cerevisiae
0.1114	A.no effect	S. cerevisiae
0.0592	A.no effect	S. cerevisiae
0.0825	A.no effect	S. cerevisiae
0.1013	A.no effect	S. cerevisiae
0.1648	A.no effect	S. cerevisiae
0.10835	A.no effect	S. cerevisiae
0.1244	A.no effect	S. cerevisiae
0.1452	A.no effect	S. cerevisiae
0.1136	B.0-0.001	S. cerevisiae
0.163	A.no effect	S. cerevisiae
0.094	A.no effect	S. cerevisiae
0.1161	A.no effect	S. cerevisiae
0.0911	A.no effect	S. cerevisiae
0.0405	A.no effect	S. cerevisiae
0.1865	A.no effect	S. cerevisiae
0.1201	A.no effect	S. cerevisiae
0.1105	A.no effect	S. cerevisiae
0.1907	A.no effect	S. cerevisiae
0.11685	A.no effect	S. cerevisiae
0.1647	A.no effect	S. cerevisiae
0.18065	A.no effect	S. cerevisiae
0.1147	A.no effect	S. cerevisiae
0.1299	A.no effect	S. cerevisiae
0.115	B.0-0.001	S. cerevisiae
0.1805	A.no effect	S. cerevisiae
0.17035	A.no effect	S. cerevisiae
0.0926	A.no effect	S. cerevisiae
0.0971	C.0.001-0.01	S. cerevisiae
0.01695	A.no effect	S. cerevisiae
0.2177	B.0-0.001	S. cerevisiae
0.0983	C.0.001-0.01	S. cerevisiae
0.17095	A.no effect	S. cerevisiae
0.1328	A.no effect	S. cerevisiae
0.09955	A.no effect	S. cerevisiae
0.1191	A.no effect	S. cerevisiae
0.1722	A.no effect	S. cerevisiae
0.062	C.0.001-0.01	S. cerevisiae
0.164	A.no effect	S. cerevisiae
0.0998	A.no effect	S. cerevisiae
0.1012	A.no effect	S. cerevisiae
0.1602	A.no effect	S. cerevisiae
0.1432	A.no effect	S. cerevisiae
0.16	A.no effect	S. cerevisiae
0.0701	A.no effect	S. cerevisiae
0.1538	A.no effect	S. cerevisiae
0.1178	A.no effect	S. cerevisiae
0.0585	A.no effect	S. cerevisiae
0.1453	B.0-0.001	S. cerevisiae
0.05	A.no effect	S. cerevisiae
0.0921	A.no effect	S. cerevisiae
0.1054	A.no effect	S. cerevisiae
0.10095	A.no effect	S. cerevisiae
0.1212	B.0-0.001	S. cerevisiae
0.11	A.no effect	S. cerevisiae
0.2952	A.no effect	S. cerevisiae
0.11595	A.no effect	S. cerevisiae
0.0881	B.0-0.001	S. cerevisiae
0.1029	A.no effect	S. cerevisiae
0.1172	A.no effect	S. cerevisiae
0.1979	A.no effect	S. cerevisiae
0.2419	A.no effect	S. cerevisiae
0.0972	A.no effect	S. cerevisiae
0.1377	A.no effect	S. cerevisiae
0.0243	B.0-0.001	S. cerevisiae
0.047	A.no effect	S. cerevisiae
0.1924	A.no effect	S. cerevisiae
0.0678	A.no effect	S. cerevisiae
0.1233	B.0-0.001	S. cerevisiae
0.115	A.no effect	S. cerevisiae
0.2089	A.no effect	S. cerevisiae
0.1273	A.no effect	S. cerevisiae
0.1045	A.no effect	S. cerevisiae
0.08385	A.no effect	S. cerevisiae
0.1181	A.no effect	S. cerevisiae
0.0599	A.no effect	S. cerevisiae
0.2323	A.no effect	S. cerevisiae
0.0665	B.0-0.001	S. cerevisiae
0.1502	A.no effect	S. cerevisiae
0.15155	A.no effect	S. cerevisiae
0.2211	A.no effect	S. cerevisiae
0.058	A.no effect	S. cerevisiae
0.1316	A.no effect	S. cerevisiae
0.0924	A.no effect	S. cerevisiae
0.12685	A.no effect	S. cerevisiae
0.0513	D.0.01-0.05	S. cerevisiae
0.1134	D.0.01-0.05	S. cerevisiae
0.1706	A.no effect	S. cerevisiae
0.1354	A.no effect	S. cerevisiae
0.1032	A.no effect	S. cerevisiae
0.0946	A.no effect	S. cerevisiae
0.35065	B.0-0.001	S. cerevisiae
0.2627	A.no effect	S. cerevisiae
0.0972	A.no effect	S. cerevisiae
0.0136	A.no effect	S. cerevisiae
0.1255	A.no effect	S. cerevisiae
0.1834	A.no effect	S. cerevisiae
0.1225	A.no effect	S. cerevisiae
0.1578	A.no effect	S. cerevisiae
0.1018	A.no effect	S. cerevisiae
0.1898	A.no effect	S. cerevisiae
0.04755	A.no effect	S. cerevisiae
0.04545	A.no effect	S. cerevisiae
0.1064	C.0.001-0.01	S. cerevisiae
0.1031	A.no effect	S. cerevisiae
0.13645	A.no effect	S. cerevisiae
0.0475	A.no effect	S. cerevisiae
0.08215	A.no effect	S. cerevisiae
0.1223	A.no effect	S. cerevisiae
0.3212	A.no effect	S. cerevisiae
0.1181	A.no effect	S. cerevisiae
0.09685	A.no effect	S. cerevisiae
0.2522	A.no effect	S. cerevisiae
0.0838	A.no effect	S. cerevisiae
0.29415	A.no effect	S. cerevisiae
0.112	A.no effect	S. cerevisiae
0.1299	A.no effect	S. cerevisiae
0.1008	C.0.001-0.01	S. cerevisiae
0.24985	A.no effect	S. cerevisiae
0.16665	A.no effect	S. cerevisiae
0.1407	A.no effect	S. cerevisiae
0.1714	A.no effect	S. cerevisiae
0.1391	A.no effect	S. cerevisiae
0.2215	A.no effect	S. cerevisiae
0.0847	A.no effect	S. cerevisiae
0.142	A.no effect	S. cerevisiae
0.3084	A.no effect	S. cerevisiae
0.1598	A.no effect	S. cerevisiae
0.12615	A.no effect	S. cerevisiae
0.1034	A.no effect	S. cerevisiae
0.2243	A.no effect	S. cerevisiae
0.1514	A.no effect	S. cerevisiae
0.09865	A.no effect	S. cerevisiae
0.11	A.no effect	S. cerevisiae
0.0889	A.no effect	S. cerevisiae
0.2524	A.no effect	S. cerevisiae
0.081	A.no effect	S. cerevisiae
0.20125	A.no effect	S. cerevisiae
0.1944	A.no effect	S. cerevisiae
0.1348	A.no effect	S. cerevisiae
0.0692	A.no effect	S. cerevisiae
0.1565	A.no effect	S. cerevisiae
0.09585	A.no effect	S. cerevisiae
0.013	A.no effect	S. cerevisiae
0.1226	A.no effect	S. cerevisiae
0.0941	D.0.01-0.05	S. cerevisiae
0.0758	C.0.001-0.01	S. cerevisiae
0.0532	C.0.001-0.01	S. cerevisiae
0.1553	A.no effect	S. cerevisiae
0.04375	A.no effect	S. cerevisiae
0.1172	A.no effect	S. cerevisiae
0.2185	A.no effect	S. cerevisiae
0.1554	B.0-0.001	S. cerevisiae
0.01225	A.no effect	S. cerevisiae
0.133	C.0.001-0.01	S. cerevisiae
0.0551	A.no effect	S. cerevisiae
0.3174	A.no effect	S. cerevisiae
0.0892	A.no effect	S. cerevisiae
0.02195	A.no effect	S. cerevisiae
0.0869	A.no effect	S. cerevisiae
0.1323	A.no effect	S. cerevisiae
0.0299	A.no effect	S. cerevisiae
0.0822	A.no effect	S. cerevisiae
0.0764	A.no effect	S. cerevisiae
0.04025	A.no effect	S. cerevisiae
0.14045	B.0-0.001	S. cerevisiae
0.2263	A.no effect	S. cerevisiae
0.07665	A.no effect	S. cerevisiae
0.1357	A.no effect	S. cerevisiae
0.179	A.no effect	S. cerevisiae
0.0985	A.no effect	S. cerevisiae
0.08445	B.0-0.001	S. cerevisiae
0.2045	A.no effect	S. cerevisiae
0.0857	D.0.01-0.05	S. cerevisiae
0.1394	A.no effect	S. cerevisiae
0.3518	A.no effect	S. cerevisiae
0.0596	A.no effect	S. cerevisiae
0.2319	A.no effect	S. cerevisiae
0.1457	A.no effect	S. cerevisiae
0.1242	A.no effect	S. cerevisiae
0.2498	A.no effect	S. cerevisiae
0.1656	A.no effect	S. cerevisiae
0.1937	A.no effect	S. cerevisiae
0.0655	C.0.001-0.01	S. cerevisiae
0.18275	A.no effect	S. cerevisiae
0.207	A.no effect	S. cerevisiae
0.0571	C.0.001-0.01	S. cerevisiae
0.1025	A.no effect	S. cerevisiae
0.0401	A.no effect	S. cerevisiae
0.084	A.no effect	S. cerevisiae
0.0931	A.no effect	S. cerevisiae
0.1039	A.no effect	S. cerevisiae
0.1918	B.0-0.001	S. cerevisiae
0.2121	A.no effect	S. cerevisiae
0.0497	C.0.001-0.01	S. cerevisiae
0.1938	C.0.001-0.01	S. cerevisiae
0.1099	A.no effect	S. cerevisiae
0.1082	A.no effect	S. cerevisiae
0.228	B.0-0.001	S. cerevisiae
0.1371	A.no effect	S. cerevisiae
0.0921	A.no effect	S. cerevisiae
0.1262	A.no effect	S. cerevisiae
0.1261	A.no effect	S. cerevisiae
0.2207	A.no effect	S. cerevisiae
0.2186	A.no effect	S. cerevisiae
0.1707	A.no effect	S. cerevisiae
0.2197	A.no effect	S. cerevisiae
0.1786	A.no effect	S. cerevisiae
0.0541	B.0-0.001	S. cerevisiae
0.22285	A.no effect	S. cerevisiae
0.0773	A.no effect	S. cerevisiae
0.0416	A.no effect	S. cerevisiae
0.12635	A.no effect	S. cerevisiae
0.08785	A.no effect	S. cerevisiae
0.38875	A.no effect	S. cerevisiae
0.16105	A.no effect	S. cerevisiae
0.2071	A.no effect	S. cerevisiae
0.1258	C.0.001-0.01	S. cerevisiae
0.1848	A.no effect	S. cerevisiae
0.2117	A.no effect	S. cerevisiae
0.0705	B.0-0.001	S. cerevisiae
0.0799	A.no effect	S. cerevisiae
0.1445	A.no effect	S. cerevisiae
0.1952	A.no effect	S. cerevisiae
0.16505	A.no effect	S. cerevisiae
0.07355	D.0.01-0.05	S. cerevisiae
0.1109	A.no effect	S. cerevisiae
0.11425	A.no effect	S. cerevisiae
0.2269	A.no effect	S. cerevisiae
0.0768	B.0-0.001	S. cerevisiae
0.0301	A.no effect	S. cerevisiae
0.0763	B.0-0.001	S. cerevisiae
0.122	A.no effect	S. cerevisiae
0.2174	A.no effect	S. cerevisiae
0.0218	A.no effect	S. cerevisiae
0.1186	A.no effect	S. cerevisiae
0.06015	A.no effect	S. cerevisiae
0.0996	D.0.01-0.05	S. cerevisiae
0.1371	A.no effect	S. cerevisiae
0.2295	A.no effect	S. cerevisiae
0.1078	A.no effect	S. cerevisiae
0.1321	A.no effect	S. cerevisiae
0.1324	A.no effect	S. cerevisiae
0.0727	B.0-0.001	S. cerevisiae
0.07295	A.no effect	S. cerevisiae
0.1601	A.no effect	S. cerevisiae
0.0621	C.0.001-0.01	S. cerevisiae
0.1642	A.no effect	S. cerevisiae
0.3281	A.no effect	S. cerevisiae
0.2723	A.no effect	S. cerevisiae
0.1	A.no effect	S. cerevisiae
0.0966	A.no effect	S. cerevisiae
0.1052	C.0.001-0.01	S. cerevisiae
0.1176	A.no effect	S. cerevisiae
0.264	A.no effect	S. cerevisiae
0.1536	A.no effect	S. cerevisiae
0.1562	A.no effect	S. cerevisiae
0.1565	A.no effect	S. cerevisiae
0.074	A.no effect	S. cerevisiae
0.0816	A.no effect	S. cerevisiae
0.1183	A.no effect	S. cerevisiae
0.15465	B.0-0.001	S. cerevisiae
0.21565	A.no effect	S. cerevisiae
0.0317	B.0-0.001	S. cerevisiae
0.04635	A.no effect	S. cerevisiae
0.27905	A.no effect	S. cerevisiae
0.13145	A.no effect	S. cerevisiae
0.0566	C.0.001-0.01	S. cerevisiae
0.17485	A.no effect	S. cerevisiae
0.219	A.no effect	S. cerevisiae
0.1028	B.0-0.001	S. cerevisiae
0.1213	A.no effect	S. cerevisiae
0.2283	A.no effect	S. cerevisiae
0.1663	A.no effect	S. cerevisiae
0.0184	A.no effect	S. cerevisiae
0.05825	A.no effect	S. cerevisiae
0.0288	A.no effect	S. cerevisiae
0.0513	C.0.001-0.01	S. cerevisiae
0.1525	A.no effect	S. cerevisiae
0.0418	A.no effect	S. cerevisiae
0.155	C.0.001-0.01	S. cerevisiae
0.08245	A.no effect	S. cerevisiae
0.1259	A.no effect	S. cerevisiae
0.1325	A.no effect	S. cerevisiae
0.09475	B.0-0.001	S. cerevisiae
0.0607	A.no effect	S. cerevisiae
0.066	A.no effect	S. cerevisiae
0.2008	A.no effect	S. cerevisiae
0.2083	A.no effect	S. cerevisiae
0.177	A.no effect	S. cerevisiae
0.1318	A.no effect	S. cerevisiae
0.0758	C.0.001-0.01	S. cerevisiae
0.15835	B.0-0.001	S. cerevisiae
0.1304	A.no effect	S. cerevisiae
0.1396	C.0.001-0.01	S. cerevisiae
0.0684	A.no effect	S. cerevisiae
0.0342	A.no effect	S. cerevisiae
0.1153	A.no effect	S. cerevisiae
0.2885	A.no effect	S. cerevisiae
0.1695	A.no effect	S. cerevisiae
0.1318	A.no effect	S. cerevisiae
0.0593	A.no effect	S. cerevisiae
0.12705	A.no effect	S. cerevisiae
0.2076	A.no effect	S. cerevisiae
0.2434	C.0.001-0.01	S. cerevisiae
0.0974	A.no effect	S. cerevisiae
0.0711	A.no effect	S. cerevisiae
0.21855	A.no effect	S. cerevisiae
0.132	A.no effect	S. cerevisiae
0.0984	A.no effect	S. cerevisiae
0.1884	A.no effect	S. cerevisiae
0.0706	B.0-0.001	S. cerevisiae
0.1723	A.no effect	S. cerevisiae
0.209	A.no effect	S. cerevisiae
0.3229	A.no effect	S. cerevisiae
0.143	A.no effect	S. cerevisiae
0.1521	A.no effect	S. cerevisiae
0.1318	A.no effect	S. cerevisiae
0.06625	A.no effect	S. cerevisiae
0.1622	A.no effect	S. cerevisiae
0.1967	A.no effect	S. cerevisiae
0.0502	A.no effect	S. cerevisiae
0.0609	A.no effect	S. cerevisiae
0.2027	A.no effect	S. cerevisiae
0.2621	A.no effect	S. cerevisiae
0.1287	A.no effect	S. cerevisiae
0.15525	A.no effect	S. cerevisiae
0.1041	A.no effect	S. cerevisiae
0.2442	A.no effect	S. cerevisiae
0.1831	A.no effect	S. cerevisiae
0.1396	A.no effect	S. cerevisiae
0.1311	A.no effect	S. cerevisiae
0.1154	A.no effect	S. cerevisiae
0.122	A.no effect	S. cerevisiae
0.26585	A.no effect	S. cerevisiae
0.081	C.0.001-0.01	S. cerevisiae
0.12	A.no effect	S. cerevisiae
0.1289	A.no effect	S. cerevisiae
0.149	A.no effect	S. cerevisiae
0.1265	A.no effect	S. cerevisiae
0.0887	A.no effect	S. cerevisiae
0.1466	A.no effect	S. cerevisiae
0.1358	A.no effect	S. cerevisiae
0.0884	D.0.01-0.05	S. cerevisiae
0.0546	A.no effect	S. cerevisiae
0.0393	A.no effect	S. cerevisiae
0.0667	A.no effect	S. cerevisiae
0.18605	A.no effect	S. cerevisiae
0.2202	A.no effect	S. cerevisiae
0.2205	A.no effect	S. cerevisiae
0.2002	A.no effect	S. cerevisiae
0.0746	A.no effect	S. cerevisiae
0.1074	A.no effect	S. cerevisiae
0.0812	A.no effect	S. cerevisiae
0.13115	A.no effect	S. cerevisiae
0.1522	A.no effect	S. cerevisiae
0.0256	A.no effect	S. cerevisiae
0.0669	B.0-0.001	S. cerevisiae
0.0508	B.0-0.001	S. cerevisiae
0.3921	A.no effect	S. cerevisiae
0.1478	A.no effect	S. cerevisiae
0.1234	A.no effect	S. cerevisiae
0.0815	A.no effect	S. cerevisiae
0.0858	B.0-0.001	S. cerevisiae
0.1817	A.no effect	S. cerevisiae
0.1927	A.no effect	S. cerevisiae
0.09095	A.no effect	S. cerevisiae
0.3803	A.no effect	S. cerevisiae
0.2069	A.no effect	S. cerevisiae
0.0681	A.no effect	S. cerevisiae
0.0686	A.no effect	S. cerevisiae
0.1522	B.0-0.001	S. cerevisiae
0.0325	B.0-0.001	S. cerevisiae
0.0461	A.no effect	S. cerevisiae
0.186	C.0.001-0.01	S. cerevisiae
0.27905	A.no effect	S. pombe
0.0982	B.0-0.001	S. pombe
0.0763	A.no effect	S. pombe
0.0692	B.0-0.001	S. pombe
0.1865	A.no effect	S. pombe
0.067	C.0.001-0.01	S. pombe
0.0684	A.no effect	S. pombe
0.1146	C.0.001-0.01	S. pombe
0.13645	A.no effect	S. pombe
0.1884	A.no effect	S. pombe
0.08785	A.no effect	S. pombe
0.1342	A.no effect	S. pombe
0.1478	B.0-0.001	S. pombe
0.066	A.no effect	S. pombe
0.0892	A.no effect	S. pombe
0.1432	B.0-0.001	S. pombe
0.04545	A.no effect	S. pombe
0.1038	C.0.001-0.01	S. pombe
0.1968	A.no effect	S. pombe
0.0411	C.0.001-0.01	S. pombe
0.0596	A.no effect	S. pombe
0.1	D.0.01-0.05	S. pombe
0.0703	A.no effect	S. pombe
0.1452	A.no effect	S. pombe
0.1262	A.no effect	S. pombe
0.3084	A.no effect	S. pombe
0.02335	A.no effect	S. pombe
0.1602	A.no effect	S. pombe
0.0494	A.no effect	S. pombe
0.2235	A.no effect	S. pombe
0.1383	A.no effect	S. pombe
0.2407	A.no effect	S. pombe
0.0783	A.no effect	S. pombe
0.0866	A.no effect	S. pombe
0.0706	D.0.01-0.05	S. pombe
0.1054	A.no effect	S. pombe
0.2263	B.0-0.001	S. pombe
0.20005	A.no effect	S. pombe
0.0998	A.no effect	S. pombe
0.1045	A.no effect	S. pombe
0.1052	C.0.001-0.01	S. pombe
0.1354	A.no effect	S. pombe
0.1784	A.no effect	S. pombe
0.2798	B.0-0.001	S. pombe
0.1864	A.no effect	S. pombe
0.0611	C.0.001-0.01	S. pombe
0.17095	A.no effect	S. pombe
0.1321	A.no effect	S. pombe
0.0594	A.no effect	S. pombe
0.066	B.0-0.001	S. pombe
0.08625	A.no effect	S. pombe
0.2216	B.0-0.001	S. pombe
0.1186	A.no effect	S. pombe
0.179	B.0-0.001	S. pombe
0.0834	A.no effect	S. pombe
0.16195	A.no effect	S. pombe
0.0887	B.0-0.001	S. pombe
0.115	B.0-0.001	S. pombe
0.163	B.0-0.001	S. pombe
0.1698	A.no effect	S. pombe
0.1025	A.no effect	S. pombe
0.09095	A.no effect	S. pombe
0.1738	A.no effect	S. pombe
0.0788	B.0-0.001	S. pombe
0.0889	A.no effect	S. pombe
0.0771	D.0.01-0.05	S. pombe
0.1265	A.no effect	S. pombe
0.1844	A.no effect	S. pombe
0.2232	A.no effect	S. pombe
0.1657	A.no effect	S. pombe
0.1037	B.0-0.001	S. pombe
0.1944	A.no effect	S. pombe
0.2928	A.no effect	S. pombe
0.1201	B.0-0.001	S. pombe
0.0842	D.0.01-0.05	S. pombe
0.0983	C.0.001-0.01	S. pombe
0.24	A.no effect	S. pombe
0.1552	A.no effect	S. pombe
0.3921	A.no effect	S. pombe
0.1943	A.no effect	S. pombe
0.09095	A.no effect	S. pombe
0.0869	A.no effect	S. pombe
0.07355	D.0.01-0.05	S. pombe
0.18065	A.no effect	S. pombe
0.177	A.no effect	S. pombe
0.163	A.no effect	S. pombe
0.0544	C.0.001-0.01	S. pombe
0.3709	A.no effect	S. pombe
0.2295	B.0-0.001	S. pombe
0.1089	B.0-0.001	S. pombe
0.0825	A.no effect	S. pombe
0.1364	B.0-0.001	S. pombe
0.0325	B.0-0.001	S. pombe
0.2243	A.no effect	S. pombe
0.1407	A.no effect	S. pombe
0.0555	B.0-0.001	S. pombe
0.09685	B.0-0.001	S. pombe
0.23685	A.no effect	S. pombe
0.0941	B.0-0.001	S. pombe
0.1323	A.no effect	S. pombe
0.112	B.0-0.001	S. pombe
0.1924	A.no effect	S. pombe
0.1095	B.0-0.001	S. pombe
0.1926	A.no effect	S. pombe
0.1648	A.no effect	S. pombe
0.12225	A.no effect	S. pombe
0.0712	A.no effect	S. pombe
0.04475	A.no effect	S. pombe
0.2962	A.no effect	S. pombe
0.2702	A.no effect	S. pombe
0.15835	B.0-0.001	S. pombe
0.1186	B.0-0.001	S. pombe
0.11	B.0-0.001	S. pombe
0.2186	A.no effect	S. pombe
0.0669	B.0-0.001	S. pombe
0.1161	B.0-0.001	S. pombe
0.1	B.0-0.001	S. pombe
0.10505	A.no effect	S. pombe
0.1059	A.no effect	S. pombe
0.1313	B.0-0.001	S. pombe
0.1663	A.no effect	S. pombe
0.1027	B.0-0.001	S. pombe
0.2002	A.no effect	S. pombe
0.08445	A.no effect	S. pombe
0.0403	A.no effect	S. pombe
0.14395	A.no effect	S. pombe
0.1253	B.0-0.001	S. pombe
0.0513	B.0-0.001	S. pombe
0.2197	A.no effect	S. pombe
0.21195	A.no effect	S. pombe
0.1176	B.0-0.001	S. pombe
0.1371	A.no effect	S. pombe
0.12965	A.no effect	S. pombe
0.09865	A.no effect	S. pombe
0.0705	B.0-0.001	S. pombe
0.1991	A.no effect	S. pombe
0.0972	B.0-0.001	S. pombe
0.0903	A.no effect	S. pombe
0.1304	A.no effect	S. pombe
0.2627	A.no effect	S. pombe
0.2621	A.no effect	S. pombe
0.1258	B.0-0.001	S. pombe
0.047	A.no effect	S. pombe
0.0461	A.no effect	S. pombe
0.0301	A.no effect	S. pombe
0.37845	A.no effect	S. pombe
0.1648	A.no effect	S. pombe
0.094	A.no effect	S. pombe
0.12745	A.no effect	S. pombe
0.2419	A.no effect	S. pombe
0.0711	C.0.001-0.01	S. pombe
0.1358	A.no effect	S. pombe
0.06015	B.0-0.001	S. pombe
0.097	B.0-0.001	S. pombe
0.0956	A.no effect	S. pombe
0.0882	A.no effect	S. pombe
0.1661	A.no effect	S. pombe
0.04545	A.no effect	S. pombe
0.0993	C.0.001-0.01	S. pombe
0.0532	D.0.01-0.05	S. pombe
0.093	A.no effect	S. pombe
0.2071	A.no effect	S. pombe
0.1877	B.0-0.001	S. pombe
0.132	A.no effect	S. pombe
0.1045	C.0.001-0.01	S. pombe
0.08245	A.no effect	S. pombe
0.0946	A.no effect	S. pombe
0.0765	B.0-0.001	S. pombe
0.09305	A.no effect	S. pombe
0.1817	A.no effect	S. pombe
0.035	B.0-0.001	S. pombe
0.1228	A.no effect	S. pombe
0.1383	A.no effect	S. pombe
0.07665	B.0-0.001	S. pombe
0.2069	A.no effect	S. pombe
0.0637	A.no effect	S. pombe
0.1847	B.0-0.001	S. pombe
0.0665	D.0.01-0.05	S. pombe
0.0592	A.no effect	S. pombe
0.1717	B.0-0.001	S. pombe
0.1064	C.0.001-0.01	S. pombe
0.15315	A.no effect	S. pombe
0.0806	C.0.001-0.01	S. pombe
0.13145	A.no effect	S. pombe
0.1601	A.no effect	S. pombe
0.01225	A.no effect	S. pombe
0.15155	A.no effect	S. pombe
0.1933	B.0-0.001	S. pombe
0.0887	A.no effect	S. pombe
0.1578	A.no effect	S. pombe
0.0866	A.no effect	S. pombe
0.1998	C.0.001-0.01	S. pombe
0.1261	A.no effect	S. pombe
0.2343	B.0-0.001	S. pombe
0.0626	B.0-0.001	S. pombe
0.20215	A.no effect	S. pombe
0.095	A.no effect	S. pombe
0.045	C.0.001-0.01	S. pombe
0.1407	D.0.01-0.05	S. pombe
0.1491	B.0-0.001	S. pombe
0.1017	A.no effect	S. pombe
0.0926	A.no effect	S. pombe
0.1028	B.0-0.001	S. pombe
0.10135	A.no effect	S. pombe
0.10515	A.no effect	S. pombe
0.2233	A.no effect	S. pombe
0.1325	A.no effect	S. pombe
0.1008	C.0.001-0.01	S. pombe
0.1318	A.no effect	S. pombe
0.1798	B.0-0.001	S. pombe
0.19705	A.no effect	S. pombe
0.10855	D.0.01-0.05	S. pombe
0.0788	A.no effect	S. pombe
0.1171	B.0-0.001	S. pombe
0.1394	A.no effect	S. pombe
0.0544	A.no effect	S. pombe
0.0933	A.no effect	S. pombe
0.2212	A.no effect	S. pombe
0.1259	A.no effect	S. pombe
0.1538	B.0-0.001	S. pombe
0.15745	A.no effect	S. pombe
0.0377	A.no effect	S. pombe
0.0593	A.no effect	S. pombe
0.1848	A.no effect	S. pombe
0.24	A.no effect	S. pombe
0.155	A.no effect	S. pombe
0.2071	A.no effect	S. pombe
0.2211	B.0-0.001	S. pombe
0.1224	A.no effect	S. pombe
0.1831	A.no effect	S. pombe
0.0847	A.no effect	S. pombe
0.2002	A.no effect	S. pombe
0.1521	A.no effect	S. pombe
0.0571	B.0-0.001	S. pombe
0.0524	A.no effect	S. pombe
0.125	A.no effect	S. pombe
0.0749	A.no effect	S. pombe
0.14765	A.no effect	S. pombe
0.2056	A.no effect	S. pombe
0.2262	C.0.001-0.01	S. pombe
0.0771	D.0.01-0.05	S. pombe
0.1396	A.no effect	S. pombe
0.05825	A.no effect	S. pombe
0.12635	A.no effect	S. pombe
0.1927	A.no effect	S. pombe
0.1	A.no effect	S. pombe
0.1394	A.no effect	S. pombe
0.0887	A.no effect	S. pombe
0.1664	A.no effect	S. pombe
0.0868	A.no effect	S. pombe
0.1015	B.0-0.001	S. pombe
0.2323	A.no effect	S. pombe
0.1907	A.no effect	S. pombe
0.0921	D.0.01-0.05	S. pombe
0.08275	A.no effect	S. pombe
0.0544	A.no effect	S. pombe
0.1242	B.0-0.001	S. pombe
0.10745	A.no effect	S. pombe
0.074	B.0-0.001	S. pombe
0.23675	A.no effect	S. pombe
0.1287	B.0-0.001	S. pombe
0.1698	B.0-0.001	S. pombe
0.1979	B.0-0.001	S. pombe
0.0887	A.no effect	S. pombe
0.0822	B.0-0.001	S. pombe
0.1325	A.no effect	S. pombe
0.213	A.no effect	S. pombe
0.0838	A.no effect	S. pombe
0.2434	A.no effect	S. pombe
0.24645	A.no effect	S. pombe
0.15465	B.0-0.001	S. pombe
0.1707	A.no effect	S. pombe
0.22775	A.no effect	S. pombe
0.09095	A.no effect	S. pombe
0.1033	C.0.001-0.01	S. pombe
0.088	A.no effect	S. pombe
0.1317	A.no effect	S. pombe
0.16105	A.no effect	S. pombe
0.0667	B.0-0.001	S. pombe
0.1762	A.no effect	S. pombe
0.0416	A.no effect	S. pombe
0.1037	B.0-0.001	S. pombe
0.092	B.0-0.001	S. pombe
0.0742	C.0.001-0.01	S. pombe
0.1007	B.0-0.001	S. pombe
0.1224	A.no effect	S. pombe
0.1409	A.no effect	S. pombe
0.1045	A.no effect	S. pombe
0.0781	A.no effect	S. pombe
0.1805	A.no effect	S. pombe
0.1212	B.0-0.001	S. pombe
0.07295	A.no effect	S. pombe
0.0831	A.no effect	S. pombe
0.2672	B.0-0.001	S. pombe
0.1594	B.0-0.001	S. pombe
0.06645	B.0-0.001	S. pombe
0.1883	C.0.001-0.01	S. pombe
0.04375	A.no effect	S. pombe
0.0911	A.no effect	S. pombe
0.117	B.0-0.001	S. pombe
0.09475	B.0-0.001	S. pombe
0.086	B.0-0.001	S. pombe
0.0815	A.no effect	S. pombe
0.1127	B.0-0.001	S. pombe
0.0816	B.0-0.001	S. pombe
0.0475	B.0-0.001	S. pombe
0.05	B.0-0.001	S. pombe
0.0792	A.no effect	S. pombe
0.0798	B.0-0.001	S. pombe
0.0585	A.no effect	S. pombe
0.11685	B.0-0.001	S. pombe
0.06365	C.0.001-0.01	S. pombe
0.0426	A.no effect	S. pombe
0.0185	A.no effect	S. pombe
0.1246	B.0-0.001	S. pombe
0.0776	A.no effect	S. pombe
0.1562	A.no effect	S. pombe
0.0704	C.0.001-0.01	S. pombe
0.0678	D.0.01-0.05	S. pombe
0.1221	B.0-0.001	S. pombe
0.16	A.no effect	S. pombe
0.1695	B.0-0.001	S. pombe
0.1309	B.0-0.001	S. pombe
0.1871	A.no effect	S. pombe
0.0405	A.no effect	S. pombe
0.176	D.0.01-0.05	S. pombe
0.0655	C.0.001-0.01	S. pombe
0.0924	D.0.01-0.05	S. pombe
0.11595	A.no effect	S. pombe
0.0746	D.0.01-0.05	S. pombe
0.0735	D.0.01-0.05	S. pombe
0.0342	B.0-0.001	S. pombe
0.1466	A.no effect	S. pombe
0.0717	B.0-0.001	S. pombe
0.0771	B.0-0.001	S. pombe
0.18605	A.no effect	S. pombe
0.1088	A.no effect	S. pombe
0.0541	D.0.01-0.05	S. pombe
0.0513	A.no effect	S. pombe
0.1489	A.no effect	S. pombe
0.1233	B.0-0.001	S. pombe
0.08525	A.no effect	S. pombe
0.0448	A.no effect	S. pombe
0.1514	A.no effect	S. pombe
0.07865	C.0.001-0.01	S. pombe
0.2177	B.0-0.001	S. pombe
0.0299	B.0-0.001	S. pombe
0.0857	D.0.01-0.05	S. pombe
0.0552	A.no effect	S. pombe
0.0681	C.0.001-0.01	S. pombe
0.186	B.0-0.001	S. pombe
0.0901	D.0.01-0.05	S. pombe
0.1045	B.0-0.001	S. pombe
0.047	A.no effect	S. pombe
0.0802	A.no effect	S. pombe
0.0621	D.0.01-0.05	S. pombe
0.1453	B.0-0.001	S. pombe
0.0758	D.0.01-0.05	S. pombe
0.1017	A.no effect	S. pombe
0.0788	B.0-0.001	S. pombe
0.15155	A.no effect	S. pombe
0.105	C.0.001-0.01	S. pombe
0.1191	C.0.001-0.01	S. pombe
0.09955	D.0.01-0.05	S. pombe
0.1041	A.no effect	S. pombe
0.0841	A.no effect	S. pombe
0.191	C.0.001-0.01	S. pombe
0.1763	A.no effect	S. pombe
0.1876	A.no effect	S. pombe
0.3638	B.0-0.001	S. pombe
0.1039	A.no effect	S. pombe
0.1904	A.no effect	S. pombe
0.1058	A.no effect	S. pombe
0.0768	C.0.001-0.01	S. pombe
0.2185	A.no effect	S. pombe
0.21855	B.0-0.001	S. pombe
0.1183	B.0-0.001	S. pombe
0.1289	A.no effect	S. pombe
0.2076	A.no effect	S. pombe
0.0801	B.0-0.001	S. pombe
0.0985	A.no effect	S. pombe
0.1891	A.no effect	S. pombe
0.1633	A.no effect	S. pombe
0.0768	C.0.001-0.01	S. pombe
0.0787	B.0-0.001	S. pombe
0.0868	B.0-0.001	S. pombe
0.0508	C.0.001-0.01	S. pombe
0.11	A.no effect	S. pombe
0.0996	D.0.01-0.05	S. pombe
0.32395	A.no effect	S. pombe
0.2147	A.no effect	S. pombe
0.2002	A.no effect	S. pombe
0.1375	A.no effect	S. pombe
0.0566	B.0-0.001	S. pombe
0.1136	B.0-0.001	S. pombe
0.0136	A.no effect	S. pombe
0.13785	A.no effect	S. pombe
0.272	A.no effect	S. pombe
0.0841	B.0-0.001	S. pombe
0.0599	A.no effect	S. pombe
0.0815	A.no effect	S. pombe
0.02195	A.no effect	S. pombe
0.0842	B.0-0.001	S. pombe
0.11385	A.no effect	S. pombe
0.0747	A.no effect	S. pombe
0.1299	A.no effect	S. pombe
0.1375	A.no effect	S. pombe
0.1918	B.0-0.001	S. pombe
0.0931	B.0-0.001	S. pombe
0.1318	A.no effect	S. pombe
0.1181	A.no effect	S. pombe
0.1172	A.no effect	S. pombe
0.2856	A.no effect	S. pombe
0.2083	A.no effect	S. pombe
0.0816	B.0-0.001	S. pombe
0.1114	A.no effect	S. pombe
0.1122	A.no effect	S. pombe
0.122	B.0-0.001	S. pombe
0.1526	B.0-0.001	S. pombe
0.1138	A.no effect	S. pombe
0.0681	A.no effect	S. pombe
0.1244	A.no effect	S. pombe
0.0505	A.no effect	S. pombe
0.2346	A.no effect	S. pombe
0.1311	A.no effect	S. pombe
0.0903	A.no effect	S. pombe
0.1154	B.0-0.001	S. pombe
0.19665	A.no effect	S. pombe
0.1029	B.0-0.001	S. pombe
0.0858	C.0.001-0.01	S. pombe
0.08085	D.0.01-0.05	S. pombe
0.1484	B.0-0.001	S. pombe
0.1723	D.0.01-0.05	S. pombe
0.0974	A.no effect	S. pombe
0.0317	B.0-0.001	S. pombe
0.1973	A.no effect	S. pombe
0.1501	A.no effect	S. pombe
0.0727	A.no effect	S. pombe
0.0966	A.no effect	S. pombe
0.2577	A.no effect	S. pombe
0.08335	B.0-0.001	S. pombe
0.1642	B.0-0.001	S. pombe
0.1522	C.0.001-0.01	S. pombe
0.16665	A.no effect	S. pombe
0.14045	B.0-0.001	S. pombe
0.0884	B.0-0.001	S. pombe
0.0727	C.0.001-0.01	S. pombe
0.0699	A.no effect	S. pombe
0.20585	A.no effect	S. pombe
0.062	B.0-0.001	S. pombe
0.1299	C.0.001-0.01	S. pombe
0.1396	B.0-0.001	S. pombe
0.0218	A.no effect	S. pombe
0.1525	A.no effect	S. pombe
0.1001	A.no effect	S. pombe
0.0721	B.0-0.001	S. pombe
0.081	B.0-0.001	S. pombe
0.10095	B.0-0.001	S. pombe
0.0969	C.0.001-0.01	S. pombe
0.2174	A.no effect	S. pombe
0.1857	A.no effect	S. pombe
0.1602	A.no effect	S. pombe
0.1078	A.no effect	S. pombe
0.1377	A.no effect	S. pombe
0.2962	A.no effect	S. pombe
0.0746	D.0.01-0.05	S. pombe
0.0192	A.no effect	S. pombe
0.12685	A.no effect	S. pombe
0.1172	A.no effect	S. pombe
0.1032	C.0.001-0.01	S. pombe
0.0752	B.0-0.001	S. pombe
0.0416	A.no effect	S. pombe
0.1669	A.no effect	S. pombe
0.0678	A.no effect	S. pombe
0.1445	A.no effect	S. pombe
0.0681	A.no effect	S. pombe
0.0865	A.no effect	S. pombe
0.1932	D.0.01-0.05	S. pombe
0.0501	B.0-0.001	S. pombe
0.0648	A.no effect	S. pombe
0.0836	A.no effect	S. pombe
0.1054	A.no effect	S. pombe
0.0825	B.0-0.001	S. pombe
0.21635	A.no effect	S. pombe
0.1773	B.0-0.001	S. pombe
0.1416	A.no effect	S. pombe
0.2089	A.no effect	S. pombe
0.1112	A.no effect	S. pombe
0.0609	A.no effect	S. pombe
0.2207	A.no effect	S. pombe
0.17105	C.0.001-0.01	S. pombe
0.3486	A.no effect	S. pombe
0.1357	A.no effect	S. pombe
0.1536	A.no effect	S. pombe
0.0998	A.no effect	S. pombe
0.0773	B.0-0.001	S. pombe
0.1121	B.0-0.001	S. pombe
0.15515	A.no effect	S. pombe
0.0717	A.no effect	S. pombe
0.1099	B.0-0.001	S. pombe
0.16505	A.no effect	S. pombe
0.10405	A.no effect	S. pombe
0.1161	A.no effect	S. pombe
0.17035	A.no effect	S. pombe
0.1587	A.no effect	S. pombe
0.153	A.no effect	S. pombe
0.1722	A.no effect	S. pombe
0.2057	B.0-0.001	S. pombe
0.0497	B.0-0.001	S. pombe
0.1253	B.0-0.001	S. pombe
0.1018	A.no effect	S. pombe
0.133	A.no effect	S. pombe
0.1099	A.no effect	S. pombe
0.0921	A.no effect	S. pombe
0.132	A.no effect	S. pombe
0.1565	A.no effect	S. pombe
0.0712	A.no effect	S. pombe
0.1055	A.no effect	S. pombe
0.0881	B.0-0.001	S. pombe
0.1602	A.no effect	S. pombe
0.1828	A.no effect	S. pombe
0.0551	A.no effect	S. pombe
0.0769	A.no effect	S. pombe
0.0936	A.no effect	S. pombe
0.0936	A.no effect	S. pombe
0.2269	A.no effect	S. pombe
0.1144	D.0.01-0.05	S. pombe
0.1711	A.no effect	S. pombe
0.206	A.no effect	S. pombe
0.2212	A.no effect	S. pombe
0.0527	A.no effect	S. pombe
0.1315	B.0-0.001	S. pombe
0.1693	B.0-0.001	S. pombe
0.1318	B.0-0.001	S. pombe
0.1706	A.no effect	S. pombe
0.1067	A.no effect	S. pombe
0.1748	A.no effect	S. pombe
0.1348	A.no effect	S. pombe
0.1866	A.no effect	S. pombe
0.055	B.0-0.001	S. pombe
0.10315	A.no effect	S. pombe
0.0681	A.no effect	S. pombe
0.0732	A.no effect	S. pombe
0.186	A.no effect	S. pombe
0.0271	A.no effect	S. pombe
0.0707	A.no effect	S. pombe
0.01695	A.no effect	S. pombe
0.0546	A.no effect	S. pombe
0.1944	A.no effect	S. pombe
0.22815	A.no effect	S. pombe
0.1399	A.no effect	S. pombe
0.3803	A.no effect	S. pombe
0.2349	A.no effect	S. pombe
0.17325	A.no effect	S. pombe
0.2723	A.no effect	S. pombe
0.12705	A.no effect	S. pombe
0.04025	A.no effect	S. pombe
0.1047	A.no effect	S. pombe
0.3212	A.no effect	S. pombe
0.2757	A.no effect	S. pombe
0.1622	A.no effect	S. pombe
0.227	A.no effect	S. pombe
0.1654	A.no effect	S. pombe
0.143	A.no effect	S. pombe
0.1671	A.no effect	S. pombe
0.0607	A.no effect	S. pombe
0.1714	A.no effect	S. pombe
0.1565	A.no effect	S. pombe
0.1945	A.no effect	S. pombe
0.168	A.no effect	S. pombe
0.09575	A.no effect	S. pombe
0.1923	A.no effect	S. pombe
0.139	D.0.01-0.05	S. pombe
0.0998	A.no effect	S. pombe
0.1253	A.no effect	S. pombe
0.081	A.no effect	S. pombe
0.118	A.no effect	S. pombe
0.05825	A.no effect	S. pombe
0.1147	A.no effect	S. pombe
0.0401	A.no effect	S. pombe
0.0984	B.0-0.001	S. pombe
0.013	A.no effect	S. pombe
0.1971	A.no effect	S. pombe
0.045	C.0.001-0.01	S. pombe
0.1677	A.no effect	S. pombe
0.1938	B.0-0.001	S. pombe
0.149	A.no effect	S. pombe
0.1646	A.no effect	S. pombe
0.0583	A.no effect	S. pombe
0.207	A.no effect	S. pombe
0.08255	A.no effect	S. pombe
0.1389	A.no effect	S. pombe
0.0473	C.0.001-0.01	S. pombe
0.1048	A.no effect	S. pombe
0.1598	A.no effect	S. pombe
0.21815	A.no effect	S. pombe
0.133	B.0-0.001	S. pombe
0.0484	A.no effect	S. pombe
0.1806	A.no effect	S. pombe
0.0418	B.0-0.001	S. pombe
0.1056	C.0.001-0.01	S. pombe
0.058	B.0-0.001	S. pombe
0.1153	A.no effect	S. pombe
0.1226	A.no effect	S. pombe
0.155	C.0.001-0.01	S. pombe
0.1647	A.no effect	S. pombe
0.16955	A.no effect	S. pombe
0.1113	A.no effect	S. pombe
0.0634	A.no effect	S. pombe
0.1377	A.no effect	S. pombe
0.1291	C.0.001-0.01	S. pombe
0.0701	B.0-0.001	S. pombe
0.09575	A.no effect	S. pombe
0.1213	A.no effect	S. pombe
0.0976	B.0-0.001	S. pombe
0.0684	C.0.001-0.01	S. pombe
0.0788	B.0-0.001	S. pombe
0.0918	C.0.001-0.01	S. pombe
0.1134	B.0-0.001	S. pombe
0.179	B.0-0.001	S. pombe
0.0668	A.no effect	S. pombe
0.1464	B.0-0.001	S. pombe
0.0866	A.no effect	S. pombe
0.19255	A.no effect	S. pombe
0.2117	A.no effect	S. pombe
0.1378	A.no effect	S. pombe
0.15745	A.no effect	S. pombe
0.22285	A.no effect	S. pombe
0.0301	A.no effect	S. pombe
0.1273	C.0.001-0.01	S. pombe
0.1037	B.0-0.001	S. pombe
0.3518	A.no effect	S. pombe
0.152	A.no effect	S. pombe
0.1054	A.no effect	S. pombe
0.12	A.no effect	S. pombe
0.0758	B.0-0.001	S. pombe
0.162	A.no effect	S. pombe
0.19665	A.no effect	S. pombe
0.2427	A.no effect	S. pombe
0.1898	A.no effect	S. pombe
0.162	A.no effect	K. marxianus
0.1407	A.no effect	K. marxianus
0.081	A.no effect	K. marxianus
0.13145	A.no effect	K. marxianus
0.0684	A.no effect	K. marxianus
0.0541	D.0.01-0.05	K. marxianus
0.1938	C.0.001-0.01	K. marxianus
0.0993	C.0.001-0.01	K. marxianus
0.1923	A.no effect	K. marxianus
0.17095	A.no effect	K. marxianus
0.07865	D.0.01-0.05	K. marxianus
0.142	A.no effect	K. marxianus
0.0802	B.0-0.001	K. marxianus
0.1707	A.no effect	K. marxianus
0.22285	A.no effect	K. marxianus
0.1287	C.0.001-0.01	K. marxianus
0.1491	C.0.001-0.01	K. marxianus
0.035	B.0-0.001	K. marxianus
0.1233	B.0-0.001	K. marxianus
0.1325	A.no effect	K. marxianus
0.179	B.0-0.001	K. marxianus
0.0787	D.0.01-0.05	K. marxianus
0.1048	A.no effect	K. marxianus
0.105	B.0-0.001	K. marxianus
0.2216	B.0-0.001	K. marxianus
0.0816	A.no effect	K. marxianus
0.1033	D.0.01-0.05	K. marxianus
0.0966	A.no effect	K. marxianus
0.1037	A.no effect	K. marxianus
0.15315	A.no effect	K. marxianus
0.2083	A.no effect	K. marxianus
0.2434	B.0-0.001	K. marxianus
0.0985	A.no effect	K. marxianus
0.0721	A.no effect	K. marxianus
0.07645	A.no effect	K. marxianus
0.1318	A.no effect	K. marxianus
0.1416	A.no effect	K. marxianus
0.143	A.no effect	K. marxianus
0.1112	A.no effect	K. marxianus
0.1007	C.0.001-0.01	K. marxianus
0.1089	B.0-0.001	K. marxianus
0.117	B.0-0.001	K. marxianus
0.3638	A.no effect	K. marxianus
0.1213	A.no effect	K. marxianus
0.0401	A.no effect	K. marxianus
0.24645	A.no effect	K. marxianus
0.0776	A.no effect	K. marxianus
0.1654	A.no effect	K. marxianus
0.2147	A.no effect	K. marxianus
0.097	B.0-0.001	K. marxianus
0.0788	B.0-0.001	K. marxianus
0.2071	A.no effect	K. marxianus
0.1428	A.no effect	K. marxianus
0.0841	A.no effect	K. marxianus
0.1722	A.no effect	K. marxianus
0.0701	B.0-0.001	K. marxianus
0.0924	A.no effect	K. marxianus
0.1937	A.no effect	K. marxianus
0.1562	A.no effect	K. marxianus
0.2323	B.0-0.001	K. marxianus
0.20585	A.no effect	K. marxianus
0.1907	A.no effect	K. marxianus
0.0781	A.no effect	K. marxianus
0.2057	C.0.001-0.01	K. marxianus
0.1834	B.0-0.001	K. marxianus
0.1783	A.no effect	K. marxianus
0.0868	A.no effect	K. marxianus
0.1898	B.0-0.001	K. marxianus
0.1156	A.no effect	K. marxianus
0.0513	D.0.01-0.05	K. marxianus
0.1538	B.0-0.001	K. marxianus
0.0881	B.0-0.001	K. marxianus
0.0532	C.0.001-0.01	K. marxianus
0.0655	C.0.001-0.01	K. marxianus
0.1501	A.no effect	K. marxianus
0.1055	A.no effect	K. marxianus
0.1015	B.0-0.001	K. marxianus
0.1262	A.no effect	K. marxianus
0.1181	A.no effect	K. marxianus
0.1221	C.0.001-0.01	K. marxianus
0.1316	A.no effect	K. marxianus
0.086	B.0-0.001	K. marxianus
0.0801	B.0-0.001	K. marxianus
0.1067	A.no effect	K. marxianus
0.0393	A.no effect	K. marxianus
0.066	A.no effect	K. marxianus
0.045	C.0.001-0.01	K. marxianus
0.0752	B.0-0.001	K. marxianus
0.09475	B.0-0.001	K. marxianus
0.028	B.0-0.001	K. marxianus
0.21195	A.no effect	K. marxianus
0.1565	A.no effect	K. marxianus
0.1259	A.no effect	K. marxianus
0.1656	A.no effect	K. marxianus
0.1317	A.no effect	K. marxianus
0.16505	A.no effect	K. marxianus
0.2621	A.no effect	K. marxianus
0.1876	A.no effect	K. marxianus
0.1041	A.no effect	K. marxianus
0.1831	A.no effect	K. marxianus
0.067	D.0.01-0.05	K. marxianus
0.1246	B.0-0.001	K. marxianus
0.35065	A.no effect	K. marxianus
0.0825	A.no effect	K. marxianus
0.0882	A.no effect	K. marxianus
0.18065	A.no effect	K. marxianus
0.1342	A.no effect	K. marxianus
0.1	C.0.001-0.01	K. marxianus
0.0834	A.no effect	K. marxianus
0.1933	C.0.001-0.01	K. marxianus
0.09685	A.no effect	K. marxianus
0.1394	A.no effect	K. marxianus
0.088	A.no effect	K. marxianus
0.12745	A.no effect	K. marxianus
0.1047	A.no effect	K. marxianus
0.24985	A.no effect	K. marxianus
0.1304	A.no effect	K. marxianus
0.1052	C.0.001-0.01	K. marxianus
0.207	A.no effect	K. marxianus
0.0686	A.no effect	K. marxianus
0.08335	B.0-0.001	K. marxianus
0.29415	A.no effect	K. marxianus
0.066	B.0-0.001	K. marxianus
0.0825	B.0-0.001	K. marxianus
0.12	A.no effect	K. marxianus
0.2928	A.no effect	K. marxianus
0.1144	D.0.01-0.05	K. marxianus
0.0544	A.no effect	K. marxianus
0.1136	B.0-0.001	K. marxianus
0.1522	A.no effect	K. marxianus
0.0678	C.0.001-0.01	K. marxianus
0.1918	C.0.001-0.01	K. marxianus
0.0317	B.0-0.001	K. marxianus
0.058	A.no effect	K. marxianus
0.0136	A.no effect	K. marxianus
0.0609	A.no effect	K. marxianus
0.209	A.no effect	K. marxianus
0.16195	A.no effect	K. marxianus
0.0841	C.0.001-0.01	K. marxianus
0.177	A.no effect	K. marxianus
0.2343	C.0.001-0.01	K. marxianus
0.01225	A.no effect	K. marxianus
0.2008	A.no effect	K. marxianus
0.1289	A.no effect	K. marxianus
0.2516	A.no effect	K. marxianus
0.0342	B.0-0.001	K. marxianus
0.1082	A.no effect	K. marxianus
0.1943	A.no effect	K. marxianus
0.0325	B.0-0.001	K. marxianus
0.07355	D.0.01-0.05	K. marxianus
0.2263	B.0-0.001	K. marxianus
0.0758	D.0.01-0.05	K. marxianus
0.1134	C.0.001-0.01	K. marxianus
0.15835	A.no effect	K. marxianus
0.1318	A.no effect	K. marxianus
0.0869	A.no effect	K. marxianus
0.1153	A.no effect	K. marxianus
0.0684	A.no effect	K. marxianus
0.10515	A.no effect	K. marxianus
0.0842	B.0-0.001	K. marxianus
0.0788	B.0-0.001	K. marxianus
0.2211	A.no effect	K. marxianus
0.10135	A.no effect	K. marxianus
0.1647	A.no effect	K. marxianus
0.1698	A.no effect	K. marxianus
0.0405	A.no effect	K. marxianus
0.1525	A.no effect	K. marxianus
0.1432	B.0-0.001	K. marxianus
0.06645	C.0.001-0.01	K. marxianus
0.186	D.0.01-0.05	K. marxianus
0.163	B.0-0.001	K. marxianus
0.0831	A.no effect	K. marxianus
0.0921	A.no effect	K. marxianus
0.1407	A.no effect	K. marxianus
0.1553	A.no effect	K. marxianus
0.0765	B.0-0.001	K. marxianus
0.2197	B.0-0.001	K. marxianus
0.10855	A.no effect	K. marxianus
0.08625	A.no effect	K. marxianus
0.1311	A.no effect	K. marxianus
0.0998	A.no effect	K. marxianus
0.0706	D.0.01-0.05	K. marxianus
0.22815	A.no effect	K. marxianus
0.1657	A.no effect	K. marxianus
0.1773	B.0-0.001	K. marxianus
0.09865	A.no effect	K. marxianus
0.1979	C.0.001-0.01	K. marxianus
0.0941	A.no effect	K. marxianus
0.1242	B.0-0.001	K. marxianus
0.0763	B.0-0.001	K. marxianus
0.2003	A.no effect	K. marxianus
0.095	A.no effect	K. marxianus
0.1105	A.no effect	K. marxianus
0.3084	A.no effect	K. marxianus
0.0931	B.0-0.001	K. marxianus
0.1711	A.no effect	K. marxianus
0.227	A.no effect	K. marxianus
0.115	B.0-0.001	K. marxianus
0.1	B.0-0.001	K. marxianus
0.0351	A.no effect	K. marxianus
0.2212	A.no effect	K. marxianus
0.0858	C.0.001-0.01	K. marxianus
0.1883	B.0-0.001	K. marxianus
0.0551	A.no effect	K. marxianus
0.1871	A.no effect	K. marxianus
0.1798	C.0.001-0.01	K. marxianus
0.1399	A.no effect	K. marxianus
0.1045	A.no effect	K. marxianus
0.1045	A.no effect	K. marxianus
0.1723	C.0.001-0.01	K. marxianus
0.1291	C.0.001-0.01	K. marxianus
0.2269	A.no effect	K. marxianus
0.0524	A.no effect	K. marxianus
0.0592	A.no effect	K. marxianus
0.1056	C.0.001-0.01	K. marxianus
0.1817	A.no effect	K. marxianus
0.0972	B.0-0.001	K. marxianus
0.3709	A.no effect	K. marxianus
0.1484	B.0-0.001	K. marxianus
0.1364	A.no effect	K. marxianus
0.0256	A.no effect	K. marxianus
0.04475	A.no effect	K. marxianus
0.1693	B.0-0.001	K. marxianus
0.14045	B.0-0.001	K. marxianus
0.27905	A.no effect	K. marxianus
0.1273	C.0.001-0.01	K. marxianus
0.1601	A.no effect	K. marxianus
0.2723	A.no effect	K. marxianus
0.0884	C.0.001-0.01	K. marxianus
0.1598	A.no effect	K. marxianus
0.0501	A.no effect	K. marxianus
0.1258	A.no effect	K. marxianus
0.2407	A.no effect	K. marxianus
0.047	A.no effect	K. marxianus
0.1172	A.no effect	K. marxianus
0.1088	A.no effect	K. marxianus
0.0598	A.no effect	K. marxianus
0.2577	A.no effect	K. marxianus
0.0585	A.no effect	K. marxianus
0.1973	A.no effect	K. marxianus
0.1844	A.no effect	K. marxianus
0.11385	A.no effect	K. marxianus
0.02195	A.no effect	K. marxianus
0.20125	B.0-0.001	K. marxianus
0.1375	A.no effect	K. marxianus
0.2045	A.no effect	K. marxianus
0.1121	B.0-0.001	K. marxianus
0.1191	A.no effect	K. marxianus
0.38875	A.no effect	K. marxianus
0.1225	A.no effect	K. marxianus
0.09305	A.no effect	K. marxianus
0.093	A.no effect	K. marxianus
0.1017	A.no effect	K. marxianus
0.2826	D.0.01-0.05	K. marxianus
0.0982	B.0-0.001	K. marxianus
0.05	C.0.001-0.01	K. marxianus
0.0857	D.0.01-0.05	K. marxianus
0.0798	C.0.001-0.01	K. marxianus
0.0956	A.no effect	K. marxianus
0.09955	D.0.01-0.05	K. marxianus
0.0806	C.0.001-0.01	K. marxianus
0.1315	A.no effect	K. marxianus
0.1445	A.no effect	K. marxianus
0.16105	A.no effect	K. marxianus
0.11	A.no effect	K. marxianus
0.1748	A.no effect	K. marxianus
0.213	A.no effect	K. marxianus
0.2757	A.no effect	K. marxianus
0.0768	B.0-0.001	K. marxianus
0.0508	C.0.001-0.01	K. marxianus
0.1904	A.no effect	K. marxianus
0.1663	A.no effect	K. marxianus
0.2346	A.no effect	K. marxianus
0.12635	A.no effect	K. marxianus
0.0799	C.0.001-0.01	K. marxianus
0.1521	A.no effect	K. marxianus
0.0717	B.0-0.001	K. marxianus
0.1478	B.0-0.001	K. marxianus
0.1579	A.no effect	K. marxianus
0.1848	A.no effect	K. marxianus
0.2856	A.no effect	K. marxianus
0.0555	B.0-0.001	K. marxianus
0.1677	A.no effect	K. marxianus
0.0699	A.no effect	K. marxianus
0.18605	A.no effect	K. marxianus
0.0933	A.no effect	K. marxianus
0.0475	A.no effect	K. marxianus
