# Supplementary material for: Yeast metabolic innovations emerged via expanded metabolic network and gene positive selection
Source: Mol Syst Biol. 2021 Oct 22;17(10):e10427. doi: 10.15252/msb.202110427 (PMC8532513; doi:10.15252/msb.202110427)
Supplement: Supplementary file 10 — Source Data for Figure 3 [file MSB-17-e10427-s013.zip › Source data for Figure 3/Panel_B.xlsx]

## Sheet: Sheet1
v1	v2	pathway	dN_dS
path:map00240	OG2828	Pyrimidine metabolism	0.0701
path:map00240	OG3189	Pyrimidine metabolism	0.1168
path:map00240	OG2681	Pyrimidine metabolism	0.1826
path:map00240	OG3702	Pyrimidine metabolism	0.117
path:map00240	OG1227	Pyrimidine metabolism	0.1099
path:map00240	OG8784	Pyrimidine metabolism	0.1581
path:map00240	OG4213	Pyrimidine metabolism	0.2871
path:map00240	OG2847	Pyrimidine metabolism	0.0785
path:map00240	OG11340	Pyrimidine metabolism	0.153
path:map00240	OG1720	Pyrimidine metabolism	0.1423
path:map00240	OG2654	Pyrimidine metabolism	0.16
path:map00240	OG2030	Pyrimidine metabolism	0.2106
path:map00240	OG13684	Pyrimidine metabolism	0.2512
path:map00240	OG1911	Pyrimidine metabolism	0.0859
path:map00240	OG6598	Pyrimidine metabolism	0.35065
path:map00240	OG3190	Pyrimidine metabolism	0.1249
path:map00240	OG3209	Pyrimidine metabolism	0.224
path:map00240	OG3192	Pyrimidine metabolism	0.1305
path:map00240	OG1987	Pyrimidine metabolism	0.03685
path:map00240	OG7117	Pyrimidine metabolism	0.2961
path:map00240	OG2029	Pyrimidine metabolism	0.3363
path:map00240	OG2814	Pyrimidine metabolism	0.2493
path:map00240	OG2018	Pyrimidine metabolism	0.0636
path:map00240	OG1500	Pyrimidine metabolism	0.0555
path:map00240	OG3400	Pyrimidine metabolism	0.0712
path:map00240	OG3113	Pyrimidine metabolism	0.2038
path:map00240	OG3279	Pyrimidine metabolism	0.1246
path:map00240	OG1487	Pyrimidine metabolism	0.0405
path:map00240	OG1568	Pyrimidine metabolism	0.0494
path:map00240	OG1905	Pyrimidine metabolism	0.1161
path:map00240	OG3689	Pyrimidine metabolism	0.2003
path:map00240	OG6909	Pyrimidine metabolism	0.183
path:map00240	OG3207	Pyrimidine metabolism	0.1598
path:map00240	OG2290	Pyrimidine metabolism	0.0972
path:map00240	OG9549	Pyrimidine metabolism	0.1448
path:map00240	OG5226	Pyrimidine metabolism	0.0564
path:map00240	OG2391	Pyrimidine metabolism	0.1157
path:map00240	OG8428	Pyrimidine metabolism	0.13135
path:map00240	OG1674	Pyrimidine metabolism	0.0921
path:map00240	OG2129	Pyrimidine metabolism	0.0418
path:map00240	OG3612	Pyrimidine metabolism	0.0494
path:map00240	OG2273	Pyrimidine metabolism	0.0477
path:map00240	OG6530	Pyrimidine metabolism	0.2154
path:map00240	OG8515	Pyrimidine metabolism	0.3218
path:map00240	OG5752	Pyrimidine metabolism	0.3087
path:map00240	OG3037	Pyrimidine metabolism	0.0604
path:map00240	OG12531	Pyrimidine metabolism	0.35
path:map00240	OG2856	Pyrimidine metabolism	0.1776
path:map00240	OG8571	Pyrimidine metabolism	0.22
path:map00240	OG2721	Pyrimidine metabolism	0.0711
path:map00240	OG3160	Pyrimidine metabolism	0.0832
path:map00240	OG7730	Pyrimidine metabolism	0.1766
path:map00240	OG2475	Pyrimidine metabolism	0.1437
path:map00240	OG3002	Pyrimidine metabolism	0.1328
path:map00240	OG4396	Pyrimidine metabolism	0.11
path:map00240	OG3063	Pyrimidine metabolism	0.1233
path:map00240	OG2183	Pyrimidine metabolism	0.1601
path:map00240	OG3302	Pyrimidine metabolism	0.1268
path:map00240	OG3080	Pyrimidine metabolism	0.1106
path:map00240	OG14977	Pyrimidine metabolism	0.3154
path:map00240	OG4644	Pyrimidine metabolism	0.1674
path:map00240	OG3317	Pyrimidine metabolism	0.078
path:map00240	OG12786	Pyrimidine metabolism	0.1473
path:map00240	OG13229	Pyrimidine metabolism	0.17275
path:map00240	OG2056	Pyrimidine metabolism	0.133
path:map00240	OG3603	Pyrimidine metabolism	0.2075
path:map00240	OG1737	Pyrimidine metabolism	0.07825
path:map00240	OG2299	Pyrimidine metabolism	0.1235
path:map00240	OG4203	Pyrimidine metabolism	0.2467
path:map00240	OG1863	Pyrimidine metabolism	0.2361
path:map00240	OG2731	Pyrimidine metabolism	0.0795
path:map00230	OG2828	Purine metabolism	0.0701
path:map00230	OG3189	Purine metabolism	0.1168
path:map00230	OG2681	Purine metabolism	0.1826
path:map00230	OG3531	Purine metabolism	0.177
path:map00230	OG3304	Purine metabolism	0.10835
path:map00230	OG8784	Purine metabolism	0.1581
path:map00230	OG4213	Purine metabolism	0.2871
path:map00230	OG2588	Purine metabolism	0.0822
path:map00230	OG2847	Purine metabolism	0.0785
path:map00230	OG14184	Purine metabolism	0.1507
path:map00230	OG7933	Purine metabolism	0.0555
path:map00230	OG2384	Purine metabolism	0.1453
path:map00230	OG1720	Purine metabolism	0.1423
path:map00230	OG2030	Purine metabolism	0.2106
path:map00230	OG2788	Purine metabolism	0.0701
path:map00230	OG1911	Purine metabolism	0.0859
path:map00230	OG3190	Purine metabolism	0.1249
path:map00230	OG3209	Purine metabolism	0.224
path:map00230	OG3192	Purine metabolism	0.1305
path:map00230	OG1987	Purine metabolism	0.03685
path:map00230	OG7117	Purine metabolism	0.2961
path:map00230	OG2029	Purine metabolism	0.3363
path:map00230	OG8720	Purine metabolism	0.0759
path:map00230	OG2814	Purine metabolism	0.2493
path:map00230	OG2018	Purine metabolism	0.0636
path:map00230	OG3400	Purine metabolism	0.0712
path:map00230	OG3113	Purine metabolism	0.2038
path:map00230	OG2053	Purine metabolism	0.09475
path:map00230	OG1487	Purine metabolism	0.0405
path:map00230	OG1568	Purine metabolism	0.0494
path:map00230	OG5729	Purine metabolism	0.0915
path:map00230	OG5118	Purine metabolism	0.1833
path:map00230	OG1825	Purine metabolism	0.1127
path:map00230	OG17683	Purine metabolism	0.1282
path:map00230	OG1299	Purine metabolism	0.1723
path:map00230	OG2458	Purine metabolism	0.1291
path:map00230	OG1622	Purine metabolism	0.0299
path:map00230	OG6909	Purine metabolism	0.183
path:map00230	OG4003	Purine metabolism	0.095
path:map00230	OG3207	Purine metabolism	0.1598
path:map00230	OG4398	Purine metabolism	0.0944
path:map00230	OG2391	Purine metabolism	0.1157
path:map00230	OG8428	Purine metabolism	0.13135
path:map00230	OG3043	Purine metabolism	0.1464
path:map00230	OG2365	Purine metabolism	0.1191
path:map00230	OG2282	Purine metabolism	0.1323
path:map00230	OG2740	Purine metabolism	0.0776
path:map00230	OG1322	Purine metabolism	0.0571
path:map00230	OG2273	Purine metabolism	0.0477
path:map00230	OG6530	Purine metabolism	0.2154
path:map00230	OG9293	Purine metabolism	0.2318
path:map00230	OG1774	Purine metabolism	0.0842
path:map00230	OG2837	Purine metabolism	0.0881
path:map00230	OG8515	Purine metabolism	0.3218
path:map00230	OG1975	Purine metabolism	0.1099
path:map00230	OG5752	Purine metabolism	0.3087
path:map00230	OG3037	Purine metabolism	0.0604
path:map00230	OG12531	Purine metabolism	0.35
path:map00230	OG3683	Purine metabolism	0.1452
path:map00230	OG2856	Purine metabolism	0.1776
path:map00230	OG4226	Purine metabolism	0.16505
path:map00230	OG8571	Purine metabolism	0.22
path:map00230	OG1302	Purine metabolism	0.0665
path:map00230	OG2453	Purine metabolism	0.0976
path:map00230	OG3160	Purine metabolism	0.0832
path:map00230	OG2148	Purine metabolism	0.0532
path:map00230	OG2475	Purine metabolism	0.1437
path:map00230	OG3002	Purine metabolism	0.1328
path:map00230	OG1779	Purine metabolism	0.0497
path:map00230	OG3221	Purine metabolism	0.1244
path:map00230	OG8565	Purine metabolism	0.2554
path:map00230	OG3063	Purine metabolism	0.1233
path:map00230	OG2086	Purine metabolism	0.0768
path:map00230	OG1819	Purine metabolism	0.0541
path:map00230	OG14545	Purine metabolism	0.23205
path:map00230	OG17166	Purine metabolism	0.0359
path:map00230	OG3961	Purine metabolism	0.15315
path:map00230	OG3302	Purine metabolism	0.1268
path:map00230	OG2571	Purine metabolism	0.1261
path:map00230	OG3080	Purine metabolism	0.1106
path:map00230	OG14977	Purine metabolism	0.3154
path:map00230	OG2007	Purine metabolism	0.1183
path:map00230	OG2968	Purine metabolism	0.0461
path:map00230	OG4644	Purine metabolism	0.1674
path:map00230	OG1556	Purine metabolism	0.0513
path:map00230	OG3317	Purine metabolism	0.078
path:map00230	OG13229	Purine metabolism	0.17275
path:map00230	OG3603	Purine metabolism	0.2075
path:map00230	OG1737	Purine metabolism	0.07825
path:map00230	OG2299	Purine metabolism	0.1235
path:map00230	OG4203	Purine metabolism	0.2467
path:map00230	OG1863	Purine metabolism	0.2361
path:map00230	OG2731	Purine metabolism	0.0795
path:map00030	OG7091	Pentose phosphate pathway	0.3224
path:map00030	OG2588	Pentose phosphate pathway	0.0822
path:map00030	OG1333	Pentose phosphate pathway	0.0763
path:map00030	OG2411	Pentose phosphate pathway	0.112
path:map00030	OG1764	Pentose phosphate pathway	0.155
path:map00030	OG14588	Pentose phosphate pathway	0.1933
path:map00030	OG9144	Pentose phosphate pathway	0.0788
path:map00030	OG6499	Pentose phosphate pathway	0.08525
path:map00030	OG13838	Pentose phosphate pathway	0.0937
path:map00030	OG2161	Pentose phosphate pathway	0.115
path:map00030	OG4079	Pentose phosphate pathway	0.1973
path:map00030	OG2038	Pentose phosphate pathway	0.105
path:map00030	OG1815	Pentose phosphate pathway	0.04375
path:map00030	OG17416	Pentose phosphate pathway	0.0884
path:map00030	OG3991	Pentose phosphate pathway	0.2033
path:map00030	OG16237	Pentose phosphate pathway	0.0713
path:map00030	OG1488	Pentose phosphate pathway	0.0802
path:map00030	OG1302	Pentose phosphate pathway	0.0665
path:map00030	OG1432	Pentose phosphate pathway	0.0678
path:map00030	OG17082	Pentose phosphate pathway	0.2739
path:map00030	OG1667	Pentose phosphate pathway	0.0941
path:map00030	OG11517	Pentose phosphate pathway	0.1283
path:map00030	OG2571	Pentose phosphate pathway	0.1261
path:map00030	OG2007	Pentose phosphate pathway	0.1183
path:map00030	OG2968	Pentose phosphate pathway	0.0461
path:map00030	OG1556	Pentose phosphate pathway	0.0513
path:map00190	OG7803	Oxidative phosphorylation	0.2349
path:map00190	OG4198	Oxidative phosphorylation	0.2263
path:map00190	OG2006	Oxidative phosphorylation	0.186
path:map00190	OG4375	Oxidative phosphorylation	0.0511
path:map00190	OG4423	Oxidative phosphorylation	0.03655
path:map00190	OG4346	Oxidative phosphorylation	0.228
path:map00190	OG4316	Oxidative phosphorylation	0.2262
path:map00190	OG6974	Oxidative phosphorylation	0.0829
path:map00190	OG1275	Oxidative phosphorylation	0.058
path:map00190	OG4649	Oxidative phosphorylation	0.15
path:map00190	OG2004	Oxidative phosphorylation	0.0892
path:map00190	OG4552	Oxidative phosphorylation	0.2412
path:map00190	OG10505	Oxidative phosphorylation	0.0816
path:map00190	OG4445	Oxidative phosphorylation	0.1797
path:map00190	OG3208	Oxidative phosphorylation	0.1491
path:map00190	OG3487	Oxidative phosphorylation	0.122
path:map00190	OG4487	Oxidative phosphorylation	0.1094
path:map00190	OG3378	Oxidative phosphorylation	0.20125
path:map00190	OG1533	Oxidative phosphorylation	0.0798
path:map00190	OG3505	Oxidative phosphorylation	0.191
path:map00190	OG4469	Oxidative phosphorylation	0.1285
path:map00190	OG4744	Oxidative phosphorylation	0.1933
path:map00190	OG1656	Oxidative phosphorylation	0.0426
path:map00190	OG3958	Oxidative phosphorylation	0.27905
path:map00190	OG4360	Oxidative phosphorylation	0.2177
path:map00190	OG3747	Oxidative phosphorylation	0.1979
path:map00190	OG4447	Oxidative phosphorylation	0.0396
path:map00190	OG2248	Oxidative phosphorylation	0.0513
path:map00190	OG2132	Oxidative phosphorylation	0.1287
path:map00190	OG3794	Oxidative phosphorylation	0.1698
path:map00190	OG3923	Oxidative phosphorylation	0.1522
path:map00190	OG4770	Oxidative phosphorylation	0.166
path:map00190	OG4617	Oxidative phosphorylation	0.0904
path:map00190	OG4444	Oxidative phosphorylation	0.0523
path:map00190	OG5131	Oxidative phosphorylation	0.2038
path:map00190	OG2701	Oxidative phosphorylation	0.2343
path:map00190	OG2402	Oxidative phosphorylation	0.2057
path:map00190	OG6136	Oxidative phosphorylation	0.0798
path:map00190	OG7988	Oxidative phosphorylation	0.0951
path:map00190	OG4619	Oxidative phosphorylation	0.1692
path:map00190	OG2704	Oxidative phosphorylation	0.0475
path:map00190	OG7984	Oxidative phosphorylation	0.2202
path:map00190	OG1287	Oxidative phosphorylation	0.1315
path:map00190	OG1802	Oxidative phosphorylation	0.05
path:map00190	OG4856	Oxidative phosphorylation	0.1558
path:map00190	OG4150	Oxidative phosphorylation	0.2826
path:map00190	OG1449	Oxidative phosphorylation	0.0448
path:map00190	OG4521	Oxidative phosphorylation	0.1763
path:map00190	OG14021	Oxidative phosphorylation	0.14115
path:map00190	OG2332	Oxidative phosphorylation	0.0185
path:map00190	OG5314	Oxidative phosphorylation	0.1171
path:map00190	OG10913	Oxidative phosphorylation	0.1515
path:map00190	OG4768	Oxidative phosphorylation	0.1602
path:map00190	OG2714	Oxidative phosphorylation	0.0473
path:map00190	OG6595	Oxidative phosphorylation	0.1445
path:map00190	OG13918	Oxidative phosphorylation	0.17
path:map00190	OG3546	Oxidative phosphorylation	0.0594
path:map00190	OG4767	Oxidative phosphorylation	0.07755
path:map00190	OG4555	Oxidative phosphorylation	0.1998
path:map00190	OG2112	Oxidative phosphorylation	0.2211
path:map00190	OG4751	Oxidative phosphorylation	0.1554
path:map00190	OG4801	Oxidative phosphorylation	0.1773
path:map00190	OG2469	Oxidative phosphorylation	0.2089
path:map00190	OG1842	Oxidative phosphorylation	0.1059
path:map00190	OG4118	Oxidative phosphorylation	0.2672
path:map00190	OG2820	Oxidative phosphorylation	0.3921
path:map00190	OG4785	Oxidative phosphorylation	0.16935
path:map00190	OG4068	Oxidative phosphorylation	0.1228
path:map00190	OG2644	Oxidative phosphorylation	0.1798
path:map00190	OG4532	Oxidative phosphorylation	0.0722
path:map00190	OG2635	Oxidative phosphorylation	0.0461
path:map00190	OG17051	Oxidative phosphorylation	0.1823
path:map00190	OG3460	Oxidative phosphorylation	0.12
path:map00190	OG4352	Oxidative phosphorylation	0.1186
path:map00190	OG4357	Oxidative phosphorylation	0.1884
path:map00190	OG3575	Oxidative phosphorylation	0.0787
path:map00190	OG5657	Oxidative phosphorylation	0.0899
path:map00190	OG2367	Oxidative phosphorylation	0.0546
path:map00190	OG2101	Oxidative phosphorylation	0.1428
path:map00010	OG8262	Glycolysis / Gluconeogenesis	0.06545
path:map00010	OG7559	Glycolysis / Gluconeogenesis	0.17
path:map00010	OG1208	Glycolysis / Gluconeogenesis	0.11385
path:map00010	OG1424	Glycolysis / Gluconeogenesis	0.0993
path:map00010	OG6005	Glycolysis / Gluconeogenesis	0.0726
path:map00010	OG13755	Glycolysis / Gluconeogenesis	0.2205
path:map00010	OG6499	Glycolysis / Gluconeogenesis	0.08525
path:map00010	OG1521	Glycolysis / Gluconeogenesis	0.1017
path:map00010	OG7311	Glycolysis / Gluconeogenesis	0.2739
path:map00010	OG1629	Glycolysis / Gluconeogenesis	0.0982
path:map00010	OG1145	Glycolysis / Gluconeogenesis	0.09955
path:map00010	OG2321	Glycolysis / Gluconeogenesis	0.1656
path:map00010	OG12955	Glycolysis / Gluconeogenesis	0.2832
path:map00010	OG5134	Glycolysis / Gluconeogenesis	0.09165
path:map00010	OG1193	Glycolysis / Gluconeogenesis	0.0746
path:map00010	OG16044	Glycolysis / Gluconeogenesis	0.208
path:map00010	OG1299	Glycolysis / Gluconeogenesis	0.1723
path:map00010	OG5541	Glycolysis / Gluconeogenesis	0.1189
path:map00010	OG2794	Glycolysis / Gluconeogenesis	0.0924
path:map00010	OG1411	Glycolysis / Gluconeogenesis	0.18275
path:map00010	OG11065	Glycolysis / Gluconeogenesis	0.0647
path:map00010	OG3645	Glycolysis / Gluconeogenesis	0.3174
path:map00010	OG5722	Glycolysis / Gluconeogenesis	0.32395
path:map00010	OG2038	Glycolysis / Gluconeogenesis	0.105
path:map00010	OG8235	Glycolysis / Gluconeogenesis	0.2832
path:map00010	OG9143	Glycolysis / Gluconeogenesis	0.2699
path:map00010	OG1815	Glycolysis / Gluconeogenesis	0.04375
path:map00010	OG10864	Glycolysis / Gluconeogenesis	0.14775
path:map00010	OG1329	Glycolysis / Gluconeogenesis	0.07865
path:map00010	OG11021	Glycolysis / Gluconeogenesis	0.1015
path:map00010	OG1302	Glycolysis / Gluconeogenesis	0.0665
path:map00010	OG1432	Glycolysis / Gluconeogenesis	0.0678
path:map00010	OG12630	Glycolysis / Gluconeogenesis	0.3534
path:map00010	OG2197	Glycolysis / Gluconeogenesis	0.1883
path:map00010	OG16336	Glycolysis / Gluconeogenesis	0.3397
path:map00010	OG10227	Glycolysis / Gluconeogenesis	0.1029
path:map00010	OG8859	Glycolysis / Gluconeogenesis	0.0549
path:map00010	OG12376	Glycolysis / Gluconeogenesis	0.1136
path:map00010	OG11555	Glycolysis / Gluconeogenesis	0.2063
path:map00010	OG13920	Glycolysis / Gluconeogenesis	0.0455
path:map00010	OG1959	Glycolysis / Gluconeogenesis	0.0868
path:map00010	OG2571	Glycolysis / Gluconeogenesis	0.1261
path:map00010	OG5046	Glycolysis / Gluconeogenesis	0.1814
path:map00010	OG2071	Glycolysis / Gluconeogenesis	0.1258
path:map00010	OG2807	Glycolysis / Gluconeogenesis	0.0721
path:map00010	OG1881	Glycolysis / Gluconeogenesis	0.04755
path:map00010	OG16416	Glycolysis / Gluconeogenesis	0.1037
path:map00010	OG17660	Glycolysis / Gluconeogenesis	0.1473
path:map00020	OG4173	Citrate cycle (TCA cycle)	0.1323
path:map00020	OG1275	Citrate cycle (TCA cycle)	0.058
path:map00020	OG1313	Citrate cycle (TCA cycle)	0.0684
path:map00020	OG2677	Citrate cycle (TCA cycle)	0.08785
path:map00020	OG1924	Citrate cycle (TCA cycle)	0.0831
path:map00020	OG11949	Citrate cycle (TCA cycle)	0.031
path:map00020	OG1629	Citrate cycle (TCA cycle)	0.0982
path:map00020	OG6574	Citrate cycle (TCA cycle)	0.17485
path:map00020	OG2704	Citrate cycle (TCA cycle)	0.0475
path:map00020	OG1287	Citrate cycle (TCA cycle)	0.1315
path:map00020	OG5327	Citrate cycle (TCA cycle)	0.1074
path:map00020	OG1835	Citrate cycle (TCA cycle)	0.1273
path:map00020	OG2112	Citrate cycle (TCA cycle)	0.2211
path:map00020	OG1696	Citrate cycle (TCA cycle)	0.066
path:map00020	OG1416	Citrate cycle (TCA cycle)	0.0727
path:map00020	OG4605	Citrate cycle (TCA cycle)	0.1711
path:map00020	OG1786	Citrate cycle (TCA cycle)	0.0607
path:map00020	OG1218	Citrate cycle (TCA cycle)	0.0667
path:map00020	OG1959	Citrate cycle (TCA cycle)	0.0868
path:map00020	OG2409	Citrate cycle (TCA cycle)	0.1325
path:map00020	OG1585	Citrate cycle (TCA cycle)	0.0592
path:map00020	OG6700	Citrate cycle (TCA cycle)	0.0527
path:map00020	OG2071	Citrate cycle (TCA cycle)	0.1258
path:map00020	OG2807	Citrate cycle (TCA cycle)	0.0721
path:map00020	OG1881	Citrate cycle (TCA cycle)	0.04755
path:map00020	OG6408	Citrate cycle (TCA cycle)	0.0783
path:map00020	OG17660	Citrate cycle (TCA cycle)	0.1473
path:map01200	OG4173	Carbon metabolism	0.1323
path:map01200	OG7091	Carbon metabolism	0.3224
path:map01200	OG2495	Carbon metabolism	0.08335
path:map01200	OG5495	Carbon metabolism	0.1517
path:map01200	OG1375	Carbon metabolism	0.0747
path:map01200	OG1650	Carbon metabolism	0.09685
path:map01200	OG1944	Carbon metabolism	0.0692
path:map01200	OG1208	Carbon metabolism	0.11385
path:map01200	OG1275	Carbon metabolism	0.058
path:map01200	OG1313	Carbon metabolism	0.0684
path:map01200	OG2246	Carbon metabolism	0.1521
path:map01200	OG2588	Carbon metabolism	0.0822
path:map01200	OG1264	Carbon metabolism	0.1299
path:map01200	OG2677	Carbon metabolism	0.08785
path:map01200	OG1333	Carbon metabolism	0.0763
path:map01200	OG1170	Carbon metabolism	0.0799
path:map01200	OG2099	Carbon metabolism	0.1006
path:map01200	OG4581	Carbon metabolism	0.1396
path:map01200	OG1424	Carbon metabolism	0.0993
path:map01200	OG1924	Carbon metabolism	0.0831
path:map01200	OG6005	Carbon metabolism	0.0726
path:map01200	OG2411	Carbon metabolism	0.112
path:map01200	OG13755	Carbon metabolism	0.2205
path:map01200	OG1764	Carbon metabolism	0.155
path:map01200	OG5612	Carbon metabolism	0.1979
path:map01200	OG1788	Carbon metabolism	0.1045
path:map01200	OG1406	Carbon metabolism	0.1383
path:map01200	OG6499	Carbon metabolism	0.08525
path:map01200	OG1521	Carbon metabolism	0.1017
path:map01200	OG11949	Carbon metabolism	0.031
path:map01200	OG1629	Carbon metabolism	0.0982
path:map01200	OG1145	Carbon metabolism	0.09955
path:map01200	OG13838	Carbon metabolism	0.0937
path:map01200	OG3840	Carbon metabolism	0.0982
path:map01200	OG4171	Carbon metabolism	0.163
path:map01200	OG1433	Carbon metabolism	0.0801
path:map01200	OG7235	Carbon metabolism	0.1393
path:map01200	OG2651	Carbon metabolism	0.1058
path:map01200	OG6574	Carbon metabolism	0.17485
path:map01200	OG1193	Carbon metabolism	0.0746
path:map01200	OG1897	Carbon metabolism	0.1318
path:map01200	OG1299	Carbon metabolism	0.1723
path:map01200	OG2794	Carbon metabolism	0.0924
path:map01200	OG2704	Carbon metabolism	0.0475
path:map01200	OG3645	Carbon metabolism	0.3174
path:map01200	OG1287	Carbon metabolism	0.1315
path:map01200	OG2161	Carbon metabolism	0.115
path:map01200	OG6253	Carbon metabolism	0.0322
path:map01200	OG4079	Carbon metabolism	0.1973
path:map01200	OG2038	Carbon metabolism	0.105
path:map01200	OG5327	Carbon metabolism	0.1074
path:map01200	OG9143	Carbon metabolism	0.2699
path:map01200	OG3443	Carbon metabolism	0.1717
path:map01200	OG1815	Carbon metabolism	0.04375
path:map01200	OG5170	Carbon metabolism	0.13115
path:map01200	OG17416	Carbon metabolism	0.0884
path:map01200	OG3991	Carbon metabolism	0.2033
path:map01200	OG1835	Carbon metabolism	0.1273
path:map01200	OG2112	Carbon metabolism	0.2211
path:map01200	OG2227	Carbon metabolism	0.0931
path:map01200	OG1696	Carbon metabolism	0.066
path:map01200	OG3525	Carbon metabolism	0.2323
path:map01200	OG1416	Carbon metabolism	0.0727
path:map01200	OG3470	Carbon metabolism	0.1438
path:map01200	OG1329	Carbon metabolism	0.07865
path:map01200	OG4605	Carbon metabolism	0.1711
path:map01200	OG16237	Carbon metabolism	0.0713
path:map01200	OG18147	Carbon metabolism	0.4243
path:map01200	OG3429	Carbon metabolism	0.1773
path:map01200	OG1488	Carbon metabolism	0.0802
path:map01200	OG5032	Carbon metabolism	0.0574
path:map01200	OG8524	Carbon metabolism	0.17395
path:map01200	OG1432	Carbon metabolism	0.0678
path:map01200	OG17082	Carbon metabolism	0.2739
path:map01200	OG10650	Carbon metabolism	0.2345
path:map01200	OG2197	Carbon metabolism	0.1883
path:map01200	OG1667	Carbon metabolism	0.0941
path:map01200	OG11517	Carbon metabolism	0.1283
path:map01200	OG10227	Carbon metabolism	0.1029
path:map01200	OG8859	Carbon metabolism	0.0549
path:map01200	OG3336	Carbon metabolism	0.1558
path:map01200	OG1786	Carbon metabolism	0.0607
path:map01200	OG1218	Carbon metabolism	0.0667
path:map01200	OG4536	Carbon metabolism	0.1478
path:map01200	OG13920	Carbon metabolism	0.0455
path:map01200	OG5668	Carbon metabolism	0.14165
path:map01200	OG1959	Carbon metabolism	0.0868
path:map01200	OG2409	Carbon metabolism	0.1325
path:map01200	OG5046	Carbon metabolism	0.1814
path:map01200	OG1585	Carbon metabolism	0.0592
path:map01200	OG2071	Carbon metabolism	0.1258
path:map01200	OG3047	Carbon metabolism	0.2212
path:map01200	OG2807	Carbon metabolism	0.0721
path:map01200	OG1881	Carbon metabolism	0.04755
path:map01200	OG16416	Carbon metabolism	0.1037
path:map01200	OG6142	Carbon metabolism	0.1301
path:map01200	OG2007	Carbon metabolism	0.1183
path:map01200	OG2968	Carbon metabolism	0.0461
path:map01200	OG6742	Carbon metabolism	0.12525
path:map01200	OG1556	Carbon metabolism	0.0513
path:map01200	OG16298	Carbon metabolism	0.0854
path:map01200	OG17660	Carbon metabolism	0.1473
path:map01040	OG12195	Biosynthesis of unsaturated fatty acids	0.2492
path:map01040	OG4959	Biosynthesis of unsaturated fatty acids	0.1501
path:map01040	OG5530	Biosynthesis of unsaturated fatty acids	0.055
path:map01040	OG5631	Biosynthesis of unsaturated fatty acids	0.2177
path:map01040	OG14739	Biosynthesis of unsaturated fatty acids	0.1449
path:map01040	OG4250	Biosynthesis of unsaturated fatty acids	0.1924
path:map01040	OG16266	Biosynthesis of unsaturated fatty acids	0.0371
path:map01040	OG5636	Biosynthesis of unsaturated fatty acids	0.454
path:map01040	OG1364	Biosynthesis of unsaturated fatty acids	0.1013
path:map01040	OG1180	Biosynthesis of unsaturated fatty acids	0.164
path:map01040	OG6053	Biosynthesis of unsaturated fatty acids	0.1217
path:map01110	OG1516	Biosynthesis of secondary metabolites	0.035
path:map01110	OG4173	Biosynthesis of secondary metabolites	0.1323
path:map01110	OG7091	Biosynthesis of secondary metabolites	0.3224
path:map01110	OG8262	Biosynthesis of secondary metabolites	0.06545
path:map01110	OG2465	Biosynthesis of secondary metabolites	0.0838
path:map01110	OG3001	Biosynthesis of secondary metabolites	0.2232
path:map01110	OG5495	Biosynthesis of secondary metabolites	0.1517
path:map01110	OG1375	Biosynthesis of secondary metabolites	0.0747
path:map01110	OG1525	Biosynthesis of secondary metabolites	0.06365
path:map01110	OG16304	Biosynthesis of secondary metabolites	0.30725
path:map01110	OG1617	Biosynthesis of secondary metabolites	0.11685
path:map01110	OG7559	Biosynthesis of secondary metabolites	0.17
path:map01110	OG2498	Biosynthesis of secondary metabolites	0.1309
path:map01110	OG1650	Biosynthesis of secondary metabolites	0.09685
path:map01110	OG2783	Biosynthesis of secondary metabolites	0.162
path:map01110	OG2629	Biosynthesis of secondary metabolites	0.1407
path:map01110	OG3413	Biosynthesis of secondary metabolites	0.2295
path:map01110	OG1944	Biosynthesis of secondary metabolites	0.0692
path:map01110	OG1208	Biosynthesis of secondary metabolites	0.11385
path:map01110	OG1275	Biosynthesis of secondary metabolites	0.058
path:map01110	OG2588	Biosynthesis of secondary metabolites	0.0822
path:map01110	OG3557	Biosynthesis of secondary metabolites	0.10745
path:map01110	OG2123	Biosynthesis of secondary metabolites	0.0966
path:map01110	OG1451	Biosynthesis of secondary metabolites	0.1136
path:map01110	OG8891	Biosynthesis of secondary metabolites	0.3251
path:map01110	OG1214	Biosynthesis of secondary metabolites	0.1186
path:map01110	OG1589	Biosynthesis of secondary metabolites	0.0865
path:map01110	OG6233	Biosynthesis of secondary metabolites	0.1098
path:map01110	OG9375	Biosynthesis of secondary metabolites	0.2447
path:map01110	OG3069	Biosynthesis of secondary metabolites	0.0985
path:map01110	OG4959	Biosynthesis of secondary metabolites	0.1501
path:map01110	OG2677	Biosynthesis of secondary metabolites	0.08785
path:map01110	OG9791	Biosynthesis of secondary metabolites	0.19815
path:map01110	OG3679	Biosynthesis of secondary metabolites	0.2027
path:map01110	OG13243	Biosynthesis of secondary metabolites	0.15185
path:map01110	OG4580	Biosynthesis of secondary metabolites	0.10195
path:map01110	OG1333	Biosynthesis of secondary metabolites	0.0763
path:map01110	OG1170	Biosynthesis of secondary metabolites	0.0799
path:map01110	OG2099	Biosynthesis of secondary metabolites	0.1006
path:map01110	OG1355	Biosynthesis of secondary metabolites	0.0841
path:map01110	OG1424	Biosynthesis of secondary metabolites	0.0993
path:map01110	OG2864	Biosynthesis of secondary metabolites	0.1536
path:map01110	OG15632	Biosynthesis of secondary metabolites	0.17455
path:map01110	OG7605	Biosynthesis of secondary metabolites	0.15155
path:map01110	OG1115	Biosynthesis of secondary metabolites	0.0705
path:map01110	OG1924	Biosynthesis of secondary metabolites	0.0831
path:map01110	OG6005	Biosynthesis of secondary metabolites	0.0726
path:map01110	OG13982	Biosynthesis of secondary metabolites	0.12715
path:map01110	OG1388	Biosynthesis of secondary metabolites	0.0655
path:map01110	OG2411	Biosynthesis of secondary metabolites	0.112
path:map01110	OG3018	Biosynthesis of secondary metabolites	0.2216
path:map01110	OG2369	Biosynthesis of secondary metabolites	0.15745
path:map01110	OG6844	Biosynthesis of secondary metabolites	0.1874
path:map01110	OG1935	Biosynthesis of secondary metabolites	0.1176
path:map01110	OG2684	Biosynthesis of secondary metabolites	0.1259
path:map01110	OG1390	Biosynthesis of secondary metabolites	0.07665
path:map01110	OG3639	Biosynthesis of secondary metabolites	0.1579
path:map01110	OG13755	Biosynthesis of secondary metabolites	0.2205
path:map01110	OG10767	Biosynthesis of secondary metabolites	0.317
path:map01110	OG1569	Biosynthesis of secondary metabolites	0.0758
path:map01110	OG4564	Biosynthesis of secondary metabolites	0.16765
path:map01110	OG1714	Biosynthesis of secondary metabolites	0.0771
path:map01110	OG10457	Biosynthesis of secondary metabolites	0.2099
path:map01110	OG1764	Biosynthesis of secondary metabolites	0.155
path:map01110	OG14588	Biosynthesis of secondary metabolites	0.1933
path:map01110	OG2348	Biosynthesis of secondary metabolites	0.0461
path:map01110	OG1883	Biosynthesis of secondary metabolites	0.0901
path:map01110	OG1565	Biosynthesis of secondary metabolites	0.0317
path:map01110	OG8720	Biosynthesis of secondary metabolites	0.0759
path:map01110	OG1788	Biosynthesis of secondary metabolites	0.1045
path:map01110	OG1915	Biosynthesis of secondary metabolites	0.0598
path:map01110	OG4372	Biosynthesis of secondary metabolites	0.0712
path:map01110	OG1710	Biosynthesis of secondary metabolites	0.0621
path:map01110	OG2173	Biosynthesis of secondary metabolites	0.1907
path:map01110	OG2394	Biosynthesis of secondary metabolites	0.07355
path:map01110	OG3837	Biosynthesis of secondary metabolites	0.0735
path:map01110	OG6499	Biosynthesis of secondary metabolites	0.08525
path:map01110	OG1521	Biosynthesis of secondary metabolites	0.1017
path:map01110	OG2228	Biosynthesis of secondary metabolites	0.1698
path:map01110	OG3074	Biosynthesis of secondary metabolites	0.0377
path:map01110	OG11949	Biosynthesis of secondary metabolites	0.031
path:map01110	OG9123	Biosynthesis of secondary metabolites	0.2268
path:map01110	OG7311	Biosynthesis of secondary metabolites	0.2739
path:map01110	OG7555	Biosynthesis of secondary metabolites	0.1576
path:map01110	OG1629	Biosynthesis of secondary metabolites	0.0982
path:map01110	OG1145	Biosynthesis of secondary metabolites	0.09955
path:map01110	OG3108	Biosynthesis of secondary metabolites	0.1032
path:map01110	OG2053	Biosynthesis of secondary metabolites	0.09475
path:map01110	OG3120	Biosynthesis of secondary metabolites	0.1027
path:map01110	OG2537	Biosynthesis of secondary metabolites	0.08255
path:map01110	OG6635	Biosynthesis of secondary metabolites	0.05575
path:map01110	OG5464	Biosynthesis of secondary metabolites	0.0949
path:map01110	OG13838	Biosynthesis of secondary metabolites	0.0937
path:map01110	OG4665	Biosynthesis of secondary metabolites	0.09575
path:map01110	OG1625	Biosynthesis of secondary metabolites	0.0136
path:map01110	OG4437	Biosynthesis of secondary metabolites	0.1287
path:map01110	OG3840	Biosynthesis of secondary metabolites	0.0982
path:map01110	OG4645	Biosynthesis of secondary metabolites	0.155
path:map01110	OG11605	Biosynthesis of secondary metabolites	0.3966
path:map01110	OG4171	Biosynthesis of secondary metabolites	0.163
path:map01110	OG7235	Biosynthesis of secondary metabolites	0.1393
path:map01110	OG5729	Biosynthesis of secondary metabolites	0.0915
path:map01110	OG13754	Biosynthesis of secondary metabolites	0.15515
path:map01110	OG5118	Biosynthesis of secondary metabolites	0.1833
path:map01110	OG1825	Biosynthesis of secondary metabolites	0.1127
path:map01110	OG2321	Biosynthesis of secondary metabolites	0.1656
path:map01110	OG1621	Biosynthesis of secondary metabolites	0.1144
path:map01110	OG2235	Biosynthesis of secondary metabolites	0.19315
path:map01110	OG2651	Biosynthesis of secondary metabolites	0.1058
path:map01110	OG13874	Biosynthesis of secondary metabolites	0.1322
path:map01110	OG6574	Biosynthesis of secondary metabolites	0.17485
path:map01110	OG12955	Biosynthesis of secondary metabolites	0.2832
path:map01110	OG1446	Biosynthesis of secondary metabolites	0.0626
path:map01110	OG5134	Biosynthesis of secondary metabolites	0.09165
path:map01110	OG1377	Biosynthesis of secondary metabolites	0.1037
path:map01110	OG1193	Biosynthesis of secondary metabolites	0.0746
path:map01110	OG4061	Biosynthesis of secondary metabolites	0.1932
path:map01110	OG3445	Biosynthesis of secondary metabolites	0.1706
path:map01110	OG1897	Biosynthesis of secondary metabolites	0.1318
path:map01110	OG2854	Biosynthesis of secondary metabolites	0.1242
path:map01110	OG16044	Biosynthesis of secondary metabolites	0.208
path:map01110	OG3786	Biosynthesis of secondary metabolites	0.2205
path:map01110	OG3874	Biosynthesis of secondary metabolites	0.2185
path:map01110	OG1299	Biosynthesis of secondary metabolites	0.1723
path:map01110	OG2458	Biosynthesis of secondary metabolites	0.1291
path:map01110	OG5541	Biosynthesis of secondary metabolites	0.1189
path:map01110	OG1622	Biosynthesis of secondary metabolites	0.0299
path:map01110	OG2794	Biosynthesis of secondary metabolites	0.0924
path:map01110	OG1411	Biosynthesis of secondary metabolites	0.18275
path:map01110	OG2704	Biosynthesis of secondary metabolites	0.0475
path:map01110	OG4042	Biosynthesis of secondary metabolites	0.0534
path:map01110	OG11065	Biosynthesis of secondary metabolites	0.0647
path:map01110	OG3645	Biosynthesis of secondary metabolites	0.3174
path:map01110	OG1287	Biosynthesis of secondary metabolites	0.1315
path:map01110	OG2028	Biosynthesis of secondary metabolites	0.0742
path:map01110	OG8520	Biosynthesis of secondary metabolites	0.15795
path:map01110	OG1210	Biosynthesis of secondary metabolites	0.1089
path:map01110	OG5722	Biosynthesis of secondary metabolites	0.32395
path:map01110	OG2161	Biosynthesis of secondary metabolites	0.115
path:map01110	OG6253	Biosynthesis of secondary metabolites	0.0322
path:map01110	OG3207	Biosynthesis of secondary metabolites	0.1598
path:map01110	OG16066	Biosynthesis of secondary metabolites	0.1441
path:map01110	OG4079	Biosynthesis of secondary metabolites	0.1973
path:map01110	OG1767	Biosynthesis of secondary metabolites	0.0841
path:map01110	OG4398	Biosynthesis of secondary metabolites	0.0944
path:map01110	OG4010	Biosynthesis of secondary metabolites	0.1213
path:map01110	OG2038	Biosynthesis of secondary metabolites	0.105
path:map01110	OG2930	Biosynthesis of secondary metabolites	0.086
path:map01110	OG2218	Biosynthesis of secondary metabolites	0.097
path:map01110	OG5916	Biosynthesis of secondary metabolites	0.2491
path:map01110	OG8235	Biosynthesis of secondary metabolites	0.2832
path:map01110	OG1445	Biosynthesis of secondary metabolites	0.062
path:map01110	OG2156	Biosynthesis of secondary metabolites	0.0983
path:map01110	OG5327	Biosynthesis of secondary metabolites	0.1074
path:map01110	OG10463	Biosynthesis of secondary metabolites	0.33905
path:map01110	OG2903	Biosynthesis of secondary metabolites	0.13145
path:map01110	OG12690	Biosynthesis of secondary metabolites	0.25715
path:map01110	OG9143	Biosynthesis of secondary metabolites	0.2699
path:map01110	OG16266	Biosynthesis of secondary metabolites	0.0371
path:map01110	OG7606	Biosynthesis of secondary metabolites	0.10935
path:map01110	OG13597	Biosynthesis of secondary metabolites	0.1921
path:map01110	OG2061	Biosynthesis of secondary metabolites	0.09305
path:map01110	OG3043	Biosynthesis of secondary metabolites	0.1464
path:map01110	OG2200	Biosynthesis of secondary metabolites	0.1028
path:map01110	OG2936	Biosynthesis of secondary metabolites	0.1311
path:map01110	OG2062	Biosynthesis of secondary metabolites	0.1047
path:map01110	OG2032	Biosynthesis of secondary metabolites	0.0842
path:map01110	OG1815	Biosynthesis of secondary metabolites	0.04375
path:map01110	OG2057	Biosynthesis of secondary metabolites	0.1138
path:map01110	OG3856	Biosynthesis of secondary metabolites	0.2076
path:map01110	OG2552	Biosynthesis of secondary metabolites	0.1693
path:map01110	OG1904	Biosynthesis of secondary metabolites	0.0857
path:map01110	OG2740	Biosynthesis of secondary metabolites	0.0776
path:map01110	OG1512	Biosynthesis of secondary metabolites	0.1038
path:map01110	OG5031	Biosynthesis of secondary metabolites	0.3965
path:map01110	OG1360	Biosynthesis of secondary metabolites	0.14045
path:map01110	OG1603	Biosynthesis of secondary metabolites	0.0969
path:map01110	OG5170	Biosynthesis of secondary metabolites	0.13115
path:map01110	OG1966	Biosynthesis of secondary metabolites	0.1578
path:map01110	OG1322	Biosynthesis of secondary metabolites	0.0571
path:map01110	OG17416	Biosynthesis of secondary metabolites	0.0884
path:map01110	OG6842	Biosynthesis of secondary metabolites	0.0859
path:map01110	OG3774	Biosynthesis of secondary metabolites	0.1052
path:map01110	OG7271	Biosynthesis of secondary metabolites	0.1057
path:map01110	OG2752	Biosynthesis of secondary metabolites	0.0984
path:map01110	OG10864	Biosynthesis of secondary metabolites	0.14775
path:map01110	OG1659	Biosynthesis of secondary metabolites	0.0352
path:map01110	OG13539	Biosynthesis of secondary metabolites	0.42
path:map01110	OG2956	Biosynthesis of secondary metabolites	0.1007
path:map01110	OG3991	Biosynthesis of secondary metabolites	0.2033
path:map01110	OG1471	Biosynthesis of secondary metabolites	0.1399
path:map01110	OG6003	Biosynthesis of secondary metabolites	0.0343
path:map01110	OG1835	Biosynthesis of secondary metabolites	0.1273
path:map01110	OG3065	Biosynthesis of secondary metabolites	0.1877
path:map01110	OG1695	Biosynthesis of secondary metabolites	0.1121
path:map01110	OG1774	Biosynthesis of secondary metabolites	0.0842
path:map01110	OG2112	Biosynthesis of secondary metabolites	0.2211
path:map01110	OG2227	Biosynthesis of secondary metabolites	0.0931
path:map01110	OG1696	Biosynthesis of secondary metabolites	0.066
path:map01110	OG2357	Biosynthesis of secondary metabolites	0.1015
path:map01110	OG8515	Biosynthesis of secondary metabolites	0.3218
path:map01110	OG1665	Biosynthesis of secondary metabolites	0.0765
path:map01110	OG2098	Biosynthesis of secondary metabolites	0.0996
path:map01110	OG3525	Biosynthesis of secondary metabolites	0.2323
path:map01110	OG1416	Biosynthesis of secondary metabolites	0.0727
path:map01110	OG5680	Biosynthesis of secondary metabolites	0.0977
path:map01110	OG3470	Biosynthesis of secondary metabolites	0.1438
path:map01110	OG2960	Biosynthesis of secondary metabolites	0.1304
path:map01110	OG1364	Biosynthesis of secondary metabolites	0.1013
path:map01110	OG11453	Biosynthesis of secondary metabolites	0.2424
path:map01110	OG1329	Biosynthesis of secondary metabolites	0.07865
path:map01110	OG4605	Biosynthesis of secondary metabolites	0.1711
path:map01110	OG2678	Biosynthesis of secondary metabolites	0.1918
path:map01110	OG16237	Biosynthesis of secondary metabolites	0.0713
path:map01110	OG11021	Biosynthesis of secondary metabolites	0.1015
path:map01110	OG2082	Biosynthesis of secondary metabolites	0.0806
path:map01110	OG18147	Biosynthesis of secondary metabolites	0.4243
path:map01110	OG10060	Biosynthesis of secondary metabolites	0.16815
path:map01110	OG3429	Biosynthesis of secondary metabolites	0.1773
path:map01110	OG8446	Biosynthesis of secondary metabolites	0.23185
path:map01110	OG10738	Biosynthesis of secondary metabolites	0.0718
path:map01110	OG1488	Biosynthesis of secondary metabolites	0.0802
path:map01110	OG2567	Biosynthesis of secondary metabolites	0.1938
path:map01110	OG3506	Biosynthesis of secondary metabolites	0.1082
path:map01110	OG5032	Biosynthesis of secondary metabolites	0.0574
path:map01110	OG1977	Biosynthesis of secondary metabolites	0.0769
path:map01110	OG1302	Biosynthesis of secondary metabolites	0.0665
path:map01110	OG13622	Biosynthesis of secondary metabolites	0.1996
path:map01110	OG1813	Biosynthesis of secondary metabolites	0.139
path:map01110	OG2453	Biosynthesis of secondary metabolites	0.0976
path:map01110	OG8524	Biosynthesis of secondary metabolites	0.17395
path:map01110	OG1432	Biosynthesis of secondary metabolites	0.0678
path:map01110	OG10614	Biosynthesis of secondary metabolites	0.109
path:map01110	OG17953	Biosynthesis of secondary metabolites	0.09675
path:map01110	OG17082	Biosynthesis of secondary metabolites	0.2739
path:map01110	OG3676	Biosynthesis of secondary metabolites	0.1154
path:map01110	OG2577	Biosynthesis of secondary metabolites	0.0882
path:map01110	OG12630	Biosynthesis of secondary metabolites	0.3534
path:map01110	OG2148	Biosynthesis of secondary metabolites	0.0532
path:map01110	OG2197	Biosynthesis of secondary metabolites	0.1883
path:map01110	OG1667	Biosynthesis of secondary metabolites	0.0941
path:map01110	OG5296	Biosynthesis of secondary metabolites	0.2079
path:map01110	OG16336	Biosynthesis of secondary metabolites	0.3397
path:map01110	OG11517	Biosynthesis of secondary metabolites	0.1283
path:map01110	OG10227	Biosynthesis of secondary metabolites	0.1029
path:map01110	OG8859	Biosynthesis of secondary metabolites	0.0549
path:map01110	OG12376	Biosynthesis of secondary metabolites	0.1136
path:map01110	OG1899	Biosynthesis of secondary metabolites	0.0834
path:map01110	OG3098	Biosynthesis of secondary metabolites	0.15835
path:map01110	OG2655	Biosynthesis of secondary metabolites	0.0342
path:map01110	OG3877	Biosynthesis of secondary metabolites	0.1394
path:map01110	OG3336	Biosynthesis of secondary metabolites	0.1558
path:map01110	OG1730	Biosynthesis of secondary metabolites	0.0869
path:map01110	OG4185	Biosynthesis of secondary metabolites	0.1377
path:map01110	OG1786	Biosynthesis of secondary metabolites	0.0607
path:map01110	OG11555	Biosynthesis of secondary metabolites	0.2063
path:map01110	OG1218	Biosynthesis of secondary metabolites	0.0667
path:map01110	OG2514	Biosynthesis of secondary metabolites	0.21855
path:map01110	OG2906	Biosynthesis of secondary metabolites	0.1478
path:map01110	OG8565	Biosynthesis of secondary metabolites	0.2554
path:map01110	OG2841	Biosynthesis of secondary metabolites	0.0686
path:map01110	OG3063	Biosynthesis of secondary metabolites	0.1233
path:map01110	OG1724	Biosynthesis of secondary metabolites	0.1
path:map01110	OG13920	Biosynthesis of secondary metabolites	0.0455
path:map01110	OG5668	Biosynthesis of secondary metabolites	0.14165
path:map01110	OG1180	Biosynthesis of secondary metabolites	0.164
path:map01110	OG3460	Biosynthesis of secondary metabolites	0.12
path:map01110	OG1933	Biosynthesis of secondary metabolites	0.1484
path:map01110	OG6053	Biosynthesis of secondary metabolites	0.1217
path:map01110	OG1819	Biosynthesis of secondary metabolites	0.0541
path:map01110	OG1959	Biosynthesis of secondary metabolites	0.0868
path:map01110	OG1281	Biosynthesis of secondary metabolites	0.1898
path:map01110	OG1685	Biosynthesis of secondary metabolites	0.0551
path:map01110	OG1273	Biosynthesis of secondary metabolites	0.2346
path:map01110	OG2113	Biosynthesis of secondary metabolites	0.1253
path:map01110	OG1675	Biosynthesis of secondary metabolites	0.0681
path:map01110	OG10271	Biosynthesis of secondary metabolites	0.09205
path:map01110	OG2409	Biosynthesis of secondary metabolites	0.1325
path:map01110	OG2645	Biosynthesis of secondary metabolites	0.1538
path:map01110	OG2571	Biosynthesis of secondary metabolites	0.1261
path:map01110	OG5046	Biosynthesis of secondary metabolites	0.1814
path:map01110	OG1585	Biosynthesis of secondary metabolites	0.0592
path:map01110	OG6700	Biosynthesis of secondary metabolites	0.0527
path:map01110	OG2071	Biosynthesis of secondary metabolites	0.1258
path:map01110	OG10425	Biosynthesis of secondary metabolites	0.3334
path:map01110	OG2807	Biosynthesis of secondary metabolites	0.0721
path:map01110	OG1943	Biosynthesis of secondary metabolites	0.074
path:map01110	OG10935	Biosynthesis of secondary metabolites	0.1825
path:map01110	OG1881	Biosynthesis of secondary metabolites	0.04755
path:map01110	OG16416	Biosynthesis of secondary metabolites	0.1037
path:map01110	OG2647	Biosynthesis of secondary metabolites	0.21635
path:map01110	OG6142	Biosynthesis of secondary metabolites	0.1301
path:map01110	OG6408	Biosynthesis of secondary metabolites	0.0783
path:map01110	OG6784	Biosynthesis of secondary metabolites	0.08815
path:map01110	OG1880	Biosynthesis of secondary metabolites	0.1
path:map01110	OG2007	Biosynthesis of secondary metabolites	0.1183
path:map01110	OG7557	Biosynthesis of secondary metabolites	0.0969
path:map01110	OG2968	Biosynthesis of secondary metabolites	0.0461
path:map01110	OG4644	Biosynthesis of secondary metabolites	0.1674
path:map01110	OG2101	Biosynthesis of secondary metabolites	0.1428
path:map01110	OG6742	Biosynthesis of secondary metabolites	0.12525
path:map01110	OG1556	Biosynthesis of secondary metabolites	0.0513
path:map01110	OG2238	Biosynthesis of secondary metabolites	0.176
path:map01110	OG5734	Biosynthesis of secondary metabolites	0.1128
path:map01110	OG17660	Biosynthesis of secondary metabolites	0.1473
path:map01110	OG1687	Biosynthesis of secondary metabolites	0.084
path:map01110	OG2347	Biosynthesis of secondary metabolites	0.1056
path:map01110	OG1810	Biosynthesis of secondary metabolites	0.1212
path:map01110	OG2882	Biosynthesis of secondary metabolites	0.2147
path:map01130	OG4173	Biosynthesis of antibiotics	0.1323
path:map01130	OG12195	Biosynthesis of antibiotics	0.2492
path:map01130	OG7091	Biosynthesis of antibiotics	0.3224
path:map01130	OG8262	Biosynthesis of antibiotics	0.06545
path:map01130	OG2465	Biosynthesis of antibiotics	0.0838
path:map01130	OG5495	Biosynthesis of antibiotics	0.1517
path:map01130	OG1375	Biosynthesis of antibiotics	0.0747
path:map01130	OG3115	Biosynthesis of antibiotics	0.1375
path:map01130	OG1525	Biosynthesis of antibiotics	0.06365
path:map01130	OG1617	Biosynthesis of antibiotics	0.11685
path:map01130	OG7559	Biosynthesis of antibiotics	0.17
path:map01130	OG2498	Biosynthesis of antibiotics	0.1309
path:map01130	OG1650	Biosynthesis of antibiotics	0.09685
path:map01130	OG2629	Biosynthesis of antibiotics	0.1407
path:map01130	OG3413	Biosynthesis of antibiotics	0.2295
path:map01130	OG1944	Biosynthesis of antibiotics	0.0692
path:map01130	OG1208	Biosynthesis of antibiotics	0.11385
path:map01130	OG1275	Biosynthesis of antibiotics	0.058
path:map01130	OG2588	Biosynthesis of antibiotics	0.0822
path:map01130	OG1451	Biosynthesis of antibiotics	0.1136
path:map01130	OG10184	Biosynthesis of antibiotics	0.06245
path:map01130	OG8891	Biosynthesis of antibiotics	0.3251
path:map01130	OG1589	Biosynthesis of antibiotics	0.0865
path:map01130	OG9375	Biosynthesis of antibiotics	0.2447
path:map01130	OG2852	Biosynthesis of antibiotics	0.1224
path:map01130	OG3006	Biosynthesis of antibiotics	0.06015
path:map01130	OG2677	Biosynthesis of antibiotics	0.08785
path:map01130	OG3679	Biosynthesis of antibiotics	0.2027
path:map01130	OG4580	Biosynthesis of antibiotics	0.10195
path:map01130	OG1333	Biosynthesis of antibiotics	0.0763
path:map01130	OG1355	Biosynthesis of antibiotics	0.0841
path:map01130	OG9129	Biosynthesis of antibiotics	0.1772
path:map01130	OG4581	Biosynthesis of antibiotics	0.1396
path:map01130	OG1424	Biosynthesis of antibiotics	0.0993
path:map01130	OG15632	Biosynthesis of antibiotics	0.17455
path:map01130	OG7605	Biosynthesis of antibiotics	0.15155
path:map01130	OG1924	Biosynthesis of antibiotics	0.0831
path:map01130	OG6005	Biosynthesis of antibiotics	0.0726
path:map01130	OG1388	Biosynthesis of antibiotics	0.0655
path:map01130	OG2411	Biosynthesis of antibiotics	0.112
path:map01130	OG1111	Biosynthesis of antibiotics	0.045
path:map01130	OG1935	Biosynthesis of antibiotics	0.1176
path:map01130	OG1390	Biosynthesis of antibiotics	0.07665
path:map01130	OG3639	Biosynthesis of antibiotics	0.1579
path:map01130	OG5530	Biosynthesis of antibiotics	0.055
path:map01130	OG13755	Biosynthesis of antibiotics	0.2205
path:map01130	OG1569	Biosynthesis of antibiotics	0.0758
path:map01130	OG4564	Biosynthesis of antibiotics	0.16765
path:map01130	OG1714	Biosynthesis of antibiotics	0.0771
path:map01130	OG4761	Biosynthesis of antibiotics	0.3658
path:map01130	OG5631	Biosynthesis of antibiotics	0.2177
path:map01130	OG1764	Biosynthesis of antibiotics	0.155
path:map01130	OG14588	Biosynthesis of antibiotics	0.1933
path:map01130	OG1883	Biosynthesis of antibiotics	0.0901
path:map01130	OG9894	Biosynthesis of antibiotics	0.3011
path:map01130	OG1565	Biosynthesis of antibiotics	0.0317
path:map01130	OG8720	Biosynthesis of antibiotics	0.0759
path:map01130	OG1788	Biosynthesis of antibiotics	0.1045
path:map01130	OG1710	Biosynthesis of antibiotics	0.0621
path:map01130	OG2173	Biosynthesis of antibiotics	0.1907
path:map01130	OG8448	Biosynthesis of antibiotics	0.17445
path:map01130	OG6499	Biosynthesis of antibiotics	0.08525
path:map01130	OG1521	Biosynthesis of antibiotics	0.1017
path:map01130	OG11949	Biosynthesis of antibiotics	0.031
path:map01130	OG7311	Biosynthesis of antibiotics	0.2739
path:map01130	OG3978	Biosynthesis of antibiotics	0.0899
path:map01130	OG7555	Biosynthesis of antibiotics	0.1576
path:map01130	OG1629	Biosynthesis of antibiotics	0.0982
path:map01130	OG1145	Biosynthesis of antibiotics	0.09955
path:map01130	OG3108	Biosynthesis of antibiotics	0.1032
path:map01130	OG6635	Biosynthesis of antibiotics	0.05575
path:map01130	OG5464	Biosynthesis of antibiotics	0.0949
path:map01130	OG13838	Biosynthesis of antibiotics	0.0937
path:map01130	OG4665	Biosynthesis of antibiotics	0.09575
path:map01130	OG2353	Biosynthesis of antibiotics	0.1039
path:map01130	OG4160	Biosynthesis of antibiotics	0.1834
path:map01130	OG3840	Biosynthesis of antibiotics	0.0982
path:map01130	OG4171	Biosynthesis of antibiotics	0.163
path:map01130	OG1433	Biosynthesis of antibiotics	0.0801
path:map01130	OG4016	Biosynthesis of antibiotics	0.1156
path:map01130	OG7235	Biosynthesis of antibiotics	0.1393
path:map01130	OG5118	Biosynthesis of antibiotics	0.1833
path:map01130	OG1825	Biosynthesis of antibiotics	0.1127
path:map01130	OG2321	Biosynthesis of antibiotics	0.1656
path:map01130	OG14739	Biosynthesis of antibiotics	0.1449
path:map01130	OG1621	Biosynthesis of antibiotics	0.1144
path:map01130	OG3551	Biosynthesis of antibiotics	0.1008
path:map01130	OG2651	Biosynthesis of antibiotics	0.1058
path:map01130	OG6574	Biosynthesis of antibiotics	0.17485
path:map01130	OG12955	Biosynthesis of antibiotics	0.2832
path:map01130	OG5134	Biosynthesis of antibiotics	0.09165
path:map01130	OG1377	Biosynthesis of antibiotics	0.1037
path:map01130	OG1193	Biosynthesis of antibiotics	0.0746
path:map01130	OG4061	Biosynthesis of antibiotics	0.1932
path:map01130	OG3445	Biosynthesis of antibiotics	0.1706
path:map01130	OG1897	Biosynthesis of antibiotics	0.1318
path:map01130	OG2854	Biosynthesis of antibiotics	0.1242
path:map01130	OG16044	Biosynthesis of antibiotics	0.208
path:map01130	OG3874	Biosynthesis of antibiotics	0.2185
path:map01130	OG1299	Biosynthesis of antibiotics	0.1723
path:map01130	OG2458	Biosynthesis of antibiotics	0.1291
path:map01130	OG5541	Biosynthesis of antibiotics	0.1189
path:map01130	OG1622	Biosynthesis of antibiotics	0.0299
path:map01130	OG2794	Biosynthesis of antibiotics	0.0924
path:map01130	OG1411	Biosynthesis of antibiotics	0.18275
path:map01130	OG2704	Biosynthesis of antibiotics	0.0475
path:map01130	OG11065	Biosynthesis of antibiotics	0.0647
path:map01130	OG1744	Biosynthesis of antibiotics	0.0411
path:map01130	OG3645	Biosynthesis of antibiotics	0.3174
path:map01130	OG1287	Biosynthesis of antibiotics	0.1315
path:map01130	OG2028	Biosynthesis of antibiotics	0.0742
path:map01130	OG8520	Biosynthesis of antibiotics	0.15795
path:map01130	OG1210	Biosynthesis of antibiotics	0.1089
path:map01130	OG5722	Biosynthesis of antibiotics	0.32395
path:map01130	OG2116	Biosynthesis of antibiotics	0.1313
path:map01130	OG1434	Biosynthesis of antibiotics	0.0704
path:map01130	OG2161	Biosynthesis of antibiotics	0.115
path:map01130	OG6253	Biosynthesis of antibiotics	0.0322
path:map01130	OG16066	Biosynthesis of antibiotics	0.1441
path:map01130	OG4079	Biosynthesis of antibiotics	0.1973
path:map01130	OG11143	Biosynthesis of antibiotics	0.1562
path:map01130	OG2038	Biosynthesis of antibiotics	0.105
path:map01130	OG2218	Biosynthesis of antibiotics	0.097
path:map01130	OG5916	Biosynthesis of antibiotics	0.2491
path:map01130	OG8235	Biosynthesis of antibiotics	0.2832
path:map01130	OG1445	Biosynthesis of antibiotics	0.062
path:map01130	OG2156	Biosynthesis of antibiotics	0.0983
path:map01130	OG1596	Biosynthesis of antibiotics	0.0596
path:map01130	OG5327	Biosynthesis of antibiotics	0.1074
path:map01130	OG10463	Biosynthesis of antibiotics	0.33905
path:map01130	OG12690	Biosynthesis of antibiotics	0.25715
path:map01130	OG9143	Biosynthesis of antibiotics	0.2699
path:map01130	OG4250	Biosynthesis of antibiotics	0.1924
path:map01130	OG7606	Biosynthesis of antibiotics	0.10935
path:map01130	OG13597	Biosynthesis of antibiotics	0.1921
path:map01130	OG1671	Biosynthesis of antibiotics	0.047
path:map01130	OG3043	Biosynthesis of antibiotics	0.1464
path:map01130	OG2365	Biosynthesis of antibiotics	0.1191
path:map01130	OG2200	Biosynthesis of antibiotics	0.1028
path:map01130	OG2936	Biosynthesis of antibiotics	0.1311
path:map01130	OG3443	Biosynthesis of antibiotics	0.1717
path:map01130	OG2032	Biosynthesis of antibiotics	0.0842
path:map01130	OG1815	Biosynthesis of antibiotics	0.04375
path:map01130	OG2746	Biosynthesis of antibiotics	0.0887
path:map01130	OG2552	Biosynthesis of antibiotics	0.1693
path:map01130	OG1904	Biosynthesis of antibiotics	0.0857
path:map01130	OG2740	Biosynthesis of antibiotics	0.0776
path:map01130	OG1360	Biosynthesis of antibiotics	0.14045
path:map01130	OG1322	Biosynthesis of antibiotics	0.0571
path:map01130	OG17416	Biosynthesis of antibiotics	0.0884
path:map01130	OG3774	Biosynthesis of antibiotics	0.1052
path:map01130	OG7271	Biosynthesis of antibiotics	0.1057
path:map01130	OG2752	Biosynthesis of antibiotics	0.0984
path:map01130	OG10864	Biosynthesis of antibiotics	0.14775
path:map01130	OG3991	Biosynthesis of antibiotics	0.2033
path:map01130	OG6290	Biosynthesis of antibiotics	0.2885
path:map01130	OG1835	Biosynthesis of antibiotics	0.1273
path:map01130	OG3065	Biosynthesis of antibiotics	0.1877
path:map01130	OG1774	Biosynthesis of antibiotics	0.0842
path:map01130	OG2112	Biosynthesis of antibiotics	0.2211
path:map01130	OG2227	Biosynthesis of antibiotics	0.0931
path:map01130	OG5636	Biosynthesis of antibiotics	0.454
path:map01130	OG1696	Biosynthesis of antibiotics	0.066
path:map01130	OG1665	Biosynthesis of antibiotics	0.0765
path:map01130	OG2098	Biosynthesis of antibiotics	0.0996
path:map01130	OG3525	Biosynthesis of antibiotics	0.2323
path:map01130	OG1416	Biosynthesis of antibiotics	0.0727
path:map01130	OG5680	Biosynthesis of antibiotics	0.0977
path:map01130	OG3470	Biosynthesis of antibiotics	0.1438
path:map01130	OG1364	Biosynthesis of antibiotics	0.1013
path:map01130	OG11453	Biosynthesis of antibiotics	0.2424
path:map01130	OG1329	Biosynthesis of antibiotics	0.07865
path:map01130	OG4605	Biosynthesis of antibiotics	0.1711
path:map01130	OG2678	Biosynthesis of antibiotics	0.1918
path:map01130	OG16237	Biosynthesis of antibiotics	0.0713
path:map01130	OG11021	Biosynthesis of antibiotics	0.1015
path:map01130	OG2082	Biosynthesis of antibiotics	0.0806
path:map01130	OG3429	Biosynthesis of antibiotics	0.1773
path:map01130	OG1357	Biosynthesis of antibiotics	0.0599
path:map01130	OG8446	Biosynthesis of antibiotics	0.23185
path:map01130	OG10738	Biosynthesis of antibiotics	0.0718
path:map01130	OG1488	Biosynthesis of antibiotics	0.0802
path:map01130	OG2567	Biosynthesis of antibiotics	0.1938
path:map01130	OG5032	Biosynthesis of antibiotics	0.0574
path:map01130	OG1302	Biosynthesis of antibiotics	0.0665
path:map01130	OG13622	Biosynthesis of antibiotics	0.1996
path:map01130	OG2453	Biosynthesis of antibiotics	0.0976
path:map01130	OG4266	Biosynthesis of antibiotics	0.15465
path:map01130	OG1432	Biosynthesis of antibiotics	0.0678
path:map01130	OG10614	Biosynthesis of antibiotics	0.109
path:map01130	OG17953	Biosynthesis of antibiotics	0.09675
path:map01130	OG17082	Biosynthesis of antibiotics	0.2739
path:map01130	OG3676	Biosynthesis of antibiotics	0.1154
path:map01130	OG2577	Biosynthesis of antibiotics	0.0882
path:map01130	OG12630	Biosynthesis of antibiotics	0.3534
path:map01130	OG2148	Biosynthesis of antibiotics	0.0532
path:map01130	OG2197	Biosynthesis of antibiotics	0.1883
path:map01130	OG1667	Biosynthesis of antibiotics	0.0941
path:map01130	OG16336	Biosynthesis of antibiotics	0.3397
path:map01130	OG3214	Biosynthesis of antibiotics	0.0971
path:map01130	OG11517	Biosynthesis of antibiotics	0.1283
path:map01130	OG10227	Biosynthesis of antibiotics	0.1029
path:map01130	OG8859	Biosynthesis of antibiotics	0.0549
path:map01130	OG12376	Biosynthesis of antibiotics	0.1136
path:map01130	OG3336	Biosynthesis of antibiotics	0.1558
path:map01130	OG1730	Biosynthesis of antibiotics	0.0869
path:map01130	OG1786	Biosynthesis of antibiotics	0.0607
path:map01130	OG11555	Biosynthesis of antibiotics	0.2063
path:map01130	OG1218	Biosynthesis of antibiotics	0.0667
path:map01130	OG2906	Biosynthesis of antibiotics	0.1478
path:map01130	OG3063	Biosynthesis of antibiotics	0.1233
path:map01130	OG1724	Biosynthesis of antibiotics	0.1
path:map01130	OG13920	Biosynthesis of antibiotics	0.0455
path:map01130	OG5668	Biosynthesis of antibiotics	0.14165
path:map01130	OG6053	Biosynthesis of antibiotics	0.1217
path:map01130	OG1819	Biosynthesis of antibiotics	0.0541
path:map01130	OG1959	Biosynthesis of antibiotics	0.0868
path:map01130	OG1685	Biosynthesis of antibiotics	0.0551
path:map01130	OG10271	Biosynthesis of antibiotics	0.09205
path:map01130	OG2409	Biosynthesis of antibiotics	0.1325
path:map01130	OG2571	Biosynthesis of antibiotics	0.1261
path:map01130	OG5046	Biosynthesis of antibiotics	0.1814
path:map01130	OG1585	Biosynthesis of antibiotics	0.0592
path:map01130	OG6700	Biosynthesis of antibiotics	0.0527
path:map01130	OG2071	Biosynthesis of antibiotics	0.1258
path:map01130	OG10425	Biosynthesis of antibiotics	0.3334
path:map01130	OG2807	Biosynthesis of antibiotics	0.0721
path:map01130	OG1943	Biosynthesis of antibiotics	0.074
path:map01130	OG10935	Biosynthesis of antibiotics	0.1825
path:map01130	OG1881	Biosynthesis of antibiotics	0.04755
path:map01130	OG16416	Biosynthesis of antibiotics	0.1037
path:map01130	OG6142	Biosynthesis of antibiotics	0.1301
path:map01130	OG6408	Biosynthesis of antibiotics	0.0783
path:map01130	OG6784	Biosynthesis of antibiotics	0.08815
path:map01130	OG1880	Biosynthesis of antibiotics	0.1
path:map01130	OG2007	Biosynthesis of antibiotics	0.1183
path:map01130	OG7557	Biosynthesis of antibiotics	0.0969
path:map01130	OG2968	Biosynthesis of antibiotics	0.0461
path:map01130	OG6742	Biosynthesis of antibiotics	0.12525
path:map01130	OG1556	Biosynthesis of antibiotics	0.0513
path:map01130	OG2238	Biosynthesis of antibiotics	0.176
path:map01130	OG17660	Biosynthesis of antibiotics	0.1473
path:map01130	OG2347	Biosynthesis of antibiotics	0.1056
path:map01130	OG1810	Biosynthesis of antibiotics	0.1212
path:map01130	OG6688	Biosynthesis of antibiotics	0.0824
path:map01230	OG1516	Biosynthesis of amino acids	0.035
path:map01230	OG7091	Biosynthesis of amino acids	0.3224
path:map01230	OG5495	Biosynthesis of amino acids	0.1517
path:map01230	OG1375	Biosynthesis of amino acids	0.0747
path:map01230	OG1525	Biosynthesis of amino acids	0.06365
path:map01230	OG1617	Biosynthesis of amino acids	0.11685
path:map01230	OG1650	Biosynthesis of amino acids	0.09685
path:map01230	OG3413	Biosynthesis of amino acids	0.2295
path:map01230	OG1944	Biosynthesis of amino acids	0.0692
path:map01230	OG1313	Biosynthesis of amino acids	0.0684
path:map01230	OG2588	Biosynthesis of amino acids	0.0822
path:map01230	OG3557	Biosynthesis of amino acids	0.10745
path:map01230	OG1451	Biosynthesis of amino acids	0.1136
path:map01230	OG10184	Biosynthesis of amino acids	0.06245
path:map01230	OG8891	Biosynthesis of amino acids	0.3251
path:map01230	OG1589	Biosynthesis of amino acids	0.0865
path:map01230	OG1264	Biosynthesis of amino acids	0.1299
path:map01230	OG2677	Biosynthesis of amino acids	0.08785
path:map01230	OG4581	Biosynthesis of amino acids	0.1396
path:map01230	OG1424	Biosynthesis of amino acids	0.0993
path:map01230	OG1115	Biosynthesis of amino acids	0.0705
path:map01230	OG6005	Biosynthesis of amino acids	0.0726
path:map01230	OG13982	Biosynthesis of amino acids	0.12715
path:map01230	OG1388	Biosynthesis of amino acids	0.0655
path:map01230	OG3018	Biosynthesis of amino acids	0.2216
path:map01230	OG1111	Biosynthesis of amino acids	0.045
path:map01230	OG1935	Biosynthesis of amino acids	0.1176
path:map01230	OG1537	Biosynthesis of amino acids	0.0508
path:map01230	OG1390	Biosynthesis of amino acids	0.07665
path:map01230	OG1569	Biosynthesis of amino acids	0.0758
path:map01230	OG4564	Biosynthesis of amino acids	0.16765
path:map01230	OG1714	Biosynthesis of amino acids	0.0771
path:map01230	OG10457	Biosynthesis of amino acids	0.2099
path:map01230	OG1764	Biosynthesis of amino acids	0.155
path:map01230	OG1883	Biosynthesis of amino acids	0.0901
path:map01230	OG1788	Biosynthesis of amino acids	0.1045
path:map01230	OG2173	Biosynthesis of amino acids	0.1907
path:map01230	OG3837	Biosynthesis of amino acids	0.0735
path:map01230	OG6499	Biosynthesis of amino acids	0.08525
path:map01230	OG11949	Biosynthesis of amino acids	0.031
path:map01230	OG3978	Biosynthesis of amino acids	0.0899
path:map01230	OG7555	Biosynthesis of amino acids	0.1576
path:map01230	OG1145	Biosynthesis of amino acids	0.09955
path:map01230	OG3108	Biosynthesis of amino acids	0.1032
path:map01230	OG3120	Biosynthesis of amino acids	0.1027
path:map01230	OG6635	Biosynthesis of amino acids	0.05575
path:map01230	OG5464	Biosynthesis of amino acids	0.0949
path:map01230	OG13838	Biosynthesis of amino acids	0.0937
path:map01230	OG4665	Biosynthesis of amino acids	0.09575
path:map01230	OG3840	Biosynthesis of amino acids	0.0982
path:map01230	OG1433	Biosynthesis of amino acids	0.0801
path:map01230	OG4016	Biosynthesis of amino acids	0.1156
path:map01230	OG7235	Biosynthesis of amino acids	0.1393
path:map01230	OG1621	Biosynthesis of amino acids	0.1144
path:map01230	OG2651	Biosynthesis of amino acids	0.1058
path:map01230	OG1377	Biosynthesis of amino acids	0.1037
path:map01230	OG1193	Biosynthesis of amino acids	0.0746
path:map01230	OG2854	Biosynthesis of amino acids	0.1242
path:map01230	OG3874	Biosynthesis of amino acids	0.2185
path:map01230	OG1299	Biosynthesis of amino acids	0.1723
path:map01230	OG2794	Biosynthesis of amino acids	0.0924
path:map01230	OG1744	Biosynthesis of amino acids	0.0411
path:map01230	OG2028	Biosynthesis of amino acids	0.0742
path:map01230	OG1210	Biosynthesis of amino acids	0.1089
path:map01230	OG2161	Biosynthesis of amino acids	0.115
path:map01230	OG2930	Biosynthesis of amino acids	0.086
path:map01230	OG5916	Biosynthesis of amino acids	0.2491
path:map01230	OG1445	Biosynthesis of amino acids	0.062
path:map01230	OG5327	Biosynthesis of amino acids	0.1074
path:map01230	OG10463	Biosynthesis of amino acids	0.33905
path:map01230	OG12690	Biosynthesis of amino acids	0.25715
path:map01230	OG9143	Biosynthesis of amino acids	0.2699
path:map01230	OG13597	Biosynthesis of amino acids	0.1921
path:map01230	OG2200	Biosynthesis of amino acids	0.1028
path:map01230	OG2936	Biosynthesis of amino acids	0.1311
path:map01230	OG3443	Biosynthesis of amino acids	0.1717
path:map01230	OG2032	Biosynthesis of amino acids	0.0842
path:map01230	OG2746	Biosynthesis of amino acids	0.0887
path:map01230	OG2552	Biosynthesis of amino acids	0.1693
path:map01230	OG1603	Biosynthesis of amino acids	0.0969
path:map01230	OG17416	Biosynthesis of amino acids	0.0884
path:map01230	OG7271	Biosynthesis of amino acids	0.1057
path:map01230	OG2752	Biosynthesis of amino acids	0.0984
path:map01230	OG3065	Biosynthesis of amino acids	0.1877
path:map01230	OG2357	Biosynthesis of amino acids	0.1015
path:map01230	OG1665	Biosynthesis of amino acids	0.0765
path:map01230	OG3525	Biosynthesis of amino acids	0.2323
path:map01230	OG1416	Biosynthesis of amino acids	0.0727
path:map01230	OG5680	Biosynthesis of amino acids	0.0977
path:map01230	OG16237	Biosynthesis of amino acids	0.0713
path:map01230	OG2082	Biosynthesis of amino acids	0.0806
path:map01230	OG8446	Biosynthesis of amino acids	0.23185
path:map01230	OG10738	Biosynthesis of amino acids	0.0718
path:map01230	OG13622	Biosynthesis of amino acids	0.1996
path:map01230	OG1813	Biosynthesis of amino acids	0.139
path:map01230	OG1432	Biosynthesis of amino acids	0.0678
path:map01230	OG10614	Biosynthesis of amino acids	0.109
path:map01230	OG17953	Biosynthesis of amino acids	0.09675
path:map01230	OG2577	Biosynthesis of amino acids	0.0882
path:map01230	OG2197	Biosynthesis of amino acids	0.1883
path:map01230	OG1667	Biosynthesis of amino acids	0.0941
path:map01230	OG11517	Biosynthesis of amino acids	0.1283
path:map01230	OG10227	Biosynthesis of amino acids	0.1029
path:map01230	OG8859	Biosynthesis of amino acids	0.0549
path:map01230	OG2655	Biosynthesis of amino acids	0.0342
path:map01230	OG1786	Biosynthesis of amino acids	0.0607
path:map01230	OG2906	Biosynthesis of amino acids	0.1478
path:map01230	OG1724	Biosynthesis of amino acids	0.1
path:map01230	OG13920	Biosynthesis of amino acids	0.0455
path:map01230	OG1933	Biosynthesis of amino acids	0.1484
path:map01230	OG2113	Biosynthesis of amino acids	0.1253
path:map01230	OG10271	Biosynthesis of amino acids	0.09205
path:map01230	OG5046	Biosynthesis of amino acids	0.1814
path:map01230	OG1943	Biosynthesis of amino acids	0.074
path:map01230	OG10935	Biosynthesis of amino acids	0.1825
path:map01230	OG16416	Biosynthesis of amino acids	0.1037
path:map01230	OG6784	Biosynthesis of amino acids	0.08815
path:map01230	OG2007	Biosynthesis of amino acids	0.1183
path:map01230	OG2968	Biosynthesis of amino acids	0.0461
path:map01230	OG1556	Biosynthesis of amino acids	0.0513
path:map01230	OG2238	Biosynthesis of amino acids	0.176
path:map01230	OG1810	Biosynthesis of amino acids	0.1212
path:map01230	OG7554	Biosynthesis of amino acids	0.1289
