# Supplementary material for: Yeast metabolic innovations emerged via expanded metabolic network and gene positive selection
Source: Mol Syst Biol. 2021 Oct 22;17(10):e10427. doi: 10.15252/msb.202110427 (PMC8532513; doi:10.15252/msb.202110427)
Supplement: Supplementary file 10 — Source Data for Figure 3 [file MSB-17-e10427-s013.zip › Source data for Figure 3/Panel_D.xlsx]

## Sheet: Sheet1
type	organism	dN/dS
E	Sce	0.325
E	Sce	0.1554
E	Sce	0.0478
E	Sce	0.13055
E	Sce	0.24
E	Sce	0.2186
E	Sce	0.1722
E	Sce	0.075
E	Sce	0.2477
E	Sce	0.096
E	Sce	0.1613
E	Sce	0.14479999999999998
E	Sce	0.1482
E	Sce	0.2773
E	Sce	0.18545
E	Sce	0.1535
E	Sce	0.0425
E	Sce	0.0901
E	Sce	0.12569999999999998
E	Sce	0.19075
E	Sce	0.1283
E	Sce	0.122
E	Sce	0.0468
E	Sce	0.1379
E	Sce	0.2869
E	Sce	0.0763
E	Sce	0.1111
E	Sce	0.1299
E	Sce	0.0584
E	Sce	0.1196
E	Sce	0.1895
E	Sce	0.0561
E	Sce	0.0809
E	Sce	0.04295
E	Sce	0.1859
E	Sce	0.1424
E	Sce	0.2083
E	Sce	0.1834
E	Sce	0.0896
E	Sce	0.1054
E	Sce	0.1112
E	Sce	0.0798
E	Sce	0.3127
E	Sce	0.021
E	Sce	0.1356
E	Sce	0.1898
E	Sce	0.0647
E	Sce	0.1409
E	Sce	0.0863
E	Sce	0.03745
E	Sce	0.2371
E	Sce	0.1414
E	Sce	0.0616
E	Sce	0.1084
E	Sce	0.045
E	Sce	0.1997
E	Sce	0.0692
E	Sce	0.2068
E	Sce	0.0693
E	Sce	0.042
E	Sce	0.0553
E	Sce	0.2197
E	Sce	0.0898
E	Sce	0.114
E	Sce	0.114
E	Sce	0.1002
E	Sce	0.0864
E	Sce	0.1001
E	Sce	0.16915
E	Sce	0.1703
E	Sce	0.1059
E	Sce	0.23604999999999998
E	Sce	0.0949
E	Sce	0.094
E	Sce	0.0433
E	Sce	0.1683
E	Sce	0.1422
E	Sce	0.1829
E	Sce	0.0736
E	Sce	0.0474
E	Sce	0.07185
E	Sce	0.1597
E	Sce	0.0614
E	Sce	0.3171
E	Sce	0.0623
E	Sce	0.0587
E	Sce	0.1248
E	Sce	0.1318
E	Sce	0.1828
E	Sce	0.0293
E	Sce	0.1072
E	Sce	0.0398
E	Sce	0.1519
E	Sce	0.0534
E	Sce	0.0887
E	Sce	0.0336
E	Sce	0.1337
E	Sce	0.063
E	Sce	0.1438
E	Sce	0.0798
E	Sce	0.0456
E	Sce	0.0932
E	Sce	0.0679
E	Sce	0.0497
E	Sce	0.214
E	Sce	0.09
E	Sce	0.2096
E	Sce	0.0512
E	Sce	0.0847
E	Sce	0.2142
E	Sce	0.0654
E	Sce	0.1477
E	Sce	0.1442
E	Sce	0.0171
E	Sce	0.1351
E	Sce	0.1467
E	Sce	0.0469
E	Sce	0.0502
E	Sce	0.1355
E	Sce	0.1162
E	Sce	0.196
E	Sce	0.0881
E	Sce	0.0795
E	Sce	0.1284
E	Sce	0.1236
E	Sce	0.0761
E	Sce	0.1037
E	Sce	0.0782
E	Sce	0.1344
E	Sce	0.055
E	Sce	0.1207
E	Sce	0.2239
E	Sce	0.22125
E	Sce	0.10395
E	Sce	0.0587
E	Sce	0.1222
E	Sce	0.1794
E	Sce	0.039
E	Sce	0.0502
E	Sce	0.1595
E	Sce	0.0689
E	Sce	0.0568
E	Sce	0.0679
E	Sce	0.1647
E	Sce	0.1462
E	Sce	0.0367
E	Sce	0.0864
E	Sce	0.0478
E	Sce	0.0776
E	Sce	0.1301
E	Sce	0.4558
E	Sce	0.1795
E	Sce	0.1638
E	Sce	0.1711
E	Sce	0.0454
E	Sce	0.1946
E	Sce	0.3704
E	Sce	0.25845
E	Sce	0.1391
E	Sce	0.0767
E	Sce	0.1692
E	Sce	0.5112
E	Sce	0.0737
E	Sce	0.1273
E	Sce	0.0496
E	Sce	0.049
E	Sce	0.3176
E	Sce	0.0871
E	Sce	0.0531
E	Sce	0.1608
E	Sce	0.1682
E	Sce	0.06914999999999999
E	Sce	0.0952
E	Sce	0.0344
E	Sce	0.1376
E	Sce	0.0486
E	Sce	0.2833
E	Sce	0.1135
E	Sce	0.0814
E	Sce	0.1837
E	Sce	0.1105
E	Sce	0.1639
E	Sce	0.1014
E	Sce	0.1239
E	Sce	0.20029999999999998
E	Sce	0.1249
E	Sce	0.2469
E	Sce	0.3887
E	Sce	0.1431
E	Sce	0.2082
E	Sce	0.1227
E	Sce	0.2419
E	Sce	0.1099
E	Sce	0.1484
E	Sce	0.0857
E	Sce	0.0428
E	Sce	0.0382
E	Sce	0.0721
E	Sce	0.0651
E	Sce	0.3147
E	Sce	0.1343
E	Sce	0.2707
E	Sce	0.0746
E	Sce	0.25255
E	Sce	0.0967
E	Sce	0.1412
E	Sce	0.0952
E	Sce	0.103
E	Sce	0.0208
E	Sce	0.1664
E	Sce	0.1987
E	Sce	0.1015
E	Sce	0.1268
E	Sce	0.1345
E	Sce	0.2011
E	Sce	0.1893
E	Sce	0.1749
E	Sce	0.1213
E	Sce	0.17885
E	Sce	0.1223
E	Sce	0.0776
E	Sce	0.1404
E	Sce	0.1178
E	Sce	0.1763
E	Sce	0.1601
E	Sce	0.1331
E	Sce	0.1819
E	Sce	0.06885
E	Sce	0.1964
E	Sce	0.3017
E	Sce	0.1765
E	Sce	0.0487
E	Sce	0.1203
E	Sce	0.0836
E	Sce	0.1808
E	Sce	0.2655
E	Sce	0.0522
E	Sce	0.2629
E	Sce	0.0879
E	Sce	0.0724
E	Sce	0.0448
E	Sce	0.3353
E	Sce	0.06825
E	Sce	0.0782
E	Sce	0.2962
E	Sce	0.1095
E	Sce	0.2257
E	Sce	0.1205
E	Sce	0.0342
E	Sce	0.1623
E	Sce	0.0385
E	Sce	0.3455
E	Sce	0.06295
E	Sce	0.151
E	Sce	0.1786
E	Sce	0.0788
E	Sce	0.3508
E	Sce	0.0497
E	Sce	0.2072
E	Sce	0.1736
E	Sce	0.0118
E	Sce	0.0231
E	Sce	0.1362
E	Sce	0.0094
E	Sce	0.0328
E	Sce	0.1748
E	Sce	0.1682
E	Sce	0.0166
E	Sce	0.3088
E	Sce	0.1449
E	Sce	0.1202
E	Sce	0.1015
E	Sce	0.0296
E	Sce	0.0296
E	Sce	0.1129
E	Sce	0.0733
E	Sce	0.2003
E	Sce	0.0725
E	Sce	0.1005
E	Sce	0.0698
E	Sce	0.1098
E	Sce	0.1261
E	Sce	0.0441
E	Sce	0.0292
E	Sce	0.0764
E	Sce	0.08875
E	Sce	0.07155
E	Sce	0.046
E	Sce	0.2721
E	Sce	0.2372
E	Sce	0.0632
E	Sce	0.1351
E	Sce	0.1258
E	Sce	0.0848
E	Sce	0.2185
E	Sce	0.1055
E	Sce	0.211
E	Sce	0.0792
E	Sce	0.0757
E	Sce	0.2307
E	Sce	0.0526
E	Sce	0.1214
E	Sce	0.0617
E	Sce	0.176
E	Sce	0.1553
E	Sce	0.0149
E	Sce	0.0581
E	Sce	0.17495
E	Sce	0.1022
E	Sce	0.0699
E	Sce	0.1029
E	Sce	0.3082
E	Sce	0.0507
E	Sce	0.2333
E	Sce	0.2792
E	Sce	0.0498
E	Sce	0.2077
E	Sce	0.0559
E	Sce	0.0949
E	Sce	0.2146
E	Sce	0.0889
E	Sce	0.1703
E	Sce	0.0622
E	Sce	0.1522
E	Sce	0.1347
E	Sce	0.21275
E	Sce	0.1236
E	Sce	0.0856
E	Sce	0.1498
E	Sce	0.30205000000000004
E	Sce	0.0413
E	Sce	0.1641
E	Sce	0.0805
E	Sce	0.0741
E	Sce	0.2291
E	Sce	0.0448
E	Sce	0.0746
E	Sce	0.0825
E	Sce	0.3949
E	Sce	0.1208
E	Sce	0.0814
E	Sce	0.2778
E	Sce	0.1163
E	Sce	0.1313
E	Sce	0.09755
E	Sce	0.1582
E	Sce	0.0872
E	Sce	0.08415
E	Sce	0.2343
E	Sce	0.1337
E	Sce	0.0973
E	Sce	0.0475
E	Sce	0.1588
E	Sce	0.1572
E	Sce	0.18505
E	Sce	0.0953
E	Sce	0.1084
E	Sce	0.1958
E	Sce	0.0489
E	Sce	0.191
E	Sce	0.1406
E	Sce	0.2829
E	Sce	0.0604
E	Sce	0.1442
E	Sce	0.1687
E	Sce	0.28225
E	Sce	0.405
E	Sce	0.1534
E	Sce	0.0601
E	Sce	0.1487
E	Sce	0.1963
E	Sce	0.2405
E	Sce	0.1195
E	Sce	0.12
E	Sce	0.2336
E	Sce	0.0585
E	Sce	0.1121
E	Sce	0.1307
E	Sce	0.2281
E	Sce	0.065
E	Sce	0.3412
E	Sce	0.0285
E	Sce	0.0619
E	Sce	0.0948
E	Sce	0.1652
E	Sce	0.0423
E	Sce	0.0565
E	Sce	0.036
E	Sce	0.083
E	Sce	0.1773
E	Sce	0.1647
E	Sce	0.112
E	Sce	0.1693
E	Sce	0.0833
E	Sce	0.0536
E	Sce	0.073
E	Sce	0.1145
E	Sce	0.1128
E	Sce	0.232
E	Sce	0.2352
E	Sce	0.0758
E	Sce	0.1544
E	Sce	0.1609
E	Sce	0.0637
E	Sce	0.041
E	Sce	0.0537
E	Sce	0.0666
E	Sce	0.0598
E	Sce	0.0676
E	Sce	0.0501
E	Sce	0.2585
E	Sce	0.0695
E	Sce	0.0413
E	Sce	0.2561
E	Sce	0.0519
E	Sce	0.0434
E	Sce	0.1224
E	Sce	0.0511
E	Sce	0.0343
E	Sce	0.1185
E	Sce	0.1036
E	Sce	0.0385
E	Sce	0.0941
E	Sce	0.0742
E	Sce	0.0325
E	Sce	0.3661
E	Sce	0.1215
E	Sce	0.0806
E	Sce	0.2242
E	Sce	0.4115
E	Sce	0.0696
E	Sce	0.2404
E	Sce	0.1442
E	Sce	0.0864
E	Sce	0.1313
E	Sce	0.1993
E	Sce	0.15165
E	Sce	0.0543
E	Sce	0.0518
E	Sce	0.0915
E	Sce	0.1622
E	Sce	0.2187
E	Sce	0.1604
E	Sce	0.4129
E	Sce	0.0716
E	Sce	0.047
E	Sce	0.0397
E	Sce	0.1127
E	Sce	0.111
E	Sce	0.0984
E	Sce	0.0432
E	Sce	0.3117
E	Sce	0.1681
E	Sce	0.0421
E	Sce	0.0218
E	Sce	0.1341
E	Sce	0.0696
E	Sce	0.2068
E	Sce	0.0695
E	Sce	0.0959
E	Sce	0.1685
E	Sce	0.1456
E	Sce	0.1301
E	Sce	0.2015
E	Sce	0.0893
E	Sce	0.0667
E	Sce	0.1773
E	Sce	0.0483
E	Sce	0.0702
E	Sce	0.1078
E	Sce	0.2018
E	Sce	0.0476
E	Sce	0.1874
E	Sce	0.4816
E	Sce	0.027
E	Sce	0.129
E	Sce	0.0672
E	Sce	0.1171
E	Sce	0.3009
E	Sce	0.1384
E	Sce	0.132
E	Sce	0.3623
E	Sce	0.1119
E	Sce	0.1677
E	Sce	0.1252
E	Sce	0.104
E	Sce	0.1394
E	Sce	0.2716
E	Sce	0.1114
E	Sce	0.2029
E	Sce	0.1076
E	Sce	0.16025
E	Sce	0.1264
E	Sce	0.30435
E	Sce	0.0465
E	Sce	0.0827
E	Sce	0.0688
E	Sce	0.1135
E	Sce	0.064
E	Sce	0.1209
E	Sce	0.1728
E	Sce	0.1468
E	Sce	0.2116
E	Sce	0.10245
E	Sce	0.1344
E	Sce	0.0707
E	Sce	0.21345
E	Sce	0.1215
E	Sce	0.0362
E	Sce	0.1238
E	Sce	0.1639
E	Sce	0.4053
E	Sce	0.2552
E	Sce	0.1461
E	Sce	0.1193
E	Sce	0.0452
E	Sce	0.045
E	Sce	0.12735000000000002
E	Sce	0.0949
E	Sce	0.0504
E	Sce	0.0361
E	Sce	0.16285
E	Sce	0.1087
E	Sce	0.2693
E	Sce	0.0862
E	Sce	0.1866
E	Sce	0.0674
E	Sce	0.4042
E	Sce	0.2092
E	Sce	0.0772
E	Sce	0.4481
E	Sce	0.089
E	Sce	0.1648
E	Sce	0.1051
E	Sce	0.0978
E	Sce	0.0695
E	Sce	0.129
E	Sce	0.3588
E	Sce	0.04315
E	Sce	0.1215
E	Sce	0.1189
E	Sce	0.0746
E	Sce	0.15905
E	Sce	0.1118
E	Sce	0.1252
E	Sce	0.0666
E	Sce	0.0788
E	Sce	0.1378
E	Sce	0.05045
E	Sce	0.10665
E	Sce	0.1367
E	Sce	0.131
E	Sce	0.0441
E	Sce	0.1533
E	Sce	0.1046
E	Sce	0.1614
E	Sce	0.166
E	Sce	0.1422
E	Sce	0.0222
E	Sce	0.0901
E	Sce	0.0814
E	Sce	0.0763
E	Sce	0.1195
E	Sce	0.1762
E	Sce	0.0844
E	Sce	0.1131
E	Sce	0.066
E	Sce	0.049
E	Sce	0.045
E	Sce	0.0557
E	Sce	0.0478
E	Sce	0.2538
E	Sce	0.10594999999999999
E	Sce	0.23335
E	Sce	0.2538
E	Sce	0.1832
E	Sce	0.0394
E	Sce	0.1473
E	Sce	0.159
E	Sce	0.1012
E	Sce	0.0855
E	Sce	0.0945
E	Sce	0.0758
E	Sce	0.3023
E	Sce	0.2569
E	Sce	0.1018
E	Sce	0.0583
E	Sce	0.0714
E	Sce	0.0777
E	Sce	0.1051
E	Sce	0.048
E	Sce	0.1879
E	Sce	0.1715
E	Sce	0.0612
E	Sce	0.1059
E	Sce	0.1042
E	Sce	0.20345
E	Sce	0.092
E	Sce	0.0545
E	Sce	0.3807
E	Sce	0.0792
E	Sce	0.094
E	Sce	0.0631
E	Sce	0.2111
E	Sce	0.1128
E	Sce	0.15495
E	Sce	0.0737
E	Sce	0.156
E	Sce	0.4486
E	Sce	0.0908
E	Sce	0.2065
E	Sce	0.0683
E	Sce	0.1254
E	Sce	0.0699
E	Sce	0.1125
E	Sce	0.1346
E	Sce	0.0558
E	Sce	0.1771
E	Sce	0.1054
E	Sce	0.1341
E	Sce	0.2602
E	Sce	0.0794
E	Sce	0.2432
E	Sce	0.2101
E	Sce	0.1753
E	Sce	0.1115
E	Sce	0.04055
E	Sce	0.2705
E	Sce	0.0516
E	Sce	0.0314
E	Sce	0.028
E	Sce	0.101
E	Sce	0.0736
E	Sce	0.0478
E	Sce	0.071
E	Sce	0.13724999999999998
E	Sce	0.1209
E	Sce	0.0991
E	Sce	0.08
E	Sce	0.0116
E	Sce	0.0507
E	Sce	0.1181
E	Sce	0.047
E	Sce	0.0968
E	Sce	0.0957
E	Sce	0.0203
E	Sce	0.1958
E	Sce	0.0944
E	Sce	0.1218
E	Sce	0.0595
E	Sce	0.256
E	Sce	0.0775
E	Sce	0.1039
E	Sce	0.1249
E	Sce	0.0984
E	Sce	0.0668
E	Sce	0.0357
E	Sce	0.0636
E	Sce	0.1367
E	Sce	0.0752
E	Sce	0.0825
E	Sce	0.22244999999999998
E	Sce	0.0956
E	Sce	0.1217
E	Sce	0.3501
E	Sce	0.18375
E	Sce	0.2593
E	Sce	0.1361
E	Sce	0.1051
E	Sce	0.3172
E	Sce	0.20395
E	Sce	0.2078
E	Sce	0.1558
E	Sce	0.1899
E	Sce	0.025349999999999998
E	Sce	0.1203
E	Sce	0.0796
E	Sce	0.2364
E	Sce	0.0232
E	Sce	0.1475
E	Sce	0.0513
E	Sce	0.0844
E	Sce	0.1898
E	Sce	0.1227
E	Sce	0.2412
E	Sce	0.1294
E	Sce	0.0557
E	Sce	0.2085
E	Sce	0.08305
E	Sce	0.0529
E	Sce	0.1488
E	Sce	0.3248
E	Sce	0.1439
E	Sce	0.1611
E	Sce	0.0172
E	Sce	0.0848
E	Sce	0.0515
E	Sce	0.1972
E	Sce	0.1692
E	Sce	0.2369
E	Sce	0.0416
E	Sce	0.0907
E	Sce	0.2836
E	Sce	0.0589
E	Sce	0.317
E	Sce	0.1351
E	Sce	0.4229
E	Sce	0.0552
E	Sce	0.0677
E	Sce	0.1116
E	Sce	0.1071
E	Sce	0.3255
E	Sce	0.2452
E	Sce	0.1358
E	Sce	0.076
E	Sce	0.0891
E	Sce	0.118
E	Sce	0.1893
E	Sce	0.1034
E	Sce	0.2915
E	Sce	0.128
E	Sce	0.1559
E	Sce	0.1433
E	Sce	0.0717
E	Sce	0.0965
E	Sce	0.15039999999999998
E	Sce	0.1251
E	Sce	0.0472
E	Sce	0.1457
E	Sce	0.0893
E	Sce	0.14845
E	Sce	0.0835
E	Sce	0.0298
E	Sce	0.1372
E	Sce	0.1473
E	Sce	0.0536
E	Sce	0.0476
E	Sce	0.1327
E	Sce	0.0817
E	Sce	0.1497
E	Sce	0.0467
E	Sce	0.0546
E	Sce	0.1269
E	Sce	0.1616
E	Sce	0.0856
E	Sce	0.3403
E	Sce	0.1386
E	Sce	0.0262
E	Sce	0.0655
E	Sce	0.0635
E	Sce	0.0548
E	Sce	0.0658
E	Sce	0.13055
E	Sce	0.1458
E	Sce	0.038
E	Sce	0.0663
E	Sce	0.0969
E	Sce	0.1171
E	Sce	0.376
E	Sce	0.121
E	Sce	0.0334
E	Sce	0.1018
E	Sce	0.2943
E	Sce	0.2204
E	Sce	0.1263
E	Sce	0.159
E	Sce	0.317
E	Sce	0.0145
E	Sce	0.0799
E	Sce	0.0685
E	Sce	0.1698
E	Sce	0.1192
E	Sce	0.1794
E	Sce	0.027
E	Sce	0.0951
E	Sce	0.1507
E	Sce	0.1334
E	Sce	0.1092
E	Sce	0.1514
E	Sce	0.1278
E	Sce	0.1618
E	Sce	0.0866
E	Sce	0.0934
E	Sce	0.1238
E	Sce	0.3658
E	Sce	0.25795
E	Sce	0.241
E	Sce	0.0568
E	Sce	0.1784
E	Sce	0.0542
E	Sce	0.1526
E	Sce	0.2686
E	Sce	0.0931
E	Sce	0.0736
E	Sce	0.1525
E	Sce	0.101
E	Sce	0.0818
E	Sce	0.2128
E	Sce	0.1049
E	Sce	0.0838
E	Sce	0.085
E	Sce	0.035
E	Sce	0.0913
E	Sce	0.2068
E	Sce	0.0915
E	Sce	0.1477
E	Sce	0.0726
E	Sce	0.1109
E	Sce	0.0424
E	Sce	0.0903
E	Sce	0.105
E	Sce	0.0949
E	Sce	0.0584
E	Sce	0.1317
E	Sce	0.1557
E	Sce	0.233
E	Sce	0.0617
E	Sce	0.15395
E	Sce	0.0544
E	Sce	0.2571
E	Sce	0.0538
E	Sce	0.1674
E	Sce	0.0653
E	Sce	0.0376
E	Sce	0.1563
E	Sce	0.08285000000000001
E	Sce	0.1293
E	Sce	0.0431
E	Sce	0.0761
E	Sce	0.1695
E	Sce	0.0213
E	Sce	0.1414
E	Sce	0.1571
E	Sce	0.2089
E	Sce	0.167
E	Sce	0.1204
E	Sce	0.0891
E	Sce	0.0605
E	Sce	0.0708
E	Sce	0.0879
E	Sce	0.2045
E	Sce	0.16055
E	Sce	0.1114
E	Sce	0.0505
E	Sce	0.2527
E	Sce	0.1433
E	Sce	0.1045
E	Sce	0.1903
E	Sce	0.1584
E	Sce	0.0918
E	Sce	0.0229
E	Sce	0.0688
E	Sce	0.1649
E	Sce	0.0324
E	Sce	0.2765
E	Sce	0.1606
E	Sce	0.0485
E	Sce	0.085
E	Sce	0.151
E	Sce	0.0507
E	Sce	0.2422
E	Sce	0.0848
E	Sce	0.0676
E	Sce	0.0642
E	Sce	0.0609
E	Sce	0.1207
E	Sce	0.0671
E	Sce	0.0425
E	Sce	0.112
E	Sce	0.07295
E	Sce	0.12065000000000001
E	Sce	0.0501
E	Sce	0.2225
E	Sce	0.1437
E	Sce	0.1625
E	Sce	0.0922
E	Sce	0.0838
E	Sce	0.0327
E	Sce	0.1586
E	Sce	0.0634
E	Sce	0.0937
E	Sce	0.0794
E	Sce	0.1584
E	Sce	0.1479
E	Sce	0.0753
E	Sce	0.0528
E	Sce	0.204
E	Sce	0.0589
E	Sce	0.1196
E	Sce	0.039
E	Sce	0.2436
E	Sce	0.0782
E	Sce	0.0421
E	Sce	0.2183
E	Sce	0.1105
E	Sce	0.068
E	Sce	0.0938
E	Sce	0.114
E	Sce	0.14600000000000002
E	Sce	0.22405
E	Sce	0.1778
E	Sce	0.2642
E	Sce	0.1104
E	Sce	0.15595
E	Sce	0.1561
E	Sce	0.0946
E	Sce	0.0814
E	Sce	0.1085
E	Sce	0.215
E	Sce	0.0767
E	Sce	0.1815
E	Sce	0.1093
E	Sce	0.0345
E	Sce	0.1602
E	Sce	0.0929
E	Sce	0.1064
E	Sce	0.223
E	Sce	0.1246
E	Sce	0.0816
E	Sce	0.035
E	Sce	0.1486
E	Sce	0.1091
E	Sce	0.0799
E	Sce	0.0598
E	Sce	0.1182
E	Sce	0.0839
E	Sce	0.0584
E	Sce	0.0191
E	Sce	0.1015
E	Sce	0.0464
E	Sce	0.0438
E	Sce	0.0662
E	Sce	0.2096
E	Sce	0.2746
E	Sce	0.0344
E	Sce	0.0642
E	Sce	0.037
E	Sce	0.17804999999999999
E	Sce	0.0453
E	Sce	0.0336
E	Sce	0.0296
E	Sce	0.0442
E	Sce	0.1501
E	Sce	0.0461
E	Sce	0.2185
E	Sce	0.0349
E	Sce	0.0876
E	Sce	0.4366
E	Sce	0.1204
E	Sce	0.0697
E	Sce	0.2369
E	Sce	0.0441
E	Sce	0.0544
E	Sce	0.1111
E	Sce	0.0306
E	Sce	0.0544
E	Sce	0.2747
E	Sce	0.0711
E	Sce	0.0982
E	Sce	0.0552
E	Sce	0.063
E	Sce	0.0788
E	Sce	0.115
E	Sce	0.0888
E	Sce	0.1385
E	Sce	0.1362
E	Sce	0.1034
E	Sce	0.1747
E	Sce	0.03515
E	Sce	0.1821
E	Sce	0.1552
E	Sce	0.1354
E	Sce	0.0996
E	Sce	0.1579
E	Sce	0.2152
E	Sce	0.1752
E	Sce	0.030449999999999998
E	Sce	0.1407
E	Sce	0.0453
E	Sce	0.2045
NE	Sce	0.0705
NE	Sce	0.3725
NE	Sce	0.1313
NE	Sce	0.14385
NE	Sce	0.1402
NE	Sce	0.1173
NE	Sce	0.1815
NE	Sce	0.2203
NE	Sce	0.0891
NE	Sce	0.0788
NE	Sce	0.1068
NE	Sce	0.2613
NE	Sce	0.0778
NE	Sce	0.1702
NE	Sce	0.0486
NE	Sce	0.2194
NE	Sce	0.1959
NE	Sce	0.1922
NE	Sce	0.1922
NE	Sce	0.0589
NE	Sce	0.0231
NE	Sce	0.18835000000000002
NE	Sce	0.0794
NE	Sce	0.0521
NE	Sce	0.0458
NE	Sce	0.0794
NE	Sce	0.0989
NE	Sce	0.108
NE	Sce	0.13405
NE	Sce	0.1633
NE	Sce	0.04735
NE	Sce	0.2491
NE	Sce	0.0831
NE	Sce	0.1616
NE	Sce	0.1693
NE	Sce	0.06775
NE	Sce	0.2666
NE	Sce	0.1143
NE	Sce	0.0803
NE	Sce	0.1885
NE	Sce	0.08445
NE	Sce	0.1714
NE	Sce	0.1819
NE	Sce	0.1044
NE	Sce	0.0914
NE	Sce	0.068
NE	Sce	0.092
NE	Sce	0.0448
NE	Sce	0.0612
NE	Sce	0.0969
NE	Sce	0.15660000000000002
NE	Sce	0.0742
NE	Sce	0.1033
NE	Sce	0.1364
NE	Sce	0.21400000000000002
NE	Sce	0.1493
NE	Sce	0.0645
NE	Sce	0.1252
NE	Sce	0.0247
NE	Sce	0.0581
NE	Sce	0.0622
NE	Sce	0.0523
NE	Sce	0.1231
NE	Sce	0.1753
NE	Sce	0.1073
NE	Sce	0.12010000000000001
NE	Sce	0.1022
NE	Sce	0.055
NE	Sce	0.0552
NE	Sce	0.2666
NE	Sce	0.1051
NE	Sce	0.0351
NE	Sce	0.2003
NE	Sce	0.2374
NE	Sce	0.1624
NE	Sce	0.1549
NE	Sce	0.158
NE	Sce	0.0412
NE	Sce	0.0956
NE	Sce	0.18009999999999998
NE	Sce	0.1107
NE	Sce	0.0702
NE	Sce	0.04955
NE	Sce	0.1164
NE	Sce	0.2073
NE	Sce	0.1822
NE	Sce	0.0527
NE	Sce	0.0903
NE	Sce	0.1074
NE	Sce	0.0515
NE	Sce	0.0608
NE	Sce	0.0584
NE	Sce	0.1912
NE	Sce	0.04215
NE	Sce	0.0954
NE	Sce	0.0369
NE	Sce	0.1776
NE	Sce	0.108
NE	Sce	0.1956
NE	Sce	0.172
NE	Sce	0.0645
NE	Sce	0.2396
NE	Sce	0.1425
NE	Sce	0.0862
NE	Sce	0.2316
NE	Sce	0.0649
NE	Sce	0.11754999999999999
NE	Sce	0.1131
NE	Sce	0.0635
NE	Sce	0.0793
NE	Sce	0.1687
NE	Sce	0.144
NE	Sce	0.1004
NE	Sce	0.164
NE	Sce	0.22
NE	Sce	0.0704
NE	Sce	0.0547
NE	Sce	0.09415
NE	Sce	0.1353
NE	Sce	0.0842
NE	Sce	0.0708
NE	Sce	0.1297
NE	Sce	0.0614
NE	Sce	0.0752
NE	Sce	0.0775
NE	Sce	0.159
NE	Sce	0.0453
NE	Sce	0.10264999999999999
NE	Sce	0.0782
NE	Sce	0.0651
NE	Sce	0.0998
NE	Sce	0.1574
NE	Sce	0.1453
NE	Sce	0.3284
NE	Sce	0.04645
NE	Sce	0.0844
NE	Sce	0.1806
NE	Sce	0.0835
NE	Sce	0.1494
NE	Sce	0.51225
NE	Sce	0.0776
NE	Sce	0.1526
NE	Sce	0.07365
NE	Sce	0.1426
NE	Sce	0.1328
NE	Sce	0.1234
NE	Sce	0.25865
NE	Sce	0.1381
NE	Sce	0.0957
NE	Sce	0.175
NE	Sce	0.1177
NE	Sce	0.206
NE	Sce	0.0877
NE	Sce	0.0485
NE	Sce	0.1132
NE	Sce	0.5297
NE	Sce	0.1837
NE	Sce	0.1982
NE	Sce	0.1744
NE	Sce	0.0877
NE	Sce	0.1231
NE	Sce	0.1597
NE	Sce	0.1348
NE	Sce	0.2627
NE	Sce	0.0954
NE	Sce	0.0331
NE	Sce	0.1554
NE	Sce	0.1541
NE	Sce	0.1718
NE	Sce	0.12569999999999998
NE	Sce	0.1964
NE	Sce	0.0882
NE	Sce	0.2406
NE	Sce	0.1363
NE	Sce	0.1675
NE	Sce	0.22394999999999998
NE	Sce	0.1219
NE	Sce	0.181
NE	Sce	0.181
NE	Sce	0.0813
NE	Sce	0.31395
NE	Sce	0.3248
NE	Sce	0.0969
NE	Sce	0.2989
NE	Sce	0.0469
NE	Sce	0.0538
NE	Sce	0.1834
NE	Sce	0.1607
NE	Sce	0.0554
NE	Sce	0.1569
NE	Sce	0.1168
NE	Sce	0.0575
NE	Sce	0.0137
NE	Sce	0.3673
NE	Sce	0.1602
NE	Sce	0.20045000000000002
NE	Sce	0.1524
NE	Sce	0.2658
NE	Sce	0.1873
NE	Sce	0.1743
NE	Sce	0.1172
NE	Sce	0.1352
NE	Sce	0.0565
NE	Sce	0.0931
NE	Sce	0.0931
NE	Sce	0.1352
NE	Sce	0.0958
NE	Sce	0.1449
NE	Sce	0.19265
NE	Sce	0.1242
NE	Sce	0.1116
NE	Sce	0.045950000000000005
NE	Sce	0.11954999999999999
NE	Sce	0.1841
NE	Sce	0.1927
NE	Sce	0.0417
NE	Sce	0.20545
NE	Sce	0.0654
NE	Sce	0.2015
NE	Sce	0.0986
NE	Sce	0.0995
NE	Sce	0.1753
NE	Sce	0.12475
NE	Sce	0.1458
NE	Sce	0.1177
NE	Sce	0.1498
NE	Sce	0.1368
NE	Sce	0.1064
NE	Sce	0.1304
NE	Sce	0.2258
NE	Sce	0.096
NE	Sce	0.2805
NE	Sce	0.1476
NE	Sce	0.1476
NE	Sce	0.4012
NE	Sce	0.0722
NE	Sce	0.1236
NE	Sce	0.1739
NE	Sce	0.1706
NE	Sce	0.0731
NE	Sce	0.3776
NE	Sce	0.15145
NE	Sce	0.2473
NE	Sce	0.06375
NE	Sce	0.0775
NE	Sce	0.1843
NE	Sce	0.0627
NE	Sce	0.09675
NE	Sce	0.25205
NE	Sce	0.2052
NE	Sce	0.0388
NE	Sce	0.0843
NE	Sce	0.0639
NE	Sce	0.0884
NE	Sce	0.1656
NE	Sce	0.1789
NE	Sce	0.1125
NE	Sce	0.1069
NE	Sce	0.0761
NE	Sce	0.33685
NE	Sce	0.1301
NE	Sce	0.1396
NE	Sce	0.0707
NE	Sce	0.1389
NE	Sce	0.0742
NE	Sce	0.3367
NE	Sce	0.1066
NE	Sce	0.0722
NE	Sce	0.0608
NE	Sce	0.1419
NE	Sce	0.0647
NE	Sce	0.0616
NE	Sce	0.1371
NE	Sce	0.1372
NE	Sce	0.1301
NE	Sce	0.178
NE	Sce	0.2559
NE	Sce	0.09315000000000001
NE	Sce	0.101
NE	Sce	0.2653
NE	Sce	0.1288
NE	Sce	0.1014
NE	Sce	0.1574
NE	Sce	0.0787
NE	Sce	0.0787
NE	Sce	0.1234
NE	Sce	0.428
NE	Sce	0.1888
NE	Sce	0.1266
NE	Sce	0.2162
NE	Sce	0.0993
NE	Sce	0.2243
NE	Sce	0.1764
NE	Sce	0.0978
NE	Sce	0.0653
NE	Sce	0.1443
NE	Sce	0.2501
NE	Sce	0.07780000000000001
NE	Sce	0.0819
NE	Sce	0.2242
NE	Sce	0.191
NE	Sce	0.0691
NE	Sce	0.07305
NE	Sce	0.1572
NE	Sce	0.0638
NE	Sce	0.1884
NE	Sce	0.0658
NE	Sce	0.1119
NE	Sce	0.1715
NE	Sce	0.4174
NE	Sce	0.0613
NE	Sce	0.1006
NE	Sce	0.1817
NE	Sce	0.0969
NE	Sce	0.2909
NE	Sce	0.0759
NE	Sce	0.15025
NE	Sce	0.15025
NE	Sce	0.1866
NE	Sce	0.1706
NE	Sce	0.1958
NE	Sce	0.0726
NE	Sce	0.11904999999999999
NE	Sce	0.1234
NE	Sce	0.1695
NE	Sce	0.1269
NE	Sce	0.1437
NE	Sce	0.1919
NE	Sce	0.1588
NE	Sce	0.2185
NE	Sce	0.0588
NE	Sce	0.10335
NE	Sce	0.3291
NE	Sce	0.1854
NE	Sce	0.272
NE	Sce	0.2557
NE	Sce	0.1022
NE	Sce	0.13425
NE	Sce	0.2067
NE	Sce	0.1344
NE	Sce	0.0783
NE	Sce	0.1249
NE	Sce	0.1912
NE	Sce	0.0532
NE	Sce	0.0405
NE	Sce	0.1392
NE	Sce	0.13255
NE	Sce	0.0585
NE	Sce	0.0312
NE	Sce	0.0569
NE	Sce	0.0713
NE	Sce	0.1627
NE	Sce	0.1526
NE	Sce	0.1432
NE	Sce	0.1867
NE	Sce	0.2152
NE	Sce	0.1874
NE	Sce	0.103
NE	Sce	0.128
NE	Sce	0.1398
NE	Sce	0.3113
NE	Sce	0.2014
NE	Sce	0.063
NE	Sce	0.0792
NE	Sce	0.0952
NE	Sce	0.1492
NE	Sce	0.2147
NE	Sce	0.1436
NE	Sce	0.1322
NE	Sce	0.0614
NE	Sce	0.1493
NE	Sce	0.181
NE	Sce	0.0933
NE	Sce	0.1522
NE	Sce	0.12425
NE	Sce	0.1991
NE	Sce	0.2998
NE	Sce	0.0596
NE	Sce	0.1493
NE	Sce	0.2391
NE	Sce	0.0548
NE	Sce	0.0713
NE	Sce	0.1565
NE	Sce	0.24514999999999998
NE	Sce	0.1527
NE	Sce	0.1107
NE	Sce	0.2111
NE	Sce	0.227
NE	Sce	0.1222
NE	Sce	0.0215
NE	Sce	0.1121
NE	Sce	0.1557
NE	Sce	0.1593
NE	Sce	0.0382
NE	Sce	0.1234
NE	Sce	0.343
NE	Sce	0.085
NE	Sce	0.4205
NE	Sce	0.0257
NE	Sce	0.1477
NE	Sce	0.14765
NE	Sce	0.0909
NE	Sce	0.1353
NE	Sce	0.1005
NE	Sce	0.1195
NE	Sce	0.1709
NE	Sce	0.0612
NE	Sce	0.0858
NE	Sce	0.0534
NE	Sce	0.0768
NE	Sce	0.3118
NE	Sce	0.097
NE	Sce	0.1113
NE	Sce	0.0544
NE	Sce	0.1302
NE	Sce	0.0735
NE	Sce	0.3049
NE	Sce	0.1937
NE	Sce	0.1082
NE	Sce	0.0294
NE	Sce	0.1253
NE	Sce	0.1728
NE	Sce	0.1061
NE	Sce	0.09734999999999999
NE	Sce	0.165
NE	Sce	0.16945
NE	Sce	0.0771
NE	Sce	0.145
NE	Sce	0.1699
NE	Sce	0.1508
NE	Sce	0.3226
NE	Sce	0.2577
NE	Sce	0.26
NE	Sce	0.2441
NE	Sce	0.2087
NE	Sce	0.1794
NE	Sce	0.3115
NE	Sce	0.2446
NE	Sce	0.1576
NE	Sce	0.1568
NE	Sce	0.2725
NE	Sce	0.1138
NE	Sce	0.15865
NE	Sce	0.2141
NE	Sce	0.0429
NE	Sce	0.0555
NE	Sce	0.0865
NE	Sce	0.1359
NE	Sce	0.125
NE	Sce	0.2204
NE	Sce	0.1265
NE	Sce	0.1265
NE	Sce	0.16185
NE	Sce	0.0703
NE	Sce	0.0851
NE	Sce	0.1112
NE	Sce	0.1021
NE	Sce	0.1506
NE	Sce	0.0723
NE	Sce	0.2693
NE	Sce	0.1739
NE	Sce	0.2534
NE	Sce	0.1579
NE	Sce	0.1072
NE	Sce	0.2927
NE	Sce	0.1198
NE	Sce	0.1263
NE	Sce	0.2501
NE	Sce	0.1147
NE	Sce	0.1517
NE	Sce	0.0957
NE	Sce	0.1138
NE	Sce	0.06945000000000001
NE	Sce	0.157
NE	Sce	0.1823
NE	Sce	0.07949999999999999
NE	Sce	0.1586
NE	Sce	0.01425
NE	Sce	0.102
NE	Sce	0.0132
NE	Sce	0.1401
NE	Sce	0.2301
NE	Sce	0.1167
NE	Sce	0.1561
NE	Sce	0.1561
NE	Sce	0.1217
NE	Sce	0.2804
NE	Sce	0.1081
NE	Sce	0.0368
NE	Sce	0.203
NE	Sce	0.0406
NE	Sce	0.1003
NE	Sce	0.0783
NE	Sce	0.14655
NE	Sce	0.1462
NE	Sce	0.0466
NE	Sce	0.0929
NE	Sce	0.15394999999999998
NE	Sce	0.20525
NE	Sce	0.1707
NE	Sce	0.1138
NE	Sce	0.2777
NE	Sce	0.2558
NE	Sce	0.2844
NE	Sce	0.0341
NE	Sce	0.2154
NE	Sce	0.01425
NE	Sce	0.17625000000000002
NE	Sce	0.1034
NE	Sce	0.1426
NE	Sce	0.0132
NE	Sce	0.0319
NE	Sce	0.0456
NE	Sce	0.2111
NE	Sce	0.0499
NE	Sce	0.2064
NE	Sce	0.1534
NE	Sce	0.1559
NE	Sce	0.2248
NE	Sce	0.2822
NE	Sce	0.11954999999999999
NE	Sce	0.1756
NE	Sce	0.08445
NE	Sce	0.0885
NE	Sce	0.1998
NE	Sce	0.1373
NE	Sce	0.2067
NE	Sce	0.2067
NE	Sce	0.0707
NE	Sce	0.08315
NE	Sce	0.0787
NE	Sce	0.0925
NE	Sce	0.1317
NE	Sce	0.1928
NE	Sce	0.23075
NE	Sce	0.1036
NE	Sce	0.1105
NE	Sce	0.0835
NE	Sce	0.0835
NE	Sce	0.0981
NE	Sce	0.0704
NE	Sce	0.09415
NE	Sce	0.1647
NE	Sce	0.1283
NE	Sce	0.1645
NE	Sce	0.0775
NE	Sce	0.3097
NE	Sce	0.0802
NE	Sce	0.1526
NE	Sce	0.1075
NE	Sce	0.1951
NE	Sce	0.28285
NE	Sce	0.1055
NE	Sce	0.08795
NE	Sce	0.3396
NE	Sce	0.0731
NE	Sce	0.1766
NE	Sce	0.2283
NE	Sce	0.1195
NE	Sce	0.0542
NE	Sce	0.1401
NE	Sce	0.1087
NE	Sce	0.06
NE	Sce	0.2627
NE	Sce	0.2751
NE	Sce	0.3089
NE	Sce	0.1188
NE	Sce	0.0331
NE	Sce	0.1391
NE	Sce	0.2125
NE	Sce	0.20745
NE	Sce	0.1999
NE	Sce	0.16175
NE	Sce	0.0701
NE	Sce	0.1537
NE	Sce	0.0738
NE	Sce	0.1249
NE	Sce	0.07
NE	Sce	0.0574
NE	Sce	0.13615
NE	Sce	0.2378
NE	Sce	0.1554
NE	Sce	0.0957
NE	Sce	0.1108
NE	Sce	0.0522
NE	Sce	0.1249
NE	Sce	0.2082
NE	Sce	0.16415000000000002
NE	Sce	0.1844
NE	Sce	0.0546
NE	Sce	0.0805
NE	Sce	0.0817
NE	Sce	0.0351
NE	Sce	0.0482
NE	Sce	0.2423
NE	Sce	0.1271
NE	Sce	0.2586
NE	Sce	0.1383
NE	Sce	0.1192
NE	Sce	0.0697
NE	Sce	0.2159
NE	Sce	0.0454
NE	Sce	0.1301
NE	Sce	0.0859
NE	Sce	0.1125
NE	Sce	0.1616
NE	Sce	0.3704
NE	Sce	0.0944
NE	Sce	0.218
NE	Sce	0.0481
NE	Sce	0.1614
NE	Sce	0.2536
NE	Sce	0.1518
NE	Sce	0.1678
NE	Sce	0.068
NE	Sce	0.08174999999999999
NE	Sce	0.0428
NE	Sce	0.1793
NE	Sce	0.1589
NE	Sce	0.1649
NE	Sce	0.2831
NE	Sce	0.2003
NE	Sce	0.0516
NE	Sce	0.1392
NE	Sce	0.1059
NE	Sce	0.1486
NE	Sce	0.0612
NE	Sce	0.1482
NE	Sce	0.0654
NE	Sce	0.1638
NE	Sce	0.0986
NE	Sce	0.0986
NE	Sce	0.17945
NE	Sce	0.0636
NE	Sce	0.0961
NE	Sce	0.151
NE	Sce	0.1112
NE	Sce	0.1789
NE	Sce	0.1141
NE	Sce	0.09945
NE	Sce	0.1422
NE	Sce	0.1352
NE	Sce	0.2123
NE	Sce	0.1572
NE	Sce	0.1006
NE	Sce	0.1052
NE	Sce	0.2344
NE	Sce	0.2535
NE	Sce	0.16435
NE	Sce	0.2239
NE	Sce	0.13385
NE	Sce	0.1242
NE	Sce	0.112
NE	Sce	0.22025
NE	Sce	0.1581
NE	Sce	0.1287
NE	Sce	0.2528
NE	Sce	0.2039
NE	Sce	0.15295
NE	Sce	0.30125
NE	Sce	0.1143
NE	Sce	0.1237
NE	Sce	0.3
NE	Sce	0.13524999999999998
NE	Sce	0.0297
NE	Sce	0.1238
NE	Sce	0.1291
NE	Sce	0.158
NE	Sce	0.1431
NE	Sce	0.24309999999999998
NE	Sce	0.1712
NE	Sce	0.1191
NE	Sce	0.3388
NE	Sce	0.4603
NE	Sce	0.1909
NE	Sce	0.18405
NE	Sce	0.4535
NE	Sce	0.0238
NE	Sce	0.1322
NE	Sce	0.1293
NE	Sce	0.0573
NE	Sce	0.0569
NE	Sce	0.1011
NE	Sce	0.1343
NE	Sce	0.47785
NE	Sce	0.1669
NE	Sce	0.0713
NE	Sce	0.2074
NE	Sce	0.2223
NE	Sce	0.14
NE	Sce	0.1859
NE	Sce	0.1239
NE	Sce	0.2835
NE	Sce	0.1479
NE	Sce	0.1663
NE	Sce	0.2142
NE	Sce	0.0997
NE	Sce	0.1261
NE	Sce	0.0925
NE	Sce	0.10469999999999999
NE	Sce	0.1287
NE	Sce	0.17595
NE	Sce	0.2725
NE	Sce	0.1311
NE	Sce	0.1159
NE	Sce	0.071
NE	Sce	0.2166
NE	Sce	0.2124
NE	Sce	0.0838
NE	Sce	0.2798
NE	Sce	0.0885
NE	Sce	0.0779
NE	Sce	0.15635
NE	Sce	0.1381
NE	Sce	0.0579
NE	Sce	0.1759
NE	Sce	0.0495
NE	Sce	0.0766
NE	Sce	0.0697
NE	Sce	0.1407
NE	Sce	0.2379
NE	Sce	0.14805000000000001
NE	Sce	0.0891
NE	Sce	0.1161
NE	Sce	0.1055
NE	Sce	0.20135
NE	Sce	0.2661
NE	Sce	0.0908
NE	Sce	0.28365
NE	Sce	0.2906
NE	Sce	0.3279
NE	Sce	0.1631
NE	Sce	0.2135
NE	Sce	0.1303
NE	Sce	0.1126
NE	Sce	0.2483
NE	Sce	0.0765
NE	Sce	0.1164
NE	Sce	0.1474
NE	Sce	0.0491
NE	Sce	0.1226
NE	Sce	0.1702
NE	Sce	0.1545
NE	Sce	0.108
NE	Sce	0.0868
NE	Sce	0.154
NE	Sce	0.074
NE	Sce	0.1418
NE	Sce	0.3128
NE	Sce	0.2183
NE	Sce	0.0744
NE	Sce	0.1233
NE	Sce	0.18945
NE	Sce	0.0773
NE	Sce	0.1023
NE	Sce	0.23
NE	Sce	0.16360000000000002
NE	Sce	0.2158
NE	Sce	0.2052
NE	Sce	0.0896
NE	Sce	0.0502
NE	Sce	0.15765
NE	Sce	0.0612
NE	Sce	0.1646
NE	Sce	0.2196
NE	Sce	0.1212
NE	Sce	0.103
NE	Sce	0.2988
NE	Sce	0.07600000000000001
NE	Sce	0.158
NE	Sce	0.1505
NE	Sce	0.0441
NE	Sce	0.04605
NE	Sce	0.059
NE	Sce	0.0847
NE	Sce	0.2376
NE	Sce	0.0754
NE	Sce	0.1284
NE	Sce	0.1187
NE	Sce	0.1284
NE	Sce	0.0962
NE	Sce	0.1014
NE	Sce	0.1051
NE	Sce	0.1439
NE	Sce	0.2657
NE	Sce	0.299
NE	Sce	0.17345
NE	Sce	0.1364
NE	Sce	0.2059
NE	Sce	0.0759
NE	Sce	0.08355
NE	Sce	0.15705
NE	Sce	0.04715
NE	Sce	0.2282
NE	Sce	0.14695
NE	Sce	0.1236
NE	Sce	0.1847
NE	Sce	0.0354
NE	Sce	0.186
NE	Sce	0.186
NE	Sce	0.1493
NE	Sce	0.1282
NE	Sce	0.1914
NE	Sce	0.1258
NE	Sce	0.22185
NE	Sce	0.0741
NE	Sce	0.1526
NE	Sce	0.1836
NE	Sce	0.0742
NE	Sce	0.0391
NE	Sce	0.1339
NE	Sce	0.1562
NE	Sce	0.1861
NE	Sce	0.09425
NE	Sce	0.0924
NE	Sce	0.0988
NE	Sce	0.1619
NE	Sce	0.3727
NE	Sce	0.0872
NE	Sce	0.1611
NE	Sce	0.28585
NE	Sce	0.0332
NE	Sce	0.2442
NE	Sce	0.2287
NE	Sce	0.06755
NE	Sce	0.1602
NE	Sce	0.0953
NE	Sce	0.2098
NE	Sce	0.1234
NE	Sce	0.0625
NE	Sce	0.2061
NE	Sce	0.0671
NE	Sce	0.1333
NE	Sce	0.245
NE	Sce	0.219
NE	Sce	0.3579
NE	Sce	0.0867
NE	Sce	0.0662
NE	Sce	0.0999
NE	Sce	0.0892
NE	Sce	0.0289
NE	Sce	0.1589
NE	Sce	0.0975
NE	Sce	0.1225
NE	Sce	0.0759
NE	Sce	0.1307
NE	Sce	0.1652
NE	Sce	0.1269
NE	Sce	0.1437
NE	Sce	0.30425
NE	Sce	0.0588
NE	Sce	0.1704
NE	Sce	0.1928
NE	Sce	0.1221
NE	Sce	0.10125
NE	Sce	0.272
NE	Sce	0.1191
NE	Sce	0.231
NE	Sce	0.1565
NE	Sce	0.1771
NE	Sce	0.131
NE	Sce	0.1022
NE	Sce	0.44675
NE	Sce	0.2802
NE	Sce	0.071
NE	Sce	0.0935
NE	Sce	0.353
NE	Sce	0.2931
NE	Sce	0.2475
NE	Sce	0.3758
NE	Sce	0.0949
NE	Sce	0.0951
NE	Sce	0.0602
NE	Sce	0.0829
NE	Sce	0.0274
NE	Sce	0.2404
NE	Sce	0.2042
NE	Sce	0.2737
NE	Sce	0.2258
NE	Sce	0.1135
NE	Sce	0.0928
NE	Sce	0.0657
NE	Sce	0.5448
NE	Sce	0.0406
NE	Sce	0.1541
NE	Sce	0.0512
NE	Sce	0.0573
NE	Sce	0.1445
NE	Sce	0.0641
NE	Sce	0.098
NE	Sce	0.1007
NE	Sce	0.0881
NE	Sce	0.1385
NE	Sce	0.0759
NE	Sce	0.2429
NE	Sce	0.1043
NE	Sce	0.0399
NE	Sce	0.071
NE	Sce	0.4095
NE	Sce	0.0904
NE	Sce	0.0927
NE	Sce	0.1955
NE	Sce	0.1838
NE	Sce	0.0903
NE	Sce	0.1011
NE	Sce	0.1232
NE	Sce	0.0627
NE	Sce	0.1674
NE	Sce	0.1425
NE	Sce	0.1618
NE	Sce	0.0967
NE	Sce	0.0946
NE	Sce	0.2187
NE	Sce	0.0791
NE	Sce	0.1306
NE	Sce	0.1241
NE	Sce	0.1091
NE	Sce	0.06275
NE	Sce	0.1294
NE	Sce	0.0855
NE	Sce	0.0373
NE	Sce	0.3399
NE	Sce	0.0916
NE	Sce	0.0388
NE	Sce	0.13555
NE	Sce	0.1169
NE	Sce	0.18325
NE	Sce	0.3097
NE	Sce	0.0849
NE	Sce	0.1205
NE	Sce	0.2
NE	Sce	0.0817
NE	Sce	0.1288
NE	Sce	0.5374
NE	Sce	0.5374
NE	Sce	0.141
NE	Sce	0.0606
NE	Sce	0.1307
NE	Sce	0.0826
NE	Sce	0.1879
NE	Sce	0.1164
NE	Sce	0.0464
NE	Sce	0.0595
NE	Sce	0.09159999999999999
NE	Sce	0.054
NE	Sce	0.1298
NE	Sce	0.13440000000000002
NE	Sce	0.1821
NE	Sce	0.1112
NE	Sce	0.1584
NE	Sce	0.1834
NE	Sce	0.0665
NE	Sce	0.06925
NE	Sce	0.0501
NE	Sce	0.0397
NE	Sce	0.2488
NE	Sce	0.0477
NE	Sce	0.11485000000000001
NE	Sce	0.2303
NE	Sce	0.1139
NE	Sce	0.1122
NE	Sce	0.0538
NE	Sce	0.1532
NE	Sce	0.0644
NE	Sce	0.09365000000000001
NE	Sce	0.1253
NE	Sce	0.1176
NE	Sce	0.0702
NE	Sce	0.0536
NE	Sce	0.1257
NE	Sce	0.2098
NE	Sce	0.3088
NE	Sce	0.025
NE	Sce	0.1799
NE	Sce	0.0608
NE	Sce	0.0584
NE	Sce	0.1912
NE	Sce	0.1776
NE	Sce	0.2068
NE	Sce	0.0437
NE	Sce	0.1423
NE	Sce	0.1049
NE	Sce	0.1641
NE	Sce	0.0645
NE	Sce	0.2363
NE	Sce	0.1514
NE	Sce	0.0615
NE	Sce	0.0525
NE	Sce	0.0862
NE	Sce	0.0994
NE	Sce	0.1109
NE	Sce	0.0441
NE	Sce	0.17115
NE	Sce	0.1758
NE	Sce	0.07865
NE	Sce	0.1032
NE	Sce	0.1359
NE	Sce	0.2118
NE	Sce	0.2093
NE	Sce	0.1529
NE	Sce	0.0901
NE	Sce	0.1292
NE	Sce	0.1284
NE	Sce	0.0701
NE	Sce	0.04385
NE	Sce	0.1643
NE	Sce	0.3556
NE	Sce	0.112
NE	Sce	0.0726
NE	Sce	0.2169
NE	Sce	0.1387
NE	Sce	0.21955
NE	Sce	0.1022
NE	Sce	0.18695
NE	Sce	0.1375
NE	Sce	0.1356
NE	Sce	0.1376
NE	Sce	0.0451
NE	Sce	0.2143
[truncated: 8,836 more rows]
