# Supplementary material for: Yeast metabolic innovations emerged via expanded metabolic network and gene positive selection
Source: Mol Syst Biol. 2021 Oct 22;17(10):e10427. doi: 10.15252/msb.202110427 (PMC8532513; doi:10.15252/msb.202110427)
Supplement: Supplementary file 10 — Source Data for Figure 3 [file MSB-17-e10427-s013.zip › Source data for Figure 3/Panel_F.xlsx]

## Sheet: Sheet1
# Top five features for feature importance according to CHI value
Features	CHI value
Gene occurence	1765.265
dN/dS	1649.817
Conservation score	599.300
Kmer-TGA	350.908
Kmer-GAA	340.391
