# Supplementary material for: Yeast metabolic innovations emerged via expanded metabolic network and gene positive selection
Source: Mol Syst Biol. 2021 Oct 22;17(10):e10427. doi: 10.15252/msb.202110427 (PMC8532513; doi:10.15252/msb.202110427)
Supplement: Supplementary file 10 — Source Data for Figure 3 [file MSB-17-e10427-s013.zip › Source data for Figure 3/Panel_A.xlsx]

## Sheet: Sheet1
OG	dN_dS	group
OG8384	0.19915	All_OG
OG13001	0.18485	All_OG
OG18405	0.3624	All_OG
OG15354	0.3433	All_OG
OG2176	0.08765	All_OG
OG12299	0.0596	All_OG
OG8016	0.1738	All_OG
OG3717	0.1762	All_OG
OG15788	0.3005	All_OG
OG3802	0.3605	All_OG
OG1516	0.035	All_OG
OG4950	0.12615	All_OG
OG14805	0.229	All_OG
OG2455	0.09515	All_OG
OG4173	0.1323	All_OG
OG1200	0.1602	All_OG
OG11661	0.34595	All_OG
OG7673	0.1423	All_OG
OG11297	0.3073	All_OG
OG4041	0.3475	All_OG
OG3896	0.1764	All_OG
OG4436	0.1396	All_OG
OG10627	0.2547	All_OG
OG6426	0.27975	All_OG
OG16100	0.14425	All_OG
OG9958	0.1937	All_OG
OG3480	0.07985	All_OG
OG4804	0.40505	All_OG
OG15631	0.1712	All_OG
OG5194	0.23775	All_OG
OG3347	0.1529	All_OG
OG9435	0.13425	All_OG
OG15282	0.22125	All_OG
OG6069	0.2664	All_OG
OG9918	0.40945	All_OG
OG7604	0.23955	All_OG
OG3371	0.2698	All_OG
OG17582	0.25245	All_OG
OG16467	0.0973	All_OG
OG8533	0.27865	All_OG
OG15711	0.1564	All_OG
OG18627	0.285	All_OG
OG9335	0.3999	All_OG
OG11359	0.2163	All_OG
OG11025	0.0179	All_OG
OG7126	0.2172	All_OG
OG8119	0.1483	All_OG
OG3718	0.1981	All_OG
OG8941	0.3022	All_OG
OG16083	0.0914	All_OG
OG8383	0.287	All_OG
OG2818	0.14165	All_OG
OG6573	0.1777	All_OG
OG1308	0.0482	All_OG
OG4278	0.468	All_OG
OG2164	0.1217	All_OG
OG14748	0.3348	All_OG
OG3532	0.2489	All_OG
OG5137	0.376	All_OG
OG2649	0.1815	All_OG
OG12195	0.2492	All_OG
OG13695	0.248	All_OG
OG14549	0.243	All_OG
OG15427	0.2745	All_OG
OG5927	0.4498	All_OG
OG9626	0.35305	All_OG
OG1370	0.1212	All_OG
OG12828	0.3775	All_OG
OG5962	0.2202	All_OG
OG13284	0.1326	All_OG
OG16078	0.0833	All_OG
OG12748	0.2856	All_OG
OG5191	0.2767	All_OG
OG13289	0.2461	All_OG
OG18026	0.0915	All_OG
OG11403	0.27895	All_OG
OG2971	0.2733	All_OG
OG1325	0.0266	All_OG
OG8269	0.2627	All_OG
OG12406	0.2606	All_OG
OG10096	0.2218	All_OG
OG10331	0.3393	All_OG
OG6914	0.2905	All_OG
OG4195	0.2422	All_OG
OG2942	0.0672	All_OG
OG12647	0.43355	All_OG
OG6621	0.21875	All_OG
OG11967	0.1871	All_OG
OG14236	0.2525	All_OG
OG11140	0.46245	All_OG
OG18278	0.19575	All_OG
OG6443	0.2665	All_OG
OG3847	0.12445	All_OG
OG16006	0.4328	All_OG
OG9712	0.3696	All_OG
OG14618	0.24155	All_OG
OG17537	0.3244	All_OG
OG18707	0.1873	All_OG
OG11110	0.34965	All_OG
OG14589	0.2072	All_OG
OG6076	0.1684	All_OG
OG4065	0.1824	All_OG
OG5269	0.3555	All_OG
OG9688	0.32875	All_OG
OG16163	0.18595	All_OG
OG8548	0.252	All_OG
OG8373	0.0732	All_OG
OG8532	0.3999	All_OG
OG6021	0.3317	All_OG
OG6152	0.30375	All_OG
OG17417	0.2312	All_OG
OG3276	0.0492	All_OG
OG11344	0.4019	All_OG
OG1444	0.04905	All_OG
OG4759	0.1398	All_OG
OG11457	0.2165	All_OG
OG8093	0.3928	All_OG
OG13134	0.3209	All_OG
OG7091	0.3224	All_OG
OG17540	0.2606	All_OG
OG15382	0.195	All_OG
OG4653	0.1382	All_OG
OG15687	0.2473	All_OG
OG8315	0.1801	All_OG
OG17522	0.1514	All_OG
OG14081	0.2359	All_OG
OG12281	0.3412	All_OG
OG8498	0.3018	All_OG
OG16156	0.45345	All_OG
OG16196	0.33815	All_OG
OG4699	0.3591	All_OG
OG16231	0.1953	All_OG
OG5446	0.3018	All_OG
OG6283	0.1561	All_OG
OG16183	0.1989	All_OG
OG4175	0.2673	All_OG
OG3415	0.2576	All_OG
OG14028	0.34225	All_OG
OG5827	0.4134	All_OG
OG8692	0.0818	All_OG
OG1314	0.179	All_OG
OG1934	0.1059	All_OG
OG14560	0.1562	All_OG
OG13839	0.3317	All_OG
OG10641	0.3529	All_OG
OG16332	0.2371	All_OG
OG8684	0.3915	All_OG
OG2894	0.191	All_OG
OG11224	0.1758	All_OG
OG9757	0.2042	All_OG
OG8227	0.1191	All_OG
OG4639	0.3654	All_OG
OG5814	0.1645	All_OG
OG14848	0.2007	All_OG
OG11747	0.0628	All_OG
OG3861	0.1193	All_OG
OG5444	0.13045	All_OG
OG14494	0.11675	All_OG
OG5629	0.2582	All_OG
OG8454	0.1491	All_OG
OG1637	0.0613	All_OG
OG9005	0.09785	All_OG
OG14397	0.2013	All_OG
OG8251	0.3088	All_OG
OG1465	0.03	All_OG
OG10151	0.33075	All_OG
OG6976	0.08775	All_OG
OG9650	0.25815	All_OG
OG6454	0.27175	All_OG
OG2047	0.11145	All_OG
OG7727	0.2781	All_OG
OG14448	0.2296	All_OG
OG15417	0.2772	All_OG
OG17401	0.13855	All_OG
OG11789	0.3276	All_OG
OG10559	0.2011	All_OG
OG16685	0.31925	All_OG
OG7385	0.0708	All_OG
OG17177	0.3557	All_OG
OG3310	0.1663	All_OG
OG4790	0.1861	All_OG
OG18358	0.2818	All_OG
OG13173	0.1091	All_OG
OG3145	0.1432	All_OG
OG1750	0.09755	All_OG
OG8755	0.2056	All_OG
OG5816	0.20565	All_OG
OG7670	0.4192	All_OG
OG5021	0.1192	All_OG
OG8937	0.1903	All_OG
OG4159	0.1912	All_OG
OG6882	0.2654	All_OG
OG15320	0.2621	All_OG
OG11051	0.4164	All_OG
OG10852	0.2758	All_OG
OG4464	0.4249	All_OG
OG2878	0.149	All_OG
OG2165	0.1512	All_OG
OG16719	0.1571	All_OG
OG4400	0.2253	All_OG
OG10012	0.3492	All_OG
OG6281	0.0707	All_OG
OG2415	0.3245	All_OG
OG2345	0.3635	All_OG
OG2266	0.2018	All_OG
OG9396	0.2242	All_OG
OG9905	0.3091	All_OG
OG1453	0.05605	All_OG
OG17095	0.3396	All_OG
OG4089	0.1591	All_OG
OG18534	0.4193	All_OG
OG8464	0.4323	All_OG
OG10810	0.2899	All_OG
OG8128	0.3515	All_OG
OG12487	0.1983	All_OG
OG4404	0.3671	All_OG
OG11440	0.1768	All_OG
OG6862	0.21405	All_OG
OG7233	0.27545	All_OG
OG15037	0.2815	All_OG
OG2992	0.1623	All_OG
OG16397	0.18195	All_OG
OG9230	0.2699	All_OG
OG13248	0.1591	All_OG
OG4244	0.1074	All_OG
OG18178	0.3994	All_OG
OG11704	0.1967	All_OG
OG5276	0.2609	All_OG
OG15150	0.267	All_OG
OG3362	0.0891	All_OG
OG15920	0.2191	All_OG
OG4680	0.1378	All_OG
OG7035	0.35965	All_OG
OG5338	0.0942	All_OG
OG4269	0.2117	All_OG
OG12350	0.2575	All_OG
OG13690	0.1816	All_OG
OG2598	0.2298	All_OG
OG8133	0.3402	All_OG
OG13320	0.4421	All_OG
OG7770	0.2905	All_OG
OG2186	0.1299	All_OG
OG10760	0.30845	All_OG
OG13090	0.2736	All_OG
OG16024	0.31365	All_OG
OG17390	0.0388	All_OG
OG5567	0.1064	All_OG
OG8032	0.1504	All_OG
OG4452	0.2216	All_OG
OG14837	0.3469	All_OG
OG6110	0.1833	All_OG
OG7510	0.42625	All_OG
OG16088	0.35895	All_OG
OG9383	0.4313	All_OG
OG18153	0.0944	All_OG
OG18391	0.3378	All_OG
OG9117	0.1754	All_OG
OG15750	0.37445	All_OG
OG9020	0.20635	All_OG
OG18004	0.3371	All_OG
OG1408	0.09775	All_OG
OG14799	0.1873	All_OG
OG4758	0.1783	All_OG
OG2578	0.2313	All_OG
OG5487	0.3429	All_OG
OG7401	0.2407	All_OG
OG8262	0.06545	All_OG
OG5864	0.3659	All_OG
OG6059	0.1613	All_OG
OG7803	0.2349	All_OG
OG8525	0.3312	All_OG
OG4539	0.2493	All_OG
OG2891	0.14105	All_OG
OG7328	0.495	All_OG
OG12444	0.50925	All_OG
OG15451	0.46025	All_OG
OG12507	0.2803	All_OG
OG8398	0.34265	All_OG
OG6726	0.2032	All_OG
OG5113	0.2355	All_OG
OG5175	0.34195	All_OG
OG8676	0.4008	All_OG
OG5979	0.1584	All_OG
OG17439	0.1866	All_OG
OG14463	0.3944	All_OG
OG7505	0.1475	All_OG
OG10734	0.2119	All_OG
OG4198	0.2263	All_OG
OG14912	0.1897	All_OG
OG9848	0.2936	All_OG
OG6367	0.2527	All_OG
OG2628	0.1714	All_OG
OG5142	0.2205	All_OG
OG16831	0.2983	All_OG
OG8867	0.33525	All_OG
OG14788	0.2234	All_OG
OG10866	0.2892	All_OG
OG6766	0.29255	All_OG
OG7718	0.3482	All_OG
OG8971	0.3641	All_OG
OG4609	0.1172	All_OG
OG14405	0.22625	All_OG
OG10125	0.2119	All_OG
OG16638	0.0682	All_OG
OG15477	0.1713	All_OG
OG2495	0.08335	All_OG
OG3635	0.2005	All_OG
OG17186	0.32335	All_OG
OG7833	0.1862	All_OG
OG3637	0.2329	All_OG
OG11796	0.1812	All_OG
OG1652	0.1788	All_OG
OG9922	0.3691	All_OG
OG2828	0.0701	All_OG
OG10617	0.4552	All_OG
OG2465	0.0838	All_OG
OG13813	0.4229	All_OG
OG16202	0.2612	All_OG
OG14273	0.2784	All_OG
OG4485	0.1373	All_OG
OG13730	0.1059	All_OG
OG3647	0.1915	All_OG
OG12654	0.33765	All_OG
OG16717	0.0997	All_OG
OG17973	0.0594	All_OG
OG18258	0.13875	All_OG
OG16772	0.1919	All_OG
OG10046	0.1674	All_OG
OG3354	0.14565	All_OG
OG14810	0.2429	All_OG
OG2706	0.1752	All_OG
OG16506	0.0156	All_OG
OG3001	0.2232	All_OG
OG10329	0.0817	All_OG
OG5288	0.12155	All_OG
OG3501	0.3331	All_OG
OG5544	0.26885	All_OG
OG8171	0.169	All_OG
OG7347	0.39625	All_OG
OG12517	0.42265	All_OG
OG13421	0.3944	All_OG
OG1777	0.01225	All_OG
OG3968	0.1544	All_OG
OG8457	0.3021	All_OG
OG2006	0.186	All_OG
OG8176	0.3933	All_OG
OG8653	0.1345	All_OG
OG9026	0.2564	All_OG
OG14461	0.3395	All_OG
OG3028	0.2705	All_OG
OG17581	0.0436	All_OG
OG18152	0.3009	All_OG
OG12636	0.3718	All_OG
OG6064	0.28045	All_OG
OG9161	0.6642	All_OG
OG14298	0.4795	All_OG
OG14266	0.1668	All_OG
OG12243	0.2476	All_OG
OG1246	0.0989	All_OG
OG14672	0.252	All_OG
OG5817	0.5031	All_OG
OG18466	0.4796	All_OG
OG11719	0.2072	All_OG
OG2476	0.29405	All_OG
OG9670	0.41115	All_OG
OG6349	0.3348	All_OG
OG17103	0.40175	All_OG
OG13531	0.2649	All_OG
OG2579	0.1078	All_OG
OG16097	0.1136	All_OG
OG5108	0.2129	All_OG
OG12622	0.2338	All_OG
OG7113	0.2855	All_OG
OG6771	0.35455	All_OG
OG2145	0.1593	All_OG
OG1758	0.1262	All_OG
OG5488	0.3292	All_OG
OG5633	0.18685	All_OG
OG5036	0.6312	All_OG
OG1812	0.02725	All_OG
OG12929	0.32025	All_OG
OG12627	0.2399	All_OG
OG17324	0.4009	All_OG
OG5495	0.1517	All_OG
OG18333	0.377	All_OG
OG4286	0.2263	All_OG
OG9497	0.2078	All_OG
OG3275	0.1952	All_OG
OG17347	0.2064	All_OG
OG5720	0.41805	All_OG
OG8715	0.1753	All_OG
OG9063	0.1992	All_OG
OG12018	0.49845	All_OG
OG15673	0.4878	All_OG
OG16698	0.25945	All_OG
OG15389	0.0381	All_OG
OG7598	0.2125	All_OG
OG1689	0.10195	All_OG
OG6937	0.2681	All_OG
OG4479	0.1147	All_OG
OG16613	0.29135	All_OG
OG5433	0.18395	All_OG
OG15542	0.09705	All_OG
OG11432	0.27495	All_OG
OG4297	0.0552	All_OG
OG4793	0.1176	All_OG
OG4450	0.2336	All_OG
OG12538	0.3021	All_OG
OG3189	0.1168	All_OG
OG1335	0.1171	All_OG
OG13228	1.75655	All_OG
OG1572	0.016	All_OG
OG8972	0.3018	All_OG
OG3638	0.2269	All_OG
OG15399	0.3189	All_OG
OG10270	0.2412	All_OG
OG4514	0.24905	All_OG
OG6806	0.4075	All_OG
OG11939	0.498	All_OG
OG10432	0.31975	All_OG
OG16092	0.38725	All_OG
OG9748	0.1646	All_OG
OG6239	0.212	All_OG
OG15758	0.33305	All_OG
OG12537	0.1709	All_OG
OG7908	0.3465	All_OG
OG8081	0.1133	All_OG
OG17202	0.35585	All_OG
OG9762	0.4155	All_OG
OG12491	0.3911	All_OG
OG2296	0.2744	All_OG
OG5275	0.0955	All_OG
OG2370	0.1012	All_OG
OG1844	0.0583	All_OG
OG3468	0.13365	All_OG
OG15438	0.252	All_OG
OG10692	0.40565	All_OG
OG1588	0.0491	All_OG
OG10872	0.4124	All_OG
OG3376	0.2946	All_OG
OG7431	0.24095	All_OG
OG9901	0.4186	All_OG
OG1375	0.0747	All_OG
OG4424	0.1943	All_OG
OG13627	0.15585	All_OG
OG11100	0.19765	All_OG
OG3167	0.11275	All_OG
OG8410	0.3415	All_OG
OG2634	0.164	All_OG
OG16064	0.2526	All_OG
OG1826	0.228	All_OG
OG4228	0.4361	All_OG
OG10336	0.26415	All_OG
OG4936	0.1936	All_OG
OG14234	0.3358	All_OG
OG2474	0.3958	All_OG
OG9942	0.1852	All_OG
OG10260	0.4906	All_OG
OG16715	0.0364	All_OG
OG3115	0.1375	All_OG
OG6780	0.24025	All_OG
OG10449	0.3841	All_OG
OG16193	0.39575	All_OG
OG12280	0.2038	All_OG
OG4594	0.3898	All_OG
OG9352	0.3103	All_OG
OG4696	0.22	All_OG
OG5238	0.3496	All_OG
OG15644	0.1524	All_OG
OG7192	0.28745	All_OG
OG15100	0.2163	All_OG
OG8173	0.2415	All_OG
OG10701	0.098	All_OG
OG4027	0.2964	All_OG
OG11506	0.32375	All_OG
OG9513	0.1631	All_OG
OG15952	0.3227	All_OG
OG6727	0.3945	All_OG
OG10769	0.2537	All_OG
OG4432	0.111	All_OG
OG9089	0.4573	All_OG
OG5841	0.2016	All_OG
OG17269	0.2878	All_OG
OG9252	0.2337	All_OG
OG13952	0.3646	All_OG
OG16101	0.2224	All_OG
OG9079	0.2033	All_OG
OG2694	0.1318	All_OG
OG15036	0.0448	All_OG
OG3884	0.3644	All_OG
OG2681	0.1826	All_OG
OG8552	0.31165	All_OG
OG7676	0.4121	All_OG
OG18377	0.4252	All_OG
OG10396	0.1814	All_OG
OG11289	0.21805	All_OG
OG1404	0.1868	All_OG
OG16631	0.19315	All_OG
OG4375	0.0511	All_OG
OG1525	0.06365	All_OG
OG6997	0.24195	All_OG
OG3085	0.2073	All_OG
OG1871	0.0769	All_OG
OG6216	0.1417	All_OG
OG4140	0.0465	All_OG
OG6879	0.3575	All_OG
OG2515	0.0771	All_OG
OG9405	0.2296	All_OG
OG10628	0.0714	All_OG
OG8266	0.1978	All_OG
OG1412	0.1115	All_OG
OG1890	0.23495	All_OG
OG4423	0.03655	All_OG
OG9184	0.3967	All_OG
OG4346	0.228	All_OG
OG8500	0.34405	All_OG
OG9981	0.18875	All_OG
OG13114	0.215	All_OG
OG2881	0.166	All_OG
OG6201	0.42735	All_OG
OG16304	0.30725	All_OG
OG14411	0.0979	All_OG
OG4044	0.0944	All_OG
OG9722	0.1808	All_OG
OG5422	0.3701	All_OG
OG10440	0.3239	All_OG
OG13545	0.40855	All_OG
OG17422	0.2197	All_OG
OG3518	0.09345	All_OG
OG8318	0.44145	All_OG
OG5706	0.55185	All_OG
OG2905	0.1626	All_OG
OG8975	0.2317	All_OG
OG6654	0.1506	All_OG
OG1414	0.0781	All_OG
OG5792	0.29475	All_OG
OG12923	0.80485	All_OG
OG15234	0.3916	All_OG
OG8185	0.2357	All_OG
OG6275	0.18355	All_OG
OG4722	0.1379	All_OG
OG13675	0.3012	All_OG
OG4449	0.281	All_OG
OG7491	0.3532	All_OG
OG5935	0.18155	All_OG
OG13225	0.38325	All_OG
OG4316	0.2262	All_OG
OG9397	0.3833	All_OG
OG4340	0.2011	All_OG
OG3926	0.12835	All_OG
OG5693	0.3313	All_OG
OG5225	0.2057	All_OG
OG5302	0.1716	All_OG
OG4126	0.2046	All_OG
OG8711	0.27355	All_OG
OG9011	0.15845	All_OG
OG2540	0.1779	All_OG
OG7945	0.29975	All_OG
OG1666	0.2853	All_OG
OG1811	0.1146	All_OG
OG6474	0.4855	All_OG
OG13906	0.42365	All_OG
OG3320	0.3197	All_OG
OG3186	0.3231	All_OG
OG13127	0.1299	All_OG
OG6022	0.30375	All_OG
OG2473	0.1974	All_OG
OG18375	0.26175	All_OG
OG4903	0.1346	All_OG
OG3702	0.117	All_OG
OG9579	0.28015	All_OG
OG4920	0.1411	All_OG
OG2286	0.1229	All_OG
OG12016	0.1936	All_OG
OG8218	0.3661	All_OG
OG3853	0.2541	All_OG
OG15984	0.3551	All_OG
OG2281	0.4036	All_OG
OG2734	0.1847	All_OG
OG9542	0.1031	All_OG
OG3118	0.0926	All_OG
OG9414	0.21105	All_OG
OG1617	0.11685	All_OG
OG15516	0.1056	All_OG
OG4474	0.1096	All_OG
OG1740	0.2264	All_OG
OG5677	0.31155	All_OG
OG7986	0.3939	All_OG
OG1527	0.2576	All_OG
OG4348	0.2024	All_OG
OG15412	0.23015	All_OG
OG17542	0.112	All_OG
OG9923	0.2489	All_OG
OG3121	0.1685	All_OG
OG3615	0.0545	All_OG
OG7208	0.22125	All_OG
OG15137	0.0937	All_OG
OG6827	0.09055	All_OG
OG18212	0.29485	All_OG
OG8271	0.4389	All_OG
OG4351	0.1796	All_OG
OG17426	0.1599	All_OG
OG6898	0.1044	All_OG
OG3531	0.177	All_OG
OG17251	0.3426	All_OG
OG2443	0.0718	All_OG
OG1626	0.0434	All_OG
OG5768	0.02645	All_OG
OG11560	0.1458	All_OG
OG1999	0.0902	All_OG
OG5200	0.42145	All_OG
OG6384	0.2294	All_OG
OG1647	0.1872	All_OG
OG3304	0.10835	All_OG
OG2636	0.1022	All_OG
OG16149	0.3069	All_OG
OG3311	0.2051	All_OG
OG15963	0.5299	All_OG
OG10243	0.3881	All_OG
OG7063	0.2898	All_OG
OG5357	0.1719	All_OG
OG1926	0.0828	All_OG
OG2978	0.2897	All_OG
OG2250	0.0681	All_OG
OG17623	0.0849	All_OG
OG2230	0.13355	All_OG
OG16021	0.2409	All_OG
OG3771	0.052	All_OG
OG1763	0.0429	All_OG
OG1614	0.1948	All_OG
OG3843	0.2348	All_OG
OG5268	0.13505	All_OG
OG1282	0.3094	All_OG
OG6050	0.2769	All_OG
OG17864	0.34225	All_OG
OG13940	0.22	All_OG
OG14508	0.35095	All_OG
OG14774	0.1513	All_OG
OG3409	0.3159	All_OG
OG4494	0.1838	All_OG
OG7559	0.17	All_OG
OG6502	0.4602	All_OG
OG1583	0.1002	All_OG
OG15096	0.2444	All_OG
OG4133	0.1529	All_OG
OG10876	0.1558	All_OG
OG7932	0.02945	All_OG
OG7613	0.1926	All_OG
OG13515	0.194	All_OG
OG9926	0.0963	All_OG
OG18061	0.0476	All_OG
OG2485	0.0935	All_OG
OG13961	0.3167	All_OG
OG3973	0.0876	All_OG
OG4509	0.0637	All_OG
OG4556	0.3188	All_OG
OG8642	0.2976	All_OG
OG1817	0.0645	All_OG
OG14657	0.31175	All_OG
OG6082	0.303	All_OG
OG5015	0.158	All_OG
OG8231	0.1085	All_OG
OG1954	0.1121	All_OG
OG5970	0.3285	All_OG
OG7119	0.2589	All_OG
OG1358	0.1112	All_OG
OG6980	0.43265	All_OG
OG1903	0.2444	All_OG
OG15051	0.2283	All_OG
OG11565	0.3388	All_OG
OG13146	0.24015	All_OG
OG15831	0.34215	All_OG
OG4748	0.4061	All_OG
OG8954	0.2233	All_OG
OG13554	0.2396	All_OG
OG2732	0.2005	All_OG
OG2339	0.0295	All_OG
OG3901	0.193	All_OG
OG13907	0.1117	All_OG
OG5094	0.27675	All_OG
OG2306	0.372	All_OG
OG8843	0.3475	All_OG
OG4886	0.4821	All_OG
OG11616	0.0614	All_OG
OG10272	0.3349	All_OG
OG15383	0.26515	All_OG
OG9300	0.16115	All_OG
OG14168	0.3604	All_OG
OG1843	0.0611	All_OG
OG3246	0.1307	All_OG
OG7426	0.3734	All_OG
OG6181	0.31795	All_OG
OG2196	0.198	All_OG
OG2689	0.3257	All_OG
OG4035	0.0793	All_OG
OG8887	0.3392	All_OG
OG7432	0.2604	All_OG
OG14684	0.4089	All_OG
OG7344	0.25535	All_OG
OG9224	0.2182	All_OG
OG15946	0.34965	All_OG
OG10525	0.4708	All_OG
OG7284	0.4316	All_OG
OG12620	0.4162	All_OG
OG8927	0.1145	All_OG
OG4380	0.34205	All_OG
OG5368	0.2306	All_OG
OG14900	0.3738	All_OG
OG8837	0.3817	All_OG
OG10719	0.3156	All_OG
OG4547	0.20575	All_OG
OG5055	0.24815	All_OG
OG1257	0.19785	All_OG
OG12604	0.3194	All_OG
OG11634	0.2414	All_OG
OG14350	0.33795	All_OG
OG14716	0.37105	All_OG
OG11313	0.2054	All_OG
OG11819	0.16635	All_OG
OG13525	0.253	All_OG
OG13358	0.1445	All_OG
OG8477	0.40495	All_OG
OG9657	0.3795	All_OG
OG1508	0.1396	All_OG
OG13287	0.215	All_OG
OG14389	0.2791	All_OG
OG1346	0.09055	All_OG
OG2562	0.22775	All_OG
OG9708	0.31165	All_OG
OG8152	0.2122	All_OG
OG2747	0.1409	All_OG
OG6090	0.1502	All_OG
OG14587	0.40385	All_OG
OG1657	0.096	All_OG
OG11267	0.2227	All_OG
OG15216	0.3051	All_OG
OG5223	0.2215	All_OG
OG14934	0.1201	All_OG
OG2195	0.2082	All_OG
OG4242	0.1766	All_OG
OG7443	0.2306	All_OG
OG8240	0.2041	All_OG
OG10377	0.2528	All_OG
OG9296	0.24805	All_OG
OG13045	0.0657	All_OG
OG7384	0.4335	All_OG
OG4778	0.2278	All_OG
OG15286	0.2189	All_OG
OG7886	0.1887	All_OG
OG6067	0.26735	All_OG
OG3844	0.29685	All_OG
OG14670	0.36845	All_OG
OG6130	0.2332	All_OG
OG17077	0.11245	All_OG
OG1962	0.1396	All_OG
OG16131	0.075	All_OG
OG1227	0.1099	All_OG
OG13623	0.0108	All_OG
OG6172	0.43105	All_OG
OG15384	0.1961	All_OG
OG5599	0.1631	All_OG
OG1367	0.0911	All_OG
OG11036	0.1397	All_OG
OG7957	0.29315	All_OG
OG10043	0.1633	All_OG
OG13176	0.32445	All_OG
OG3471	0.2447	All_OG
OG6793	0.3415	All_OG
OG12137	0.2717	All_OG
OG14661	0.12945	All_OG
OG4274	0.1518	All_OG
OG12600	0.2453	All_OG
OG2416	0.0554	All_OG
OG8933	0.3223	All_OG
OG2094	0.0443	All_OG
OG13688	0.1284	All_OG
OG2437	0.12805	All_OG
OG13786	0.3505	All_OG
OG10459	0.2889	All_OG
OG4289	0.0449	All_OG
OG13291	0.198	All_OG
OG5461	0.19875	All_OG
OG4105	0.4423	All_OG
OG10051	0.3045	All_OG
OG9381	0.5093	All_OG
OG6818	0.1982	All_OG
OG9887	0.22385	All_OG
OG16501	0.3619	All_OG
OG8784	0.1581	All_OG
OG6832	0.2447	All_OG
OG6119	0.3622	All_OG
OG4643	0.2439	All_OG
OG13651	0.14505	All_OG
OG15153	0.20295	All_OG
OG7547	0.2328	All_OG
OG15118	0.3321	All_OG
OG1349	0.0314	All_OG
OG8386	0.161	All_OG
OG14917	0.12005	All_OG
OG15349	0.1016	All_OG
OG9088	0.33395	All_OG
OG6829	0.2072	All_OG
OG15154	0.26335	All_OG
OG15979	0.3588	All_OG
OG6220	0.2047	All_OG
OG12307	0.3961	All_OG
OG1535	0.1066	All_OG
OG2498	0.1309	All_OG
OG2638	0.2877	All_OG
OG8569	0.38745	All_OG
OG8592	0.0587	All_OG
OG2602	0.1459	All_OG
OG15415	0.25285	All_OG
OG2467	0.1792	All_OG
OG12354	0.28255	All_OG
OG13260	0.0632	All_OG
OG16746	0.4025	All_OG
OG4625	0.3642	All_OG
OG13589	0.32575	All_OG
OG17445	0.22755	All_OG
OG14956	0.0886	All_OG
OG12046	0.4432	All_OG
OG6775	0.2905	All_OG
OG13062	0.13	All_OG
OG1650	0.09685	All_OG
OG2193	0.1197	All_OG
OG9157	0.2146	All_OG
OG7759	0.1921	All_OG
OG9481	0.24605	All_OG
OG7225	0.39805	All_OG
OG4060	0.2436	All_OG
OG6697	0.3636	All_OG
OG5135	0.326	All_OG
OG4281	0.11835	All_OG
OG7415	0.3771	All_OG
OG17851	0.4149	All_OG
OG8174	0.3386	All_OG
OG1651	0.0739	All_OG
OG5050	0.35	All_OG
OG8925	0.2494	All_OG
OG3620	0.1375	All_OG
OG6387	0.23875	All_OG
OG4783	0.2791	All_OG
OG14973	0.24925	All_OG
OG16798	0.2175	All_OG
OG13713	0.15575	All_OG
OG10409	0.3883	All_OG
OG3303	0.2212	All_OG
OG14619	0.32765	All_OG
OG7129	0.2227	All_OG
OG15167	0.5237	All_OG
OG9176	0.3156	All_OG
OG7019	0.3439	All_OG
OG4213	0.2871	All_OG
OG3052	0.0201	All_OG
OG11525	0.1249	All_OG
OG9347	0.0532	All_OG
OG1504	0.1612	All_OG
OG5764	0.1629	All_OG
OG8265	0.3122	All_OG
OG18154	0.058	All_OG
OG2783	0.162	All_OG
OG3333	0.1783	All_OG
OG17827	0.1557	All_OG
OG6985	0.1825	All_OG
OG6986	0.1871	All_OG
OG10169	0.2342	All_OG
OG4984	0.11935	All_OG
OG14967	0.3866	All_OG
OG15569	0.4439	All_OG
OG4949	0.2781	All_OG
OG6166	0.2869	All_OG
OG11976	0.1753	All_OG
OG6463	0.1446	All_OG
OG8076	0.2215	All_OG
OG12337	0.2852	All_OG
OG7725	0.27105	All_OG
OG6145	0.04025	All_OG
OG9059	0.2341	All_OG
OG7270	0.222	All_OG
OG17946	0.36195	All_OG
OG3577	0.1866	All_OG
OG4319	0.22575	All_OG
OG6781	0.2126	All_OG
OG2629	0.1407	All_OG
OG7372	0.3157	All_OG
OG3413	0.2295	All_OG
OG5586	0.114	All_OG
OG12662	0.2293	All_OG
OG7501	0.3454	All_OG
OG2975	0.1869	All_OG
OG3624	0.18065	All_OG
OG7366	0.0451	All_OG
OG5737	0.1219	All_OG
OG8289	0.3908	All_OG
OG9541	0.39075	All_OG
OG1271	0.01695	All_OG
OG3411	0.1723	All_OG
OG9035	0.34315	All_OG
OG8011	0.4041	All_OG
OG2126	0.1318	All_OG
OG1545	0.06035	All_OG
OG6929	0.2306	All_OG
OG1944	0.0692	All_OG
OG14838	0.17915	All_OG
OG17839	0.1574	All_OG
OG10684	0.1851	All_OG
OG1208	0.11385	All_OG
OG9822	0.3135	All_OG
OG8267	0.17585	All_OG
OG12877	0.3609	All_OG
OG18635	0.2492	All_OG
OG10139	0.2204	All_OG
OG7652	0.27	All_OG
OG6974	0.0829	All_OG
OG9086	0.31355	All_OG
OG5219	0.3362	All_OG
OG10959	0.354	All_OG
OG5410	0.1278	All_OG
OG12765	0.44935	All_OG
OG3755	0.354	All_OG
OG17071	0.3291	All_OG
OG11863	0.16985	All_OG
OG14415	0.1814	All_OG
OG1251	0.1609	All_OG
OG4714	0.2933	All_OG
OG13840	0.1139	All_OG
OG6442	0.0801	All_OG
OG7249	0.3737	All_OG
OG11069	0.3404	All_OG
OG6144	0.2677	All_OG
OG3247	0.1912	All_OG
OG16555	0.1531	All_OG
OG2255	0.5387	All_OG
OG5224	0.1569	All_OG
OG5767	0.28565	All_OG
OG10451	0.4112	All_OG
OG1275	0.058	All_OG
OG1313	0.0684	All_OG
OG3972	0.2582	All_OG
OG9787	0.2464	All_OG
OG3456	0.2222	All_OG
OG3543	0.1916	All_OG
OG14367	0.3224	All_OG
OG5257	0.1879	All_OG
OG12241	0.2986	All_OG
OG6036	0.0624	All_OG
OG18253	0.1653	All_OG
OG9403	0.23515	All_OG
OG16377	0.1023	All_OG
OG7575	0.2382	All_OG
OG16091	0.2568	All_OG
OG12707	0.3109	All_OG
OG16725	0.1269	All_OG
OG17617	0.3097	All_OG
OG4698	0.2349	All_OG
OG11135	0.15465	All_OG
OG14909	0.2461	All_OG
OG4794	0.1831	All_OG
OG7001	0.25575	All_OG
OG4302	0.2352	All_OG
OG7693	0.4638	All_OG
OG5281	0.2975	All_OG
OG2246	0.1521	All_OG
OG5453	0.22605	All_OG
OG6716	0.4278	All_OG
OG16203	0.19915	All_OG
OG13601	0.0418	All_OG
OG3983	0.2095	All_OG
OG5701	0.19725	All_OG
OG2008	0.0448	All_OG
OG9106	0.1477	All_OG
OG6645	0.2859	All_OG
OG10847	0.31745	All_OG
OG3386	0.3638	All_OG
OG16482	0.2657	All_OG
OG4255	0.2033	All_OG
OG14035	0.1825	All_OG
OG8514	0.27375	All_OG
OG17442	0.26	All_OG
OG2799	0.4359	All_OG
OG1859	0.0482	All_OG
OG7419	0.453	All_OG
OG3936	0.3604	All_OG
OG4737	0.3925	All_OG
OG7910	0.263	All_OG
OG9344	0.2744	All_OG
OG10932	0.2463	All_OG
OG9208	0.2138	All_OG
OG12338	0.24845	All_OG
OG9404	0.2722	All_OG
OG2588	0.0822	All_OG
OG1898	0.1462	All_OG
OG2009	0.2781	All_OG
OG8003	0.2218	All_OG
OG4682	0.0973	All_OG
OG2823	0.1393	All_OG
OG9433	0.244	All_OG
OG2763	0.2654	All_OG
OG2139	0.0862	All_OG
OG6961	0.4029	All_OG
OG12028	0.3527	All_OG
OG16799	0.3325	All_OG
OG2408	0.20225	All_OG
OG15312	0.23985	All_OG
OG6375	0.2535	All_OG
OG3319	0.1587	All_OG
OG5745	0.1722	All_OG
OG12541	0.1876	All_OG
OG11410	0.2064	All_OG
OG4529	0.2062	All_OG
OG1289	0.15	All_OG
OG4243	0.2197	All_OG
OG14836	0.1807	All_OG
OG16916	0.54165	All_OG
OG6382	0.27815	All_OG
OG9277	0.4785	All_OG
OG5926	0.0705	All_OG
OG8639	0.1842	All_OG
OG12035	0.1706	All_OG
OG2806	0.1682	All_OG
OG11158	0.2072	All_OG
OG11601	0.1712	All_OG
OG5353	0.1003	All_OG
OG6563	0.18065	All_OG
OG8444	0.1896	All_OG
OG7076	0.3001	All_OG
OG6006	0.387	All_OG
OG2639	0.3558	All_OG
OG10666	0.2697	All_OG
OG15478	0.2521	All_OG
OG1263	0.1049	All_OG
OG9859	0.2491	All_OG
OG5354	0.49225	All_OG
OG2680	0.1999	All_OG
OG7893	0.28755	All_OG
OG3250	0.1621	All_OG
OG3557	0.10745	All_OG
OG7515	0.2469	All_OG
OG11433	0.2554	All_OG
OG11787	0.25745	All_OG
OG9483	0.1698	All_OG
OG13362	0.3353	All_OG
OG7293	0.13735	All_OG
OG1587	0.2571	All_OG
OG15375	0.3152	All_OG
OG17044	0.1108	All_OG
OG16025	0.248	All_OG
OG8329	0.1994	All_OG
OG18108	0.1767	All_OG
OG2715	0.2289	All_OG
OG4603	0.1116	All_OG
OG4053	0.31	All_OG
OG4259	0.2798	All_OG
OG9948	0.33655	All_OG
OG5261	0.2699	All_OG
OG15052	0.1992	All_OG
OG5184	0.10265	All_OG
OG7447	0.2868	All_OG
OG6155	0.2174	All_OG
OG12112	0.1778	All_OG
OG7511	0.4933	All_OG
OG2123	0.0966	All_OG
OG12903	0.4657	All_OG
OG6633	0.33115	All_OG
OG8098	0.2602	All_OG
OG7549	0.5013	All_OG
OG8756	0.4865	All_OG
OG10558	0.40135	All_OG
OG3210	0.0741	All_OG
OG7490	0.3205	All_OG
OG1808	0.2069	All_OG
OG10041	0.2862	All_OG
OG14749	0.0265	All_OG
OG2147	0.1526	All_OG
OG10247	0.1706	All_OG
OG6690	0.2962	All_OG
OG16747	0.35315	All_OG
OG5815	0.2154	All_OG
OG17629	0.4238	All_OG
OG18234	0.2183	All_OG
OG4327	0.208	All_OG
OG9500	0.2037	All_OG
OG15101	0.2707	All_OG
OG9539	0.0774	All_OG
OG2853	0.2109	All_OG
OG1451	0.1136	All_OG
OG3977	0.2183	All_OG
OG9608	0.42555	All_OG
OG6706	0.24055	All_OG
OG4649	0.15	All_OG
OG6209	0.28	All_OG
OG14896	0.1846	All_OG
OG10528	0.1977	All_OG
OG2003	0.0718	All_OG
OG14213	0.3611	All_OG
OG7423	0.1209	All_OG
OG3913	0.0864	All_OG
OG1447	0.1232	All_OG
OG2934	0.0933	All_OG
OG4383	0.2912	All_OG
OG1519	0.0747	All_OG
OG8103	0.3028	All_OG
OG9957	0.3254	All_OG
OG7697	0.28985	All_OG
OG9331	0.18275	All_OG
OG17528	0.2681	All_OG
OG16505	0.1912	All_OG
OG17909	0.189	All_OG
OG4548	0.326	All_OG
OG12175	0.1617	All_OG
OG13143	0.14345	All_OG
OG3174	0.1047	All_OG
OG12711	0.27345	All_OG
OG13553	0.1703	All_OG
OG13105	0.34975	All_OG
OG7210	0.15865	All_OG
OG11529	0.2985	All_OG
OG11554	0.3843	All_OG
OG8260	0.18885	All_OG
OG2026	0.2857	All_OG
OG2481	0.1273	All_OG
OG3393	0.16195	All_OG
OG3136	0.0944	All_OG
OG5627	0.261	All_OG
OG7891	0.30455	All_OG
OG13101	0.2653	All_OG
OG13613	0.27685	All_OG
OG6503	0.3906	All_OG
OG11446	0.1559	All_OG
OG7056	0.31775	All_OG
OG11718	0.3596	All_OG
OG13182	0.26635	All_OG
OG1472	0.0699	All_OG
OG11015	0.11775	All_OG
OG3477	0.23965	All_OG
OG7137	0.1614	All_OG
OG9406	0.16265	All_OG
OG12236	0.0773	All_OG
OG3817	0.4271	All_OG
OG3721	0.2335	All_OG
OG2847	0.0785	All_OG
OG7032	0.181	All_OG
OG5140	0.24445	All_OG
OG1454	0.1009	All_OG
OG8321	0.35815	All_OG
OG7018	0.0361	All_OG
OG6424	0.16935	All_OG
OG9842	0.238	All_OG
OG4934	0.2499	All_OG
OG13739	0.2159	All_OG
OG6446	0.0503	All_OG
OG8021	0.1809	All_OG
OG7315	0.0399	All_OG
OG5085	0.35325	All_OG
OG18101	0.2269	All_OG
OG9052	0.2605	All_OG
OG18158	0.0357	All_OG
OG4090	0.0682	All_OG
OG12540	0.1896	All_OG
OG15177	0.3962	All_OG
OG12142	0.4577	All_OG
OG7110	0.22595	All_OG
OG14052	0.35195	All_OG
OG1332	0.0771	All_OG
OG10324	0.3059	All_OG
OG15315	0.3763	All_OG
OG17373	0.1238	All_OG
OG7903	0.3661	All_OG
OG2178	0.3397	All_OG
OG3956	0.1812	All_OG
OG15547	0.2557	All_OG
OG9105	0.41635	All_OG
OG4245	0.2297	All_OG
OG3528	0.2408	All_OG
OG10184	0.06245	All_OG
OG2792	0.1819	All_OG
OG15968	0.3159	All_OG
OG12764	0.28845	All_OG
OG11340	0.153	All_OG
OG12908	0.9169	All_OG
OG11019	0.3609	All_OG
OG6260	0.03045	All_OG
OG5564	0.34065	All_OG
OG9908	0.2048	All_OG
OG9744	0.4797	All_OG
OG17605	0.2258	All_OG
OG1753	0.0717	All_OG
OG14808	0.1397	All_OG
OG4151	0.1915	All_OG
OG8891	0.3251	All_OG
OG14723	0.25105	All_OG
OG7593	0.17415	All_OG
OG8835	0.0953	All_OG
OG6437	0.2582	All_OG
OG4627	0.1817	All_OG
OG9044	0.4211	All_OG
OG12684	0.1052	All_OG
OG3157	0.3141	All_OG
OG13357	0.4863	All_OG
OG2034	0.0629	All_OG
OG7212	0.3178	All_OG
OG18202	0.553	All_OG
OG5667	0.1528	All_OG
OG2450	0.2061	All_OG
OG15020	0.27665	All_OG
OG5750	0.1852	All_OG
OG2220	0.1459	All_OG
OG1309	0.1255	All_OG
OG1474	0.04955	All_OG
OG11018	0.3319	All_OG
OG1177	0.05855	All_OG
OG2205	0.08275	All_OG
OG13273	0.35305	All_OG
OG3420	0.05825	All_OG
OG11595	0.2527	All_OG
OG8908	0.2861	All_OG
OG7608	0.32535	All_OG
OG14059	0.13695	All_OG
OG2406	0.0673	All_OG
OG12392	0.2778	All_OG
OG1214	0.1186	All_OG
OG15115	0.465	All_OG
OG15048	0.3219	All_OG
OG10049	0.1524	All_OG
OG6278	0.27385	All_OG
OG5003	0.261	All_OG
OG5279	0.2224	All_OG
OG2570	0.234	All_OG
OG1589	0.0865	All_OG
OG9527	0.2999	All_OG
OG6658	0.28115	All_OG
OG14009	0.31245	All_OG
OG15808	0.15	All_OG
OG4760	0.2817	All_OG
OG6233	0.1098	All_OG
OG16018	0.2578	All_OG
OG13877	0.111	All_OG
OG15470	0.1758	All_OG
OG14641	0.2673	All_OG
OG17493	0.3857	All_OG
OG15866	0.2235	All_OG
OG12807	0.1355	All_OG
OG1762	0.241	All_OG
OG12251	0.3211	All_OG
OG4811	0.24005	All_OG
OG16775	0.35965	All_OG
OG14184	0.1507	All_OG
OG11205	0.4498	All_OG
OG10424	0.36065	All_OG
OG4870	0.3963	All_OG
OG13233	0.3526	All_OG
OG12002	0.336	All_OG
OG13279	0.2113	All_OG
OG17234	0.36215	All_OG
OG11521	0.5237	All_OG
OG9996	0.3019	All_OG
OG10603	0.1437	All_OG
OG1870	0.0046	All_OG
OG1742	0.0788	All_OG
OG9939	0.209	All_OG
OG9987	0.2778	All_OG
OG8149	0.4153	All_OG
OG13734	0.2164	All_OG
OG5483	0.2009	All_OG
OG13938	0.1393	All_OG
OG6910	0.2327	All_OG
OG12133	0.3446	All_OG
OG17223	0.4008	All_OG
OG10364	0.3518	All_OG
OG17143	0.0887	All_OG
OG1794	0.0672	All_OG
OG2512	0.0221	All_OG
OG4917	0.3169	All_OG
OG14592	0.4455	All_OG
OG8713	0.29185	All_OG
OG12308	0.33005	All_OG
OG9487	0.53255	All_OG
OG2565	0.0174	All_OG
OG10499	0.247	All_OG
OG16179	0.1397	All_OG
OG3643	0.1599	All_OG
OG14680	0.2603	All_OG
OG9375	0.2447	All_OG
OG7457	0.10385	All_OG
OG6460	0.03315	All_OG
OG17600	0.1313	All_OG
OG8314	0.289	All_OG
OG14785	0.3291	All_OG
OG16770	0.31685	All_OG
OG15679	0.1844	All_OG
OG7695	0.3051	All_OG
OG8805	0.3516	All_OG
OG4047	0.3288	All_OG
OG2852	0.1224	All_OG
OG4379	0.1695	All_OG
OG9209	0.4356	All_OG
OG1805	0.2588	All_OG
OG3198	0.3786	All_OG
OG15730	0.2898	All_OG
OG3010	0.13525	All_OG
OG14605	0.3862	All_OG
OG3759	0.2076	All_OG
OG11400	0.1993	All_OG
OG6648	0.3662	All_OG
OG18248	0.1569	All_OG
OG10176	0.1709	All_OG
OG3293	0.1168	All_OG
OG14722	0.1871	All_OG
OG1255	0.0787	All_OG
OG16135	0.27935	All_OG
OG13983	0.4351	All_OG
OG9279	0.3909	All_OG
OG9730	0.19745	All_OG
OG12926	0.2912	All_OG
OG3225	0.0496	All_OG
OG5996	0.1417	All_OG
OG9223	0.2419	All_OG
OG15369	0.10415	All_OG
OG1376	0.0949	All_OG
OG1264	0.1299	All_OG
OG8917	0.17515	All_OG
OG12104	0.0366	All_OG
OG7960	0.1722	All_OG
OG8126	0.2273	All_OG
OG5898	0.3397	All_OG
OG13477	0.1831	All_OG
OG4780	0.2046	All_OG
OG7595	0.32475	All_OG
OG6135	0.2111	All_OG
OG7277	0.2991	All_OG
OG3361	0.1444	All_OG
OG7183	0.29795	All_OG
OG13944	0.4558	All_OG
OG11750	0.4721	All_OG
OG12390	0.25035	All_OG
OG16855	0.30545	All_OG
OG2760	0.0302	All_OG
OG10450	0.2011	All_OG
OG13226	0.24625	All_OG
OG12520	0.5822	All_OG
OG6251	0.3396	All_OG
OG4200	0.2696	All_OG
OG4927	0.3521	All_OG
OG18224	0.3513	All_OG
OG3517	0.4381	All_OG
OG4626	0.2428	All_OG
OG7353	0.23535	All_OG
OG10238	0.3303	All_OG
OG4148	0.2628	All_OG
OG6322	0.1126	All_OG
OG13381	0.09835	All_OG
OG10678	0.22055	All_OG
OG9771	0.3013	All_OG
OG8169	0.1016	All_OG
OG3641	0.0379	All_OG
OG1809	0.17825	All_OG
OG4860	0.2252	All_OG
OG1978	0.0683	All_OG
OG15993	0.26115	All_OG
OG17608	0.1956	All_OG
OG7072	0.4561	All_OG
OG3069	0.0985	All_OG
OG15769	0.18065	All_OG
OG3558	0.0668	All_OG
OG11643	0.3382	All_OG
OG4820	0.10865	All_OG
OG13547	0.44765	All_OG
OG8272	0.1867	All_OG
OG10563	0.4142	All_OG
OG3331	0.2497	All_OG
OG7904	0.264	All_OG
OG4959	0.1501	All_OG
OG13221	0.31695	All_OG
OG9172	0.2007	All_OG
OG9529	0.0781	All_OG
OG2622	0.1086	All_OG
OG12906	0.474	All_OG
OG13563	0.44435	All_OG
OG5508	0.1273	All_OG
OG7166	0.18365	All_OG
OG7154	0.14585	All_OG
OG4052	0.1817	All_OG
OG8809	0.18675	All_OG
OG6915	0.3792	All_OG
OG8397	0.15835	All_OG
OG11987	0.5729	All_OG
OG1203	0.1361	All_OG
OG9617	0.0576	All_OG
OG2739	0.1359	All_OG
OG9259	0.24575	All_OG
OG3850	0.2591	All_OG
OG12485	0.2628	All_OG
OG3006	0.06015	All_OG
OG6565	0.0485	All_OG
OG1552	0.1491	All_OG
OG14687	0.3061	All_OG
OG2327	0.0023	All_OG
OG12131	0.0538	All_OG
OG2004	0.0892	All_OG
OG7947	0.1043	All_OG
OG8286	0.2322	All_OG
OG4188	0.2426	All_OG
OG13540	0.1218	All_OG
OG7890	0.1387	All_OG
OG10602	0.2259	All_OG
OG14548	0.3023	All_OG
OG16765	0.14445	All_OG
OG3684	0.2412	All_OG
OG6955	0.3802	All_OG
OG14347	0.2271	All_OG
OG9131	0.2265	All_OG
OG11188	0.4442	All_OG
OG5101	0.1954	All_OG
OG16103	0.3018	All_OG
OG3272	0.19805	All_OG
OG3780	0.0145	All_OG
OG6537	0.22065	All_OG
OG14087	0.33505	All_OG
OG16198	0.3684	All_OG
OG8744	0.142	All_OG
OG13744	0.2054	All_OG
OG13959	0.24375	All_OG
OG3548	0.0787	All_OG
OG2407	0.3014	All_OG
OG15434	0.1023	All_OG
OG3396	0.2593	All_OG
OG3072	0.1133	All_OG
OG14822	0.3892	All_OG
OG8875	0.2911	All_OG
OG1397	0.0926	All_OG
OG16177	0.1584	All_OG
OG8042	0.2419	All_OG
OG12282	0.2716	All_OG
OG5773	0.2074	All_OG
OG10885	0.4186	All_OG
OG12152	0.2402	All_OG
OG4420	0.3897	All_OG
OG17107	0.0337	All_OG
OG14237	0.2301	All_OG
OG9613	0.0801	All_OG
OG10721	0.3631	All_OG
OG5441	0.1648	All_OG
OG5548	0.1458	All_OG
OG7531	0.1626	All_OG
OG15657	0.1919	All_OG
OG3314	0.2674	All_OG
OG11117	0.26535	All_OG
OG16504	0.08655	All_OG
OG7688	0.3364	All_OG
OG14138	0.0161	All_OG
OG6570	0.324	All_OG
OG5498	0.2195	All_OG
OG17923	0.04585	All_OG
OG1678	0.0346	All_OG
OG1506	0.1703	All_OG
OG16507	0.3411	All_OG
OG5998	0.2927	All_OG
OG4887	0.1954	All_OG
OG2710	0.30425	All_OG
OG14105	0.025	All_OG
OG12536	0.24305	All_OG
OG9711	0.3378	All_OG
OG14279	0.7278	All_OG
OG7031	0.3383	All_OG
OG9055	0.1584	All_OG
OG7955	0.22825	All_OG
OG7620	0.38035	All_OG
OG1996	0.14395	All_OG
OG16034	0.23115	All_OG
OG9437	0.3984	All_OG
OG13416	0.332	All_OG
OG14847	0.31775	All_OG
OG3475	0.1864	All_OG
OG4382	0.3615	All_OG
OG5271	0.0843	All_OG
OG2810	0.1903	All_OG
OG1178	0.0764	All_OG
OG8731	0.2675	All_OG
OG3665	0.2501	All_OG
OG18634	0.2119	All_OG
OG3783	0.1454	All_OG
OG16637	0.3168	All_OG
OG5060	0.1356	All_OG
OG9137	0.2947	All_OG
OG17954	0.07995	All_OG
OG8106	0.2155	All_OG
OG6215	0.1793	All_OG
OG6228	0.141	All_OG
OG11467	0.4079	All_OG
OG2405	0.06795	All_OG
OG16275	0.4505	All_OG
OG1610	0.0744	All_OG
OG4036	0.4708	All_OG
OG4656	0.5301	All_OG
OG14018	0.3458	All_OG
OG2201	0.17535	All_OG
OG2677	0.08785	All_OG
OG5501	0.1481	All_OG
OG13144	0.43605	All_OG
OG9502	0.2338	All_OG
OG5662	0.1321	All_OG
OG1752	0.1307	All_OG
OG12743	0.2388	All_OG
OG7716	0.322	All_OG
OG13599	0.1918	All_OG
OG3836	0.028	All_OG
OG12113	0.07655	All_OG
OG10524	0.3543	All_OG
OG7875	0.423	All_OG
OG10912	0.2537	All_OG
OG8214	0.41915	All_OG
OG4261	0.2668	All_OG
OG9791	0.19815	All_OG
OG16362	0.59385	All_OG
OG2691	0.3476	All_OG
OG10064	0.335	All_OG
OG2033	0.0889	All_OG
OG1738	0.0956	All_OG
OG5842	0.3822	All_OG
OG3789	0.2847	All_OG
OG1988	0.0566	All_OG
OG2046	0.12685	All_OG
OG13656	0.41775	All_OG
OG8529	0.1683	All_OG
OG7933	0.0555	All_OG
OG4323	0.2608	All_OG
OG1619	0.0728	All_OG
OG1530	0.2435	All_OG
OG6246	0.326	All_OG
OG18403	0.2889	All_OG
OG2384	0.1453	All_OG
OG1259	0.1831	All_OG
OG7513	0.2629	All_OG
OG9695	0.2766	All_OG
OG9416	0.2484	All_OG
OG13083	0.16485	All_OG
OG7023	0.05	All_OG
OG3866	0.0481	All_OG
OG7399	0.1715	All_OG
OG17797	0.0537	All_OG
OG2334	0.2168	All_OG
OG1636	0.1924	All_OG
OG3245	0.1707	All_OG
OG5367	0.29975	All_OG
OG3679	0.2027	All_OG
OG2781	0.1236	All_OG
OG8704	0.1959	All_OG
OG2830	0.2188	All_OG
OG14425	0.28455	All_OG
OG4613	0.30075	All_OG
OG8680	0.1364	All_OG
OG15618	0.1799	All_OG
OG14492	0.1242	All_OG
OG3489	0.19705	All_OG
OG17598	0.3259	All_OG
OG14399	0.3656	All_OG
OG13501	0.362	All_OG
OG1374	0.1224	All_OG
OG13180	0.27935	All_OG
OG1974	0.0849	All_OG
OG11447	0.3837	All_OG
OG13243	0.15185	All_OG
OG7567	0.4781	All_OG
OG10054	0.1711	All_OG
OG16822	0.49685	All_OG
OG9965	0.1852	All_OG
OG17800	0.3758	All_OG
OG9213	0.4926	All_OG
OG8742	0.2078	All_OG
OG8841	0.2627	All_OG
OG9412	0.1658	All_OG
OG6324	0.1683	All_OG
OG1720	0.1423	All_OG
OG16727	0.21805	All_OG
OG4996	0.3806	All_OG
OG16932	0.28885	All_OG
OG11933	0.217	All_OG
OG10794	0.427	All_OG
OG10562	0.40445	All_OG
OG9273	0.16915	All_OG
OG12960	0.17105	All_OG
OG11701	0.2987	All_OG
OG13417	0.21945	All_OG
OG1249	0.1022	All_OG
OG9061	0.4359	All_OG
OG15228	0.3125	All_OG
OG6230	0.2681	All_OG
OG15403	0.3354	All_OG
OG18539	0.3045	All_OG
OG14725	0.2942	All_OG
OG15452	0.4735	All_OG
OG8335	0.2561	All_OG
OG13727	0.1644	All_OG
OG5622	0.0674	All_OG
OG16349	0.2683	All_OG
OG5661	0.0833	All_OG
OG1148	0.1155	All_OG
OG16744	0.2939	All_OG
OG9008	0.4902	All_OG
OG15511	0.3469	All_OG
OG5209	0.2912	All_OG
OG1827	0.1288	All_OG
OG5772	0.3643	All_OG
OG5617	0.3651	All_OG
OG8836	0.2791	All_OG
OG1166	0.2235	All_OG
OG10655	0.1891	All_OG
OG8802	0.1286	All_OG
OG3660	0.2977	All_OG
OG8897	0.3397	All_OG
OG13860	0.35725	All_OG
OG1507	0.12635	All_OG
OG7924	0.2286	All_OG
OG12254	0.24125	All_OG
OG6052	0.3989	All_OG
OG3905	0.2418	All_OG
OG4168	0.2681	All_OG
OG5400	0.31555	All_OG
OG7752	0.3953	All_OG
OG11816	0.3097	All_OG
OG3469	0.0576	All_OG
OG10761	0.4858	All_OG
OG17083	0.3074	All_OG
OG10600	0.2571	All_OG
OG14809	0.5042	All_OG
OG18237	0.27975	All_OG
OG6192	0.2017	All_OG
OG3382	0.2319	All_OG
OG15707	0.0905	All_OG
OG3814	0.1206	All_OG
OG5759	0.4164	All_OG
OG10181	0.34865	All_OG
OG8929	0.509	All_OG
OG8562	0.172	All_OG
OG8061	0.3405	All_OG
OG9947	0.1953	All_OG
OG2191	0.0878	All_OG
OG4406	0.2048	All_OG
OG12977	0.19605	All_OG
OG6728	0.25865	All_OG
OG7158	0.26215	All_OG
OG7493	0.3937	All_OG
OG15480	0.1858	All_OG
OG6543	0.1317	All_OG
OG7374	0.2766	All_OG
OG5214	0.1394	All_OG
OG14630	0.2603	All_OG
OG2553	0.1826	All_OG
OG13708	0.3133	All_OG
OG7332	0.1872	All_OG
OG15332	0.23185	All_OG
OG7612	0.43615	All_OG
OG15586	0.34585	All_OG
OG7320	0.3147	All_OG
OG15339	0.246	All_OG
OG11834	0.2176	All_OG
OG6991	0.2486	All_OG
OG17648	0.306	All_OG
OG15107	0.26015	All_OG
OG4421	0.1815	All_OG
OG6589	0.2695	All_OG
OG14885	0.25945	All_OG
OG1631	0.1364	All_OG
OG8728	0.32215	All_OG
OG2418	0.0325	All_OG
OG17123	0.2677	All_OG
OG2329	0.1554	All_OG
OG5956	0.1545	All_OG
OG14974	0.2382	All_OG
OG14235	0.26495	All_OG
OG2770	0.15505	All_OG
OG13084	0.31695	All_OG
OG9320	0.22525	All_OG
OG3511	0.1809	All_OG
OG7788	0.37955	All_OG
OG7951	0.3967	All_OG
OG10128	0.2965	All_OG
OG10147	0.21345	All_OG
OG5512	0.3589	All_OG
OG1383	0.0283	All_OG
OG7570	0.22925	All_OG
OG4931	0.153	All_OG
OG15570	0.4705	All_OG
OG12530	0.11285	All_OG
OG1939	0.1243	All_OG
OG5164	0.3573	All_OG
OG9682	0.5122	All_OG
OG14861	0.235	All_OG
OG6204	0.4036	All_OG
OG18177	0.4523	All_OG
OG9776	0.0464	All_OG
OG9469	0.2214	All_OG
OG5162	0.1304	All_OG
OG5826	0.25905	All_OG
OG14326	0.0471	All_OG
OG12099	0.31485	All_OG
OG4988	0.5019	All_OG
OG11449	0.326	All_OG
OG3398	0.1905	All_OG
OG3743	0.1406	All_OG
OG9796	0.2062	All_OG
OG9962	0.32005	All_OG
OG15363	0.2692	All_OG
OG4580	0.10195	All_OG
OG18370	0.4294	All_OG
OG12760	0.1974	All_OG
OG13368	0.1643	All_OG
OG15387	0.30205	All_OG
OG4218	0.0691	All_OG
OG14634	0.3278	All_OG
OG1643	0.1648	All_OG
OG3553	0.4265	All_OG
OG2955	0.3864	All_OG
OG14543	0.284	All_OG
OG6943	0.33895	All_OG
OG5606	0.4364	All_OG
OG8691	0.356	All_OG
OG4552	0.2412	All_OG
OG6492	0.5427	All_OG
OG14334	0.3409	All_OG
OG4312	0.16775	All_OG
OG3312	0.2173	All_OG
OG12103	0.49965	All_OG
OG6092	0.0751	All_OG
OG9142	0.2483	All_OG
OG17878	0.3236	All_OG
OG2786	0.2427	All_OG
OG17075	0.0708	All_OG
OG8632	0.1281	All_OG
OG9385	0.405	All_OG
OG9895	0.0705	All_OG
OG6600	0.2068	All_OG
OG17543	0.22565	All_OG
OG1333	0.0763	All_OG
OG9855	0.1946	All_OG
OG5208	0.1695	All_OG
OG1217	0.0139	All_OG
OG11571	0.0253	All_OG
OG15789	0.2652	All_OG
OG2593	0.17095	All_OG
OG15334	0.2609	All_OG
OG5145	0.3281	All_OG
OG2436	0.0715	All_OG
OG5399	0.1504	All_OG
OG4059	0.1683	All_OG
OG1548	0.0545	All_OG
OG14727	0.3241	All_OG
OG15338	0.1624	All_OG
OG11625	0.24225	All_OG
OG5973	0.307	All_OG
OG5977	0.0317	All_OG
OG1834	0.0777	All_OG
OG5884	0.2165	All_OG
OG4946	0.2049	All_OG
OG13153	0.343	All_OG
OG1887	0.10515	All_OG
OG8044	0.2987	All_OG
OG1170	0.0799	All_OG
OG6456	0.3101	All_OG
OG2081	0.0158	All_OG
OG17681	0.1168	All_OG
OG2059	0.0725	All_OG
OG7539	0.3037	All_OG
OG17360	0.2203	All_OG
OG9514	0.106	All_OG
OG5062	0.2433	All_OG
OG6300	0.2364	All_OG
OG9620	0.3052	All_OG
OG1955	0.1771	All_OG
OG7327	0.33355	All_OG
OG2925	0.3608	All_OG
OG2916	0.0931	All_OG
OG13798	0.18345	All_OG
OG9710	0.21335	All_OG
OG7690	0.3761	All_OG
OG11928	0.5301	All_OG
OG8007	0.373	All_OG
OG9518	0.179	All_OG
OG9332	0.28835	All_OG
OG18402	0.3566	All_OG
OG13887	0.3637	All_OG
OG9719	0.174	All_OG
OG8144	0.1656	All_OG
OG5383	0.2225	All_OG
OG12734	0.4403	All_OG
OG2110	0.1276	All_OG
OG3330	0.2387	All_OG
OG17203	0.3204	All_OG
OG13661	0.23775	All_OG
OG3934	0.1855	All_OG
OG5328	0.3651	All_OG
OG4911	0.041	All_OG
OG1715	0.3637	All_OG
OG3287	0.15025	All_OG
OG16314	0.3281	All_OG
OG4706	0.1748	All_OG
OG6193	0.2075	All_OG
OG12136	0.3229	All_OG
OG5381	0.3766	All_OG
OG13352	0.3172	All_OG
OG3139	0.2358	All_OG
OG18554	0.2911	All_OG
OG15876	0.1869	All_OG
OG2240	0.2708	All_OG
OG8070	0.07195	All_OG
OG5392	0.0261	All_OG
OG9931	0.21765	All_OG
OG11239	0.30285	All_OG
OG5346	0.2639	All_OG
OG9870	0.2202	All_OG
OG2328	0.155	All_OG
OG7003	0.28485	All_OG
OG7142	0.3293	All_OG
OG2099	0.1006	All_OG
OG3739	0.2753	All_OG
OG11853	0.4435	All_OG
OG4142	0.1338	All_OG
OG8031	0.2633	All_OG
OG5348	0.39295	All_OG
OG13522	0.2427	All_OG
OG18002	0.3861	All_OG
OG13631	0.2289	All_OG
OG1523	0.1244	All_OG
OG4997	0.3112	All_OG
OG7864	0.26665	All_OG
OG1355	0.0841	All_OG
OG6631	0.34985	All_OG
OG3550	0.2812	All_OG
OG12165	0.3287	All_OG
OG16495	0.21675	All_OG
OG4513	0.1614	All_OG
OG7758	0.03615	All_OG
OG12745	0.3122	All_OG
OG2774	0.04545	All_OG
OG3270	0.3174	All_OG
OG8473	0.3465	All_OG
OG8123	0.2341	All_OG
OG5309	0.2124	All_OG
OG2976	0.1961	All_OG
OG11617	0.46695	All_OG
OG12332	0.1459	All_OG
OG10454	0.0702	All_OG
OG6465	0.2366	All_OG
OG3104	0.2071	All_OG
OG4502	0.2905	All_OG
OG1173	0.15035	All_OG
OG5762	0.1568	All_OG
OG5141	0.4703	All_OG
OG1908	0.1139	All_OG
OG17214	0.2113	All_OG
OG11042	0.1656	All_OG
OG1348	0.1776	All_OG
OG12312	0.2771	All_OG
OG5183	0.1689	All_OG
OG4641	0.08045	All_OG
OG7201	0.0882	All_OG
OG2035	0.2384	All_OG
OG4659	0.2456	All_OG
OG4537	0.1344	All_OG
OG7585	0.3524	All_OG
OG13534	0.1678	All_OG
OG2058	0.0743	All_OG
OG9129	0.1772	All_OG
OG9944	0.2545	All_OG
OG3148	0.1921	All_OG
OG14134	0.27385	All_OG
OG18010	0.2532	All_OG
OG9297	0.33775	All_OG
OG6945	0.23225	All_OG
OG14484	0.28465	All_OG
OG1293	0.0702	All_OG
OG3744	0.2475	All_OG
OG4153	0.1092	All_OG
OG4581	0.1396	All_OG
OG4836	0.0524	All_OG
OG3405	0.0903	All_OG
OG3494	0.08985	All_OG
OG16915	0.1871	All_OG
OG3839	0.1225	All_OG
OG6612	0.3661	All_OG
OG11152	0.4127	All_OG
OG8510	0.1575	All_OG
OG1770	0.0727	All_OG
OG3473	0.1344	All_OG
OG3298	0.133	All_OG
OG14678	0.0893	All_OG
OG11566	0.1967	All_OG
OG10228	0.2608	All_OG
OG2125	0.15305	All_OG
OG7092	0.30915	All_OG
OG18393	0.4645	All_OG
OG9122	0.3169	All_OG
OG7070	0.365	All_OG
OG2288	0.1454	All_OG
OG14772	0.2806	All_OG
OG4321	0.14685	All_OG
OG3212	0.1973	All_OG
OG4155	0.0676	All_OG
OG12359	0.4866	All_OG
OG6507	0.29895	All_OG
OG3592	0.1429	All_OG
OG12268	0.2106	All_OG
OG15762	0.1052	All_OG
OG6544	0.332	All_OG
OG11845	0.2192	All_OG
OG1424	0.0993	All_OG
OG8826	0.1265	All_OG
OG11362	0.3051	All_OG
OG9985	0.3704	All_OG
OG4252	0.35665	All_OG
OG2779	0.0965	All_OG
OG9788	0.3913	All_OG
OG1593	0.0905	All_OG
OG10636	0.3129	All_OG
OG8916	0.3991	All_OG
OG14816	0.3536	All_OG
OG14582	0.1539	All_OG
OG9721	0.04045	All_OG
OG4339	0.2186	All_OG
OG2119	0.2003	All_OG
OG1644	0.1499	All_OG
OG2538	0.1439	All_OG
OG16139	0.3521	All_OG
OG16441	0.2479	All_OG
OG14779	0.3306	All_OG
OG14895	0.0395	All_OG
OG2566	0.04895	All_OG
OG2528	0.0917	All_OG
OG17074	0.1959	All_OG
OG11136	0.2317	All_OG
OG9438	0.2906	All_OG
OG14666	0.3022	All_OG
OG5058	0.20675	All_OG
OG3902	0.0325	All_OG
OG14291	0.7563	All_OG
OG7617	0.3817	All_OG
OG2242	0.162	All_OG
OG5333	0.3215	All_OG
OG7901	0.39	All_OG
OG16226	0.0722	All_OG
OG4573	0.1748	All_OG
OG8780	0.43515	All_OG
OG5497	0.1973	All_OG
OG7641	0.0328	All_OG
OG7507	0.3319	All_OG
OG16141	0.24725	All_OG
OG12024	0.41865	All_OG
OG11607	0.1246	All_OG
OG10156	0.3011	All_OG
OG5229	0.35785	All_OG
OG18058	0.2098	All_OG
OG16933	0.1582	All_OG
OG17212	0.3321	All_OG
OG9647	0.3024	All_OG
OG15678	0.3347	All_OG
OG15135	0.07	All_OG
OG15753	0.20775	All_OG
OG5242	0.1932	All_OG
OG1828	0.1169	All_OG
OG12125	0.2645	All_OG
OG14444	0.3011	All_OG
OG9621	0.1697	All_OG
OG5626	0.2202	All_OG
OG8771	0.2502	All_OG
OG9158	0.3562	All_OG
OG5144	0.2609	All_OG
OG17645	0.1298	All_OG
OG2657	0.1908	All_OG
OG11583	0.1564	All_OG
OG2319	0.2084	All_OG
OG2121	0.054	All_OG
OG7470	0.4066	All_OG
OG7939	0.16455	All_OG
OG17325	0.0883	All_OG
OG1602	0.1484	All_OG
OG7492	0.4498	All_OG
OG2864	0.1536	All_OG
OG8199	0.3396	All_OG
OG13044	0.0453	All_OG
OG2117	0.2485	All_OG
OG12652	0.379	All_OG
OG1557	0.1949	All_OG
OG5496	0.2959	All_OG
OG12755	0.1626	All_OG
OG9673	0.22385	All_OG
OG1853	0.2781	All_OG
OG6653	0.1965	All_OG
OG11381	0.35695	All_OG
OG10833	0.1307	All_OG
OG15070	0.2046	All_OG
OG3146	0.1847	All_OG
OG8738	0.2937	All_OG
OG4073	0.3632	All_OG
OG2865	0.1062	All_OG
OG2352	0.18235	All_OG
OG11671	0.3822	All_OG
OG2965	0.3084	All_OG
OG17361	0.2198	All_OG
[truncated: 12,590 more rows]
