# Supplementary material for: Yeast metabolic innovations emerged via expanded metabolic network and gene positive selection
Source: Mol Syst Biol. 2021 Oct 22;17(10):e10427. doi: 10.15252/msb.202110427 (PMC8532513; doi:10.15252/msb.202110427)
Supplement: Supplementary file 11 — Source Data for Figure 4 [file MSB-17-e10427-s006.zip]

Archive with 12 entries (11 files):
- Source data for Figure 4/
- __MACOSX/._Source data for Figure 4
- Source data for Figure 4/Panel_C.xlsx
- __MACOSX/Source data for Figure 4/._Panel_C.xlsx
- Source data for Figure 4/.DS_Store
- __MACOSX/Source data for Figure 4/._.DS_Store
- Source data for Figure 4/Panel_E.xlsx
- __MACOSX/Source data for Figure 4/._Panel_E.xlsx
- Source data for Figure 4/Panel_G.xlsx
- __MACOSX/Source data for Figure 4/._Panel_G.xlsx
- Source data for Figure 4/Panel_F.xlsx
- __MACOSX/Source data for Figure 4/._Panel_F.xlsx
