# Supplementary material for: Yeast metabolic innovations emerged via expanded metabolic network and gene positive selection
Source: Mol Syst Biol. 2021 Oct 22;17(10):e10427. doi: 10.15252/msb.202110427 (PMC8532513; doi:10.15252/msb.202110427)
Supplement: Supplementary file 11 — Source Data for Figure 4 [file MSB-17-e10427-s006.zip › Source data for Figure 4/Panel_C.xlsx]

## Sheet: Sheet1
subsystem	num
Citrate cycle (TCA cycle)	1
Pentose phosphate pathway	1
Biosynthesis of unsaturated fatty acids	2
Oxidative phosphorylation	4
Glycolysis / Gluconeogenesis	5
Carbon metabolism	6
Pyrimidine metabolism	6
Purine metabolism	8
Biosynthesis of amino acids	9
Biosynthesis of antibiotics	12
Biosynthesis of secondary metabolites	15
