# Supplementary material for: Yeast metabolic innovations emerged via expanded metabolic network and gene positive selection
Source: Mol Syst Biol. 2021 Oct 22;17(10):e10427. doi: 10.15252/msb.202110427 (PMC8532513; doi:10.15252/msb.202110427)
Supplement: Supplementary file 11 — Source Data for Figure 4 [file MSB-17-e10427-s006.zip › Source data for Figure 4/Panel_E.xlsx]

## Sheet: Sheet1
Var1	Freq
1	2440
2	486
3	155
4	88
5	46
≥ 6	155
