# Supplementary material for: Yeast metabolic innovations emerged via expanded metabolic network and gene positive selection
Source: Mol Syst Biol. 2021 Oct 22;17(10):e10427. doi: 10.15252/msb.202110427 (PMC8532513; doi:10.15252/msb.202110427)
Supplement: Supplementary file 11 — Source Data for Figure 4 [file MSB-17-e10427-s006.zip › Source data for Figure 4/Panel_G.xlsx]

## Sheet: Sheet1
gap_ratio	num_protein
0.2	14
0.3	16
0.5	19
0.6	23
0.7	23
0.8	24
