# Supplementary material for: Yeast metabolic innovations emerged via expanded metabolic network and gene positive selection
Source: Mol Syst Biol. 2021 Oct 22;17(10):e10427. doi: 10.15252/msb.202110427 (PMC8532513; doi:10.15252/msb.202110427)
Supplement: Supplementary file 11 — Source Data for Figure 4 [file MSB-17-e10427-s006.zip › Source data for Figure 4/Panel_F.xlsx]

## Sheet: Sheet1
	distance
1	20.0829
2	21.3232
3	16.9295
4	14.6886
5	25.5005
6	26.9939
7	21.7478
8	20.0205
9	49.1529
10	21.3419
11	37.0539
12	21.7057
13	26.2137
14	24.1153
15	29.9481
16	24.6323
17	31.1827
18	20.8343
19	28.0111
20	21.7851
21	27.5507
22	22.3594
23	25.2334
24	12.1227
25	19.24
26	35.5505
27	35.8964
28	19.0102
29	10.0585
30	26.0965
31	16.2956
32	31.2258
33	16.6782
34	23.0441
35	8.89644
36	36.1191
37	21.2352
38	35.9027
39	20.3471
40	37.2233
41	20.2273
42	24.9297
43	17.4736
44	36.6212
45	19.7953
46	7.51374
47	16.6686
48	16.8449
49	18.9246
50	18.0046
51	18.4601
52	33.6361
53	35.2383
54	34.4434
55	24.0518
56	21.681
57	20.3422
58	28.526
59	42.5596
60	24.5485
61	52.8292
62	19.0571
63	21.8573
64	20.6822
65	44.1039
66	38.7259
67	37.5848
68	40.8611
69	38.7587
70	38.9703
71	24.5099
72	26.5335
73	25.9602
74	11.5712
75	13.7416
76	20.0608
77	14.1887
78	21.8632
79	27.1762
80	20.9242
81	26.4526
82	48.7703
83	42.2413
84	47.051
85	40.1851
86	35.3151
87	41.8226
88	51.0714
89	46.0845
90	50.939
91	17.8924
92	19.1549
93	22.4648
94	23.4289
95	25.2522
96	22.0019
97	23.7156
98	23.6573
99	27.887
100	22.6739
101	25.3475
102	37.4681
103	31.8467
104	26.5183
105	31.6133
106	28.3832
107	18.2735
108	22.3795
109	30.6162
110	26.9097
111	30.0529
112	26.5357
113	35.0023
114	32.0551
115	34.9139
116	25.1289
117	25.0816
118	28.341
119	32.1803
120	36.2502
121	30.3986
122	29.2422
123	33.5258
124	22.3389
125	26.972
126	32.2012
127	28.4798
128	33.7604
129	12.3825
130	30.4845
131	22.3423
132	30.9733
133	44.8305
134	52.8769
135	56.4636
136	34.5389
137	39.289
138	45.5744
139	47.5792
140	22.1974
141	17.8125
142	25.5397
143	26.8187
144	28.4833
145	32.6699
146	32.3038
147	30.202
148	22.9304
149	40.1392
150	14.4168
151	33.1066
152	10.5834
153	22.2324
154	17.2853
155	30.4909
156	13.5223
157	27.5386
158	24.4159
159	35.6816
160	10.8075
161	23.2125
162	22.9947
163	27.8674
164	14.8628
165	30.2447
166	23.4679
167	30.0771
168	20.4794
169	29.5761
170	20.539
171	37.828
172	27.3647
173	29.1837
174	30.7913
175	46.6549
176	60.9742
177	42.8817
178	50.7226
179	16.6991
180	27.4093
181	32.2877
182	42.658
183	50.5352
184	36.3106
185	37.462
186	26.5743
187	28.5509
188	19.8493
189	31.2614
190	48.7709
191	29.6299
192	43.254
193	31.0786
194	22.9722
195	22.0488
196	22.8142
197	34.7102
198	29.7687
199	26.3005
200	17.4803
201	17.3731
202	22.9035
203	27.1241
204	29.4085
205	41.6055
206	35.9531
207	34.0681
208	35.7002
209	37.1921
210	37.4173
211	31.7067
212	30.0373
213	27.2967
214	21.1068
215	24.8037
216	18.3182
217	17.0902
218	20.4955
219	25.3063
220	27.9915
221	41.7109
222	34.9593
223	43.8804
224	40.685
225	35.6813
226	30.3644
227	35.229
228	36.2157
229	45.5823
230	46.2109
231	33.9024
232	28.8447
233	23.407
234	17.9589
235	22.8878
236	23.398
237	32.5672
238	34.3394
239	24.4463
240	36.2616
241	32.8518
242	14.7391
243	12.6119
244	18.7681
245	25.8434
246	20.942
247	22.7755
248	42.8702
249	58.5757
250	27.3081
251	32.0796
252	34.6368
253	34.6649
254	29.919
255	28.7323
256	31.0554
257	21.3384
258	15.24
259	16.7872
260	13.5155
261	7.36651
262	7.15338
263	10.1315
264	21.0426
265	23.2862
266	15.7925
267	24.3093
268	16.1316
269	28.8377
270	12.2397
271	25.8274
272	31.3095
273	22.4268
274	20.4536
275	13.4178
276	26.3173
277	18.1371
278	31.1419
279	16.5007
280	41.3632
281	24.27
282	39.6074
283	22.8807
284	39.9637
285	24.7782
286	44.0593
287	28.294
288	45.9787
289	29.9257
290	35.6727
291	18.2904
292	33.0947
293	16.525
294	35.2322
295	19.3536
296	35.9747
297	32.7865
298	38.6552
299	28.3866
300	17.5559
301	26.0206
302	26.8926
303	22.5799
304	18.4005
305	21.6262
306	29.8617
307	21.6803
308	16.5899
309	15.6754
310	18.8883
311	19.5283
312	19.7642
313	11.493
314	23.9338
315	19.8546
316	20.0725
317	22.8777
318	21.7972
319	23.1512
320	15.7652
321	13.318
322	10.0132
323	13.656
324	16.2073
325	16.6999
326	20.2683
327	18.2549
328	19.3599
329	20.6332
330	24.8255
331	25.2054
332	27.8366
333	31.5642
334	34.8922
335	32.5807
336	31.3522
337	26.5434
338	25.407
339	26.987
340	21.7629
341	20.0006
342	19.923
343	19.1111
344	19.0421
345	18.7261
346	25.9276
347	25.7553
348	29.7039
349	23.3727
350	21.6068
351	17.7957
352	16.9286
353	23.8687
354	20.354
355	22.6716
356	29.523
357	23.0536
358	20.7626
359	23.9688
360	32.0377
361	29.8341
362	27.3251
363	33.4314
364	18.92
365	18.3798
366	42.2453
367	26.6579
368	38.9349
369	30.9807
370	28.3142
371	25.1084
372	29.4223
373	26.8678
374	29.9656
375	31.7359
376	29.1423
377	32.5971
378	34.177
379	25.8319
380	24.8599
381	24.0779
382	27.3674
383	31.0522
384	29.4874
385	28.0021
386	29.3286
387	22.7289
388	20.9631
389	18.1185
390	20.2431
391	20.2435
392	20.4484
393	29.3745
394	28.797
395	24.2256
396	24.9844
397	20.3316
398	19.7094
399	15.6768
400	11.9081
401	23.2564
402	24.4282
403	18.8086
404	33.1171
405	36.0031
406	37.8416
407	43.1654
408	43.9419
409	34.7711
410	34.6626
411	35.3433
412	32.219
413	35.7226
414	38.0579
415	43.7578
416	45.3457
417	37.9492
418	37.0077
419	37.9306
420	104.872
421	105.806
422	100.924
423	97.3922
424	76.0143
425	80.549
426	72.026
427	76.5349
428	72.4583
429	74.865
430	75.8707
431	30.8148
432	26.5923
433	27.7796
434	28.5415
435	25.1787
436	28.826
437	33.5952
438	23.7925
439	25.8221
440	21.2455
441	33.7421
442	35.9819
443	15.4732
444	9.2456
445	12.7529
446	11.6666
447	25.8997
448	36.5639
449	29.7586
450	35.7729
451	22.1716
452	34.9993
453	28.7075
454	28.1558
455	26.4557
456	39.7337
457	33.0863
458	33.4567
459	16.9781
460	25.2762
461	22.3067
462	13.958
463	27.1099
464	30.0321
465	23.3576
466	34.2708
467	12.9977
468	26.4556
469	10.9186
470	22.7098
471	23.1624
472	18.6318
473	33.3442
474	16.2197
475	23.0429
476	18.222
477	25.3195
478	32.7213
479	15.4391
480	26.053
481	26.6284
482	26.9561
483	30.6395
484	30.7981
485	29.6723
486	31.8034
487	29.2609
488	15.5471
489	28.695
490	17.1868
491	20.1636
492	15.4183
493	14.296
494	25.0746
495	25.5871
496	19.2174
497	18.0744
498	24.5725
499	19.1079
500	20.8487
501	26.7959
502	27.2453
503	56.9252
504	71.7388
505	68.6296
506	69.0839
507	21.7445
508	39.3265
509	24.6534
510	35.6454
511	26.2388
512	42.1174
513	50.0065
514	39.7383
515	27.728
516	25.492
517	24.1871
518	16.9156
519	17.9468
520	25.453
521	18.9389
522	23.8836
523	18.7219
524	25.2022
525	22.8922
526	5.46676
527	15.0557
528	20.7207
529	17.5494
530	16.8132
531	18.2331
532	10.2219
533	17.3503
534	20.7414
535	14.5372
536	21.9209
537	20.6605
538	35.164
539	41.6067
540	43.0699
541	18.8617
542	22.2198
543	27.0635
544	19.8613
545	24.6219
546	28.4719
547	16.4709
548	26.6393
549	89.4777
550	94.2563
551	91.5292
552	90.1033
553	70.6274
554	90.4855
555	98.6089
556	96.9281
