# Supplementary material for: Yeast metabolic innovations emerged via expanded metabolic network and gene positive selection
Source: Mol Syst Biol. 2021 Oct 22;17(10):e10427. doi: 10.15252/msb.202110427 (PMC8532513; doi:10.15252/msb.202110427)
Supplement: Supplementary file 12 — Source Data for Figure 5 [file MSB-17-e10427-s008.zip]

Archive with 14 entries (13 files):
- Source data for Figure 5/
- __MACOSX/._Source data for Figure 5
- Source data for Figure 5/Panel_C.xlsx
- __MACOSX/Source data for Figure 5/._Panel_C.xlsx
- Source data for Figure 5/.DS_Store
- __MACOSX/Source data for Figure 5/._.DS_Store
- Source data for Figure 5/Panel_B.xlsx
- __MACOSX/Source data for Figure 5/._Panel_B.xlsx
- Source data for Figure 5/Panel_E.xlsx
- __MACOSX/Source data for Figure 5/._Panel_E.xlsx
- Source data for Figure 5/Panel_D.xlsx
- __MACOSX/Source data for Figure 5/._Panel_D.xlsx
- Source data for Figure 5/Panel_A.xlsx
- __MACOSX/Source data for Figure 5/._Panel_A.xlsx
