# Supplementary material for: Yeast metabolic innovations emerged via expanded metabolic network and gene positive selection
Source: Mol Syst Biol. 2021 Oct 22;17(10):e10427. doi: 10.15252/msb.202110427 (PMC8532513; doi:10.15252/msb.202110427)
Supplement: Supplementary file 12 — Source Data for Figure 5 [file MSB-17-e10427-s008.zip › Source data for Figure 5/Panel_E.xlsx]

## Sheet: Sheet1
Highly-correlated rxn	Non-highly correlated rxn	Downstream pathway	Others
0.3568	0.4627	0.0211	0.1595
