# Supplementary material for: Yeast metabolic innovations emerged via expanded metabolic network and gene positive selection
Source: Mol Syst Biol. 2021 Oct 22;17(10):e10427. doi: 10.15252/msb.202110427 (PMC8532513; doi:10.15252/msb.202110427)
Supplement: Supplementary file 12 — Source Data for Figure 5 [file MSB-17-e10427-s008.zip › Source data for Figure 5/Panel_D.xlsx]

## Sheet: Sheet1
HGT	Gene expansion	Prosmiscuous enzyme	Others
0.0192	0.2425	0.4781	0.2603
