# Supplementary material for: Yeast metabolic innovations emerged via expanded metabolic network and gene positive selection
Source: Mol Syst Biol. 2021 Oct 22;17(10):e10427. doi: 10.15252/msb.202110427 (PMC8532513; doi:10.15252/msb.202110427)
Supplement: Supplementary file 12 — Source Data for Figure 5 [file MSB-17-e10427-s008.zip › Source data for Figure 5/Panel_A.xlsx]

## Sheet: Sheet1
Species	Clade	No.traits	Traits gained	Traits lost	Trait linked HGT	Trait linked expanded gene family	Trait linked promiscuous enzyme
Lipomyces_starkeyi	Lipomycetaceae	19	3	6	4	3	55
yHMPu5000034742_Lipomyces_suomiensis	Lipomycetaceae	13	2	11	2	3	46
yHMPu5000034748_Lipomyces_oligophaga	Lipomycetaceae	9	1	13	0	0	37
yHMPu5000034749_Lipomyces_mesembrius	Lipomycetaceae	15	1	8	2	0	50
yHMPu5000034754_Lipomyces_arxii	Lipomycetaceae	7	1	15	3	0	60
yHMPu5000034757_Lipomyces_doorenjongii	Lipomycetaceae	14	1	7	4	1	45
yHMPu5000034758_Lipomyces_japonicus	Lipomycetaceae	10	1	12	3	0	41
yHMPu5000034760_Lipomyces_kononenkoae	Lipomycetaceae	15	2	9	6	2	50
yHMPu5000034761_Lipomyces_lipofer	Lipomycetaceae	17	2	7	2	4	58
Tortispora_caseinolytica	Trigonopsidaceae	9	1	13	0	3	31
yHMPu5000034655_Botryozyma_nematodophila	Trigonopsidaceae	8	1	14	0	7	36
yHMPu5000035279_Tortispora_starmeri	Trigonopsidaceae	9	1	13	0	4	32
yHMPu5000035282_Trigonopsis_vinaria	Trigonopsidaceae	12	1	11	1	4	38
yHMPu5000035650_Trigonopsis_variabilis	Trigonopsidaceae	10	1	12	1	4	38
yHMPu5000035654_Tortispora_ganteri	Trigonopsidaceae	6	0	14	0	3	33
Arxula_adeninivorans	Dipodascaceae/Trichomonascaceae	26	4	3	4	3	54
Candida_apicola	Dipodascaceae/Trichomonascaceae	12	1	10	1	2	29
Candida_infanticola	Dipodascaceae/Trichomonascaceae	5	0	15	2	4	29
Candida_versatilis	Dipodascaceae/Trichomonascaceae	16	2	10	10	6	42
Geotrichum_candidum	Dipodascaceae/Trichomonascaceae	12	1	10	0	5	36
Nadsonia_fulvescens_var_elongata	Dipodascaceae/Trichomonascaceae	7	0	14	0	3	34
Saprochaete_clavata	Dipodascaceae/Trichomonascaceae	7	0	15	0	4	35
Starmerella_bombicola_JCM9596	Dipodascaceae/Trichomonascaceae	11	0	11	3	3	30
Sugiyamaella_lignohabitans	Dipodascaceae/Trichomonascaceae	22	3	6	2	5	45
Wickerhamiella_domercqiae	Dipodascaceae/Trichomonascaceae	13	3	11	3	3	28
Yarrowia_deformans	Dipodascaceae/Trichomonascaceae	12	1	12	1	3	38
Yarrowia_keelungensis	Dipodascaceae/Trichomonascaceae	17	3	10	0	3	41
Yarrowia_lipolytica	Dipodascaceae/Trichomonascaceae	13	1	12	0	3	40
yHMPu5000034605_Spencermartinsiella_europaea	Dipodascaceae/Trichomonascaceae	21	2	6	3	8	49
yHMPu5000034635_Nadsonia_fulvescens	Dipodascaceae/Trichomonascaceae	11	0	12	0	4	35
yHMPu5000034646_Wickerhamiella_cacticola	Dipodascaceae/Trichomonascaceae	10	2	12	1	6	33
yHMPu5000034660_Diddensiella_caesifluorescens	Dipodascaceae/Trichomonascaceae	26	3	3	2	5	50
yHMPu5000034661_Dipodascus_albidus	Dipodascaceae/Trichomonascaceae	8	0	13	0	3	35
yHMPu5000034667_Blastobotrys_serpentis	Dipodascaceae/Trichomonascaceae	17	2	8	1	6	50
yHMPu5000034669_Blastobotrys_raffinofermentans	Dipodascaceae/Trichomonascaceae	29	4	2	3	6	52
yHMPu5000034670_Blastobotrys_proliferans	Dipodascaceae/Trichomonascaceae	26	3	2	4	5	54
yHMPu5000034671_Blastobotrys_peoriensis	Dipodascaceae/Trichomonascaceae	23	4	5	5	3	51
yHMPu5000034673_Blastobotrys_nivea	Dipodascaceae/Trichomonascaceae	23	4	4	2	6	59
yHMPu5000034674_Blastobotrys_muscicola	Dipodascaceae/Trichomonascaceae	8	0	14	1	5	45
yHMPu5000034675_Blastobotrys_mokoenaii	Dipodascaceae/Trichomonascaceae	20	1	4	2	4	52
yHMPu5000034681_Blastobotrys_americana	Dipodascaceae/Trichomonascaceae	20	2	7	3	2	48
yHMPu5000034974_Deakozyma_indianensis	Dipodascaceae/Trichomonascaceae	18	3	9	0	4	45
yHMPu5000035242_Zygoascus_ofunaensis	Dipodascaceae/Trichomonascaceae	24	2	3	0	4	41
yHMPu5000035243_Zygoascus_meyerae	Dipodascaceae/Trichomonascaceae	24	3	5	1	4	46
yHMPu5000035244_Candida_incommunis	Dipodascaceae/Trichomonascaceae	18	2	8	2	4	49
yHMPu5000035633_Candida_hispaniensis	Dipodascaceae/Trichomonascaceae	7	0	14	1	2	34
yHMPu5000035643_Yarrowia_bubula	Dipodascaceae/Trichomonascaceae	17	3	9	2	4	39
yHMPu5000035645_Yarrowia_divulgata	Dipodascaceae/Trichomonascaceae	16	3	10	0	5	38
yHMPu5000035665_Middelhovenomyces_tepae	Dipodascaceae/Trichomonascaceae	11	0	12	1	5	48
yHMPu5000035691_Candida_salmanticensis	Dipodascaceae/Trichomonascaceae	24	2	5	1	7	49
yHMPu5000041818_Magnusiomyces_tetrasperma	Dipodascaceae/Trichomonascaceae	8	0	13	0	7	33
yHMPu5000041822_Dipodascus_geniculatus	Dipodascaceae/Trichomonascaceae	10	0	11	1	3	36
Alloascoidea_hylecoeti	Alloascoideaceae	14	2	9	0	11	40
Sporopachydermia_quercuum	Sporopachydermia	8	0	13	0	6	38
yHMPu5000034604_Sporopachydermia_lactativora	Sporopachydermia	8	0	13	0	5	34
Ambrosiozyma_kashinagacola	Pichiaceae	14	3	11	0	4	33
Ambrosiozyma_monospora	Pichiaceae	17	1	9	0	5	37
Brettanomyces_anomalus	Pichiaceae	15	0	11	0	6	37
Candida_arabinofermentans	Pichiaceae	14	3	11	0	4	36
Candida_boidinii_JCM9604	Pichiaceae	20	5	7	0	2	36
Candida_sorboxylosa	Pichiaceae	8	0	13	0	2	30
Candida_succiphila	Pichiaceae	24	4	5	0	4	40
Dekkera_bruxellensis	Pichiaceae	13	1	14	0	6	38
Komagataella_pastoris	Pichiaceae	11	1	11	0	4	33
Kuraishia_capsulata	Pichiaceae	21	5	8	2	5	41
Ogataea_methanolica	Pichiaceae	18	3	9	0	5	36
Ogataea_parapolymorpha	Pichiaceae	17	4	11	0	3	40
Ogataea_polymorpha	Pichiaceae	21	4	6	0	3	38
Pichia_membranifaciens	Pichiaceae	10	0	12	0	3	32
yHMPu5000026124_Ogataea_henricii	Pichiaceae	14	3	11	0	3	43
yHMPu5000026137_Ambrosiozyma_ambrosiae	Pichiaceae	13	2	11	0	3	44
yHMPu5000026142_Citeromyces_matritensis	Pichiaceae	20	3	9	0	2	41
yHMPu5000026145_Ambrosiozyma_vanderkliftii	Pichiaceae	16	3	11	0	2	36
yHMPu5000026197_Brettanomyces_custersianus	Pichiaceae	7	1	16	0	3	32
yHMPu5000026274_Komagataella_populi	Pichiaceae	14	4	11	0	4	34
yHMPu5000034610_Saturnispora_hagleri	Pichiaceae	8	0	14	0	3	30
yHMPu5000034611_Saturnispora_mendoncae	Pichiaceae	7	0	14	0	1	28
yHMPu5000034612_Saturnispora_saitoi	Pichiaceae	6	0	14	0	2	28
yHMPu5000034613_Saturnispora_serradocipensis	Pichiaceae	6	1	15	0	1	28
yHMPu5000034614_Saturnispora_silvae	Pichiaceae	10	1	13	0	2	29
yHMPu5000034615_Saturnispora_zaruensis	Pichiaceae	6	0	14	0	2	31
yHMPu5000034622_Pichia_occidentalis	Pichiaceae	8	0	14	0	2	31
yHMPu5000034623_Pichia_norvegensis	Pichiaceae	8	0	14	0	2	32
yHMPu5000034624_Pichia_nakasei	Pichiaceae	5	0	16	0	2	29
yHMPu5000034625_Pichia_kudriavzevii	Pichiaceae	8	0	14	0	4	30
yHMPu5000034627_Pichia_heedii	Pichiaceae	6	0	15	0	2	30
yHMPu5000034629_Pichia_exigua	Pichiaceae	5	0	16	0	2	32
yHMPu5000034636_Ogataea_nitratoaversa	Pichiaceae	13	2	11	0	3	36
yHMPu5000034637_Ogataea_populiabae	Pichiaceae	14	2	11	0	3	38
yHMPu5000034885_Ogataea_zsoltii	Pichiaceae	14	2	9	0	3	42
yHMPu5000034886_Ogataea_trehalophila	Pichiaceae	14	3	10	0	3	34
yHMPu5000034887_Ogataea_trehaloabstinens	Pichiaceae	17	4	10	0	4	44
yHMPu5000034890_Ogataea_ramenticola	Pichiaceae	20	4	8	0	4	40
yHMPu5000034891_Ogataea_pini	Pichiaceae	20	5	8	0	4	41
yHMPu5000034892_Ogataea_pilisensis	Pichiaceae	12	2	11	1	4	38
yHMPu5000034893_Ogataea_philodendra	Pichiaceae	14	3	9	0	3	37
yHMPu5000034897_Ogataea_glucozyma	Pichiaceae	16	3	10	0	5	43
yHMPu5000034899_Ogataea_kodamae	Pichiaceae	14	2	10	0	2	34
yHMPu5000034901_Ogataea_methylivora	Pichiaceae	19	4	8	0	6	46
yHMPu5000034902_Ogataea_minuta	Pichiaceae	15	3	11	0	4	37
yHMPu5000034903_Ogataea_naganishii	Pichiaceae	17	2	9	0	6	42
yHMPu5000034904_Ogataea_nonfermentans	Pichiaceae	12	3	12	0	6	36
yHMPu5000034932_Kuraishia_ogatae	Pichiaceae	22	4	7	0	4	40
yHMPu5000034933_Kuraishia_molischiana	Pichiaceae	21	5	8	1	4	41
yHMPu5000034939_Komagataella_pseudopastoris	Pichiaceae	11	2	12	0	4	33
yHMPu5000034946_Ambrosiozyma_oregonensis	Pichiaceae	20	3	8	0	4	42
yHMPu5000034947_Ambrosiozyma_philentoma	Pichiaceae	17	2	9	0	5	43
yHMPu5000034950_Citeromyces_hawaiiensis	Pichiaceae	20	4	8	1	3	40
yHMPu5000034952_Citeromyces_siamensis	Pichiaceae	16	2	12	0	6	48
yHMPu5000035040_Ambrosiozyma_maleeae	Pichiaceae	14	2	11	0	2	35
yHMPu5000035041_Ambrosiozyma_pseudovanderkliftii	Pichiaceae	16	3	11	0	5	37
yHMPu5000035301_Pichia_terricola	Pichiaceae	5	0	15	0	3	30
yHMPu5000035659_Saturnispora_dispora	Pichiaceae	7	0	14	0	1	28
yHMPu5000035674_Kregervanrija_delftensis	Pichiaceae	6	0	14	0	3	34
yHMPu5000035675_Kregervanrija_fluxuum	Pichiaceae	6	0	15	0	3	36
Nakazawaea_peltata	CUG-Ala	19	2	5	0	5	43
Pachysolen_tannophilus	CUG-Ala	12	2	11	0	6	39
yHMPu5000034883_Peterozyma_xylosa	CUG-Ala	14	0	10	0	4	39
yHMPu5000034884_Peterozyma_toletana	CUG-Ala	13	0	11	0	4	38
yHMPu5000034918_Nakazawaea_holstii	CUG-Ala	24	4	4	0	5	41
Babjeviella_inositovora	CUG-Ser1	11	1	12	0	6	38
Candida_albicans	CUG-Ser1	21	3	8	0	6	38
Candida_auris	CUG-Ser1	13	2	11	0	3	38
Candida_carpophila	CUG-Ser1	24	3	4	0	5	42
Candida_dubliniensis	CUG-Ser1	15	1	10	0	5	37
Candida_homilentoma	CUG-Ser1	19	2	7	0	5	38
Candida_intermedia	CUG-Ser1	25	3	4	0	5	41
Candida_orthopsilosis	CUG-Ser1	13	1	10	0	4	37
Candida_parapsilosis	CUG-Ser1	19	2	8	0	6	37
Candida_sojae	CUG-Ser1	18	2	9	0	5	35
Candida_tanzawaensis	CUG-Ser1	12	1	13	0	6	35
Candida_tenuis	CUG-Ser1	24	3	6	1	5	41
Candida_tropicalis	CUG-Ser1	20	2	9	0	6	37
Clavispora_lusitaniae	CUG-Ser1	22	3	8	0	6	37
Debaryomyces_hansenii	CUG-Ser1	29	4	2	0	5	46
Hyphopichia_burtonii	CUG-Ser1	22	2	6	0	6	39
Lodderomyces_elongisporus	CUG-Ser1	13	1	11	0	4	36
Metschnikowia_aberdeeniae	CUG-Ser1	14	1	11	0	5	36
Metschnikowia_arizonensis	CUG-Ser1	5	0	15	0	5	37
Metschnikowia_bicuspidata	CUG-Ser1	13	1	11	0	5	36
Metschnikowia_borealis	CUG-Ser1	14	1	11	0	6	36
Metschnikowia_bowlesiae	CUG-Ser1	17	2	10	0	6	37
Metschnikowia_cerradonensis	CUG-Ser1	12	1	11	0	7	39
Metschnikowia_continentalis	CUG-Ser1	14	1	11	0	6	36
Metschnikowia_dekortum	CUG-Ser1	13	1	10	0	6	38
Metschnikowia_drakensbergensis	CUG-Ser1	14	2	11	0	6	37
Metschnikowia_hamakuensis	CUG-Ser1	16	2	10	0	5	38
Metschnikowia_hawaiiensis	CUG-Ser1	14	1	11	0	5	37
Metschnikowia_hibisci	CUG-Ser1	15	2	11	0	5	36
Metschnikowia_ipomoeae	CUG-Ser1	12	1	11	0	6	37
Metschnikowia_kamakouana	CUG-Ser1	15	1	10	0	6	36
Metschnikowia_kipukae	CUG-Ser1	17	1	9	0	7	36
Metschnikowia_lockheadii	CUG-Ser1	13	1	11	0	5	35
Metschnikowia_matae	CUG-Ser1	15	2	10	0	8	36
Metschnikowia_matae_maris	CUG-Ser1	17	2	10	0	7	37
Metschnikowia_mauinuiana	CUG-Ser1	16	2	10	0	5	37
Metschnikowia_proteae	CUG-Ser1	16	3	10	0	6	36
Metschnikowia_santaceciliae	CUG-Ser1	15	1	10	0	6	36
Metschnikowia_shivogae	CUG-Ser1	14	2	10	0	6	36
Metschnikowia_similis	CUG-Ser1	12	1	11	0	6	35
Meyerozyma_guilliermondii	CUG-Ser1	26	3	3	0	5	41
Millerozyma_acaciae	CUG-Ser1	18	1	8	1	4	37
Priceomyces_haplophilus	CUG-Ser1	14	3	11	0	4	34
Scheffersomyces_lignosus	CUG-Ser1	22	3	6	1	7	39
Scheffersomyces_stipitis	CUG-Ser1	23	3	6	0	6	39
Spathaspora_arborariae	CUG-Ser1	18	2	9	1	4	36
Spathaspora_girioi	CUG-Ser1	17	2	8	1	7	36
Spathaspora_gorwiae	CUG-Ser1	16	2	9	1	5	37
Spathaspora_hagerdaliae	CUG-Ser1	15	2	10	1	5	37
Spathaspora_passalidarum	CUG-Ser1	19	3	9	1	6	37
Wickerhamia_fluorescens	CUG-Ser1	14	1	11	0	3	32
yHMPu5000034606_Priceomyces_medius	CUG-Ser1	17	2	8	0	5	35
yHMPu5000034632_Candida_athensensis	CUG-Ser1	21	3	8	0	5	36
yHMPu5000034643_Candida_schatavii	CUG-Ser1	17	3	9	0	5	35
yHMPu5000034648_Candida_restingae	CUG-Ser1	14	1	9	0	6	35
yHMPu5000034654_Aciculoconidium_aculeatum	CUG-Ser1	11	0	12	0	5	32
yHMPu5000034665_Kodamaea_laetipori	CUG-Ser1	17	2	10	0	5	36
yHMPu5000034973_Danielozyma_ontarioensis	CUG-Ser1	19	2	8	0	4	40
yHMPu5000034986_Candida_oregonensis	CUG-Ser1	16	3	10	0	5	37
yHMPu5000034988_Candida_fructus	CUG-Ser1	15	2	10	0	5	35
yHMPu5000034990_Candida_corydali	CUG-Ser1	14	3	11	0	8	35
yHMPu5000034998_Cephaloascus_albidus	CUG-Ser1	16	1	8	1	6	36
yHMPu5000034999_Cephaloascus_fragrans	CUG-Ser1	11	0	11	1	4	33
yHMPu5000035011_Candida_pyralidae	CUG-Ser1	16	2	9	0	4	32
yHMPu5000035018_Candida_canberraensis	CUG-Ser1	18	2	8	0	6	37
yHMPu5000035022_Candida_emberorum	CUG-Ser1	15	1	9	0	5	37
yHMPu5000035031_Candida_kruisii	CUG-Ser1	18	2	8	1	7	42
yHMPu5000035032_Candida_gatunensis	CUG-Ser1	13	1	11	1	5	36
yHMPu5000035033_Candida_cretensis	CUG-Ser1	18	3	9	1	4	39
yHMPu5000035252_Yamadazyma_nakazawae	CUG-Ser1	23	3	6	0	6	43
yHMPu5000035296_Priceomyces_carsonii	CUG-Ser1	16	2	9	1	5	40
yHMPu5000035297_Priceomyces_castillae	CUG-Ser1	17	2	8	0	5	38
yHMPu5000035302_Candida_fragi	CUG-Ser1	17	2	10	0	4	35
yHMPu5000035318_Hyphopichia_heimii	CUG-Ser1	22	2	6	0	4	39
yHMPu5000035335_Candida_blattae	CUG-Ser1	19	2	7	0	6	42
yHMPu5000035640_Yamadazyma_philogaea	CUG-Ser1	21	3	7	0	5	40
yHMPu5000035641_Yamadazyma_scolyti	CUG-Ser1	23	3	6	0	4	43
yHMPu5000035662_Meyerozyma_caribbica	CUG-Ser1	25	3	3	0	5	42
yHMPu5000035667_Kurtzmaniella_cleridarum	CUG-Ser1	16	2	10	0	4	36
yHMPu5000035677_Kodamaea_ohmeri	CUG-Ser1	20	2	7	0	7	35
yHMPu5000035679_Candida_rhagii	CUG-Ser1	22	2	6	0	5	40
yHMPu5000035681_Candida_gotoi	CUG-Ser1	19	2	7	0	4	39
yHMPu5000035707_Candida_heveicola	CUG-Ser1	17	2	9	0	3	40
yHMPu5000041678_Debaryomyces_prosopidis	CUG-Ser1	14	2	10	0	7	47
yHMPu5000041693_Debaryomyces_nepalensis	CUG-Ser1	25	4	5	0	5	49
yHMPu5000041713_Debaryomyces_maramus	CUG-Ser1	19	2	6	0	5	41
yHMPu5000041743_Candida_hawaiiana	CUG-Ser1	19	3	9	0	7	36
yHMPu5000041824_Debaryomyces_subglobosus	CUG-Ser1	23	3	5	0	6	46
yHMPu5000041829_Debaryomyces_fabryi	CUG-Ser1	24	3	5	0	5	47
yHMPu5000041833_Candida_tammaniensis	CUG-Ser1	21	3	7	0	6	41
yHMPu5000041840_Candida_wancherniae	CUG-Ser1	15	1	9	0	6	34
yHMPu5000041855_Candida_ascalaphidarum	CUG-Ser1	18	3	9	1	4	36
yHMPu5000041862_Candida_golubevii	CUG-Ser1	16	2	9	0	5	35
yHMPu5000041863_Candida_gorgasii	CUG-Ser1	20	3	7	0	5	42
Ascoidea_asiatica	CUG-Ser2	19	4	9	0	6	38
Ascoidea_rubescens	CUG-Ser2	13	3	11	0	2	30
Saccharomycopsis_malanga	CUG-Ser2	14	3	12	1	4	38
yHMPu5000034607_Saccharomycopsis_capsularis	CUG-Ser2	14	3	12	0	4	40
Cyberlindnera_fabianii_JCM3601	Phaffomycetaceae	16	1	10	0	4	39
Cyberlindnera_jadinii	Phaffomycetaceae	17	2	9	0	5	35
Wickerhamomyces_anomalus	Phaffomycetaceae	20	2	7	0	5	43
Wickerhamomyces_ciferrii	Phaffomycetaceae	21	2	6	0	7	45
yHMPu5000034594_Starmera_quercuum	Phaffomycetaceae	10	1	13	0	5	36
yHMPu5000034597_Candida_stellimalicola	Phaffomycetaceae	11	1	13	0	4	33
yHMPu5000034967_Candida_freyschussii	Phaffomycetaceae	13	0	11	0	5	36
yHMPu5000034978_Cyberlindnera_mrakii	Phaffomycetaceae	15	0	8	0	4	44
yHMPu5000034979_Cyberlindnera_misumaiensis	Phaffomycetaceae	13	1	11	0	3	39
yHMPu5000035037_Candida_montana	Phaffomycetaceae	8	1	14	0	4	37
yHMPu5000035044_Barnettozyma_californica	Phaffomycetaceae	16	2	9	0	3	38
yHMPu5000035045_Barnettozyma_hawaiiensis	Phaffomycetaceae	11	2	13	0	3	39
yHMPu5000035046_Barnettozyma_populi	Phaffomycetaceae	12	1	12	0	3	40
yHMPu5000035047_Barnettozyma_pratensis	Phaffomycetaceae	15	2	11	0	5	44
yHMPu5000035048_Barnettozyma_salicaria	Phaffomycetaceae	12	1	12	0	4	36
yHMPu5000035261_Candida_ponderosae	Phaffomycetaceae	9	0	14	0	6	41
yHMPu5000035268_Wickerhamomyces_hampshirensis	Phaffomycetaceae	12	0	11	1	4	42
yHMPu5000035271_Wickerhamomyces_bovis	Phaffomycetaceae	16	0	10	0	3	37
yHMPu5000035274_Wickerhamomyces_alni	Phaffomycetaceae	14	2	11	0	3	43
yHMPu5000035286_Candida_azyma	Phaffomycetaceae	13	2	10	0	3	40
yHMPu5000035325_Cyberlindnera_petersonii	Phaffomycetaceae	16	1	9	0	4	40
yHMPu5000035639_Wickerhamomyces_canadensis	Phaffomycetaceae	13	1	11	0	3	41
yHMPu5000035658_Starmera_amethionina	Phaffomycetaceae	7	1	16	0	3	34
yHMPu5000035670_Phaffomyces_opuntiae	Phaffomycetaceae	8	0	14	0	4	35
yHMPu5000035671_Phaffomyces_antillensis	Phaffomycetaceae	7	0	14	0	4	34
yHMPu5000035672_Phaffomyces_thermotolerans	Phaffomycetaceae	8	0	14	0	4	34
yHMPu5000035673_Candida_orba	Phaffomycetaceae	7	0	15	0	4	34
yHMPu5000035686_Cyberlindnera_saturnus	Phaffomycetaceae	17	1	8	0	3	37
yHMPu5000035687_Cyberlindnera_suaveolens	Phaffomycetaceae	16	1	9	0	3	38
yHMPu5000035688_Cyberlindnera_xylosilytica	Phaffomycetaceae	22	3	7	0	5	40
yHMPu5000035689_Candida_mycetangii	Phaffomycetaceae	17	2	9	0	4	39
yHMPu5000035690_Candida_vartiovaarae	Phaffomycetaceae	16	2	11	0	4	36
yHMPu5000035699_Cyberlindnera_maclurae	Phaffomycetaceae	13	0	11	0	3	34
yHMPu5000035703_Cyberlindnera_americana	Phaffomycetaceae	15	2	10	0	4	39
Hanseniaspora_uvarum	Saccharomycodaceae	5	1	17	0	3	23
Hanseniaspora_valbyensis	Saccharomycodaceae	2	0	18	0	4	25
Hanseniaspora_vinae	Saccharomycodaceae	2	0	18	0	2	27
yHMPu5000034957_Hanseniaspora_osmophila	Saccharomycodaceae	2	0	18	0	3	27
yHMPu5000034963_Hanseniaspora_clermontiae	Saccharomycodaceae	4	1	18	0	3	25
yHMPu5000035684_Kloeckera_hatyaiensis	Saccharomycodaceae	3	2	18	0	2	25
yHMPu5000035695_Hanseniaspora_pseudoguilliermondii	Saccharomycodaceae	4	1	18	0	3	25
yHMPu5000035696_Hanseniaspora_singularis	Saccharomycodaceae	4	2	18	0	3	24
Candida_glabrata	Saccharomycetaceae	7	1	17	0	2	26
Eremothecium_coryli	Saccharomycetaceae	8	0	15	0	1	25
Eremothecium_cymbalariae	Saccharomycetaceae	4	0	16	0	1	27
Eremothecium_gossypii	Saccharomycetaceae	7	0	15	0	1	26
Eremothecium_sinecaudum	Saccharomycetaceae	7	1	17	0	1	23
Kazachstania_africana	Saccharomycetaceae	5	0	17	0	5	27
Kazachstania_naganishii	Saccharomycetaceae	9	1	15	0	3	28
Kluyveromyces_lactis	Saccharomycetaceae	17	0	8	1	4	39
Kluyveromyces_marxianus	Saccharomycetaceae	17	1	7	0	5	36
Lachancea_cidri	Saccharomycetaceae	16	1	9	0	3	38
Lachancea_dasiensis	Saccharomycetaceae	17	2	8	0	4	37
Lachancea_fantastica	Saccharomycetaceae	17	3	9	0	3	37
Lachancea_fermentati	Saccharomycetaceae	18	1	9	0	5	39
Lachancea_kluyveri	Saccharomycetaceae	17	2	9	0	5	39
Lachancea_lanzarotensis	Saccharomycetaceae	16	2	9	0	3	37
Lachancea_meyersii	Saccharomycetaceae	13	1	12	0	3	38
Lachancea_mirantina	Saccharomycetaceae	14	3	12	0	3	36
Lachancea_nothofagi	Saccharomycetaceae	19	3	8	0	4	40
Lachancea_quebecensis	Saccharomycetaceae	18	2	8	0	4	37
Lachancea_thermotolerans	Saccharomycetaceae	15	1	10	0	3	36
Lachancea_waltii	Saccharomycetaceae	9	1	12	0	2	34
Nakaseomyces_bacillisporus	Saccharomycetaceae	4	1	18	0	1	27
Nakaseomyces_bracarensis	Saccharomycetaceae	5	0	17	0	1	26
Nakaseomyces_castellii	Saccharomycetaceae	5	1	17	0	2	23
Nakaseomyces_delphensis	Saccharomycetaceae	3	0	17	0	1	26
Nakaseomyces_nivariensis	Saccharomycetaceae	4	0	18	0	2	26
Naumovozyma_castellii	Saccharomycetaceae	8	2	15	0	4	28
Naumovozyma_dairenensis	Saccharomycetaceae	7	2	15	0	3	28
Saccharomyces_arboricola	Saccharomycetaceae	9	1	13	0	4	35
Saccharomyces_cerevisiae	Saccharomycetaceae	9	0	15	0	5	34
Saccharomyces_eubayanus	Saccharomycetaceae	18	3	9	0	3	35
Saccharomyces_kudriavzevii	Saccharomycetaceae	9	1	14	0	2	32
Saccharomyces_mikatae	Saccharomycetaceae	12	2	12	0	3	33
Saccharomyces_paradoxus	Saccharomycetaceae	10	0	14	0	3	33
Saccharomyces_uvarum	Saccharomycetaceae	18	3	9	0	3	35
Tetrapisispora_blattae	Saccharomycetaceae	6	2	16	0	4	28
Tetrapisispora_phaffii	Saccharomycetaceae	5	0	16	0	3	28
Torulaspora_delbrueckii	Saccharomycetaceae	17	1	9	0	3	36
Vanderwaltozyma_polyspora	Saccharomycetaceae	10	0	13	0	3	30
Zygosaccharomyces_bailii	Saccharomycetaceae	6	0	15	0	2	32
Zygosaccharomyces_rouxii	Saccharomycetaceae	9	1	15	0	3	33
yHAB132_Kazachstania_martiniae	Saccharomycetaceae	7	1	16	0	4	28
yHAB133_Kazachstania_unispora	Saccharomycetaceae	5	1	15	0	4	28
yHAB134_Kazachstania_turicensis	Saccharomycetaceae	3	0	17	0	4	30
yHAB136_Kazachstania_bromeliacearum	Saccharomycetaceae	8	3	14	0	4	28
yHAB143_Kazachstania_siamensis	Saccharomycetaceae	3	1	17	0	3	27
yHAB147_Kazachstania_taianensis	Saccharomycetaceae	6	3	16	0	4	27
yHAB148_Kazachstania_intestinalis	Saccharomycetaceae	9	3	14	0	3	28
yHAB153_Kazachstania_rosinii	Saccharomycetaceae	3	1	17	0	2	29
yHAB154_Kazachstania_transvaalensis	Saccharomycetaceae	3	1	17	0	3	27
yHAB155_Kazachstania_spencerorum	Saccharomycetaceae	9	1	14	0	7	30
yHAB158_Kazachstania_viticola	Saccharomycetaceae	4	1	17	0	4	29
yHAB159_Kazachstania_solicola	Saccharomycetaceae	7	3	16	0	4	28
yHAB160_Kazachstania_kunashirensis	Saccharomycetaceae	4	1	17	0	4	28
yHAB164_Kazachstania_aerobia	Saccharomycetaceae	9	3	14	0	3	28
yHMPu5000026152_Torulaspora_franciscae	Saccharomycetaceae	10	1	13	0	4	35
yHMPu5000026256_Zygotorulaspora_mrakii	Saccharomycetaceae	11	1	11	0	3	37
yHMPu5000034709_Kluyveromyces_aestuarii	Saccharomycetaceae	11	0	12	0	4	38
yHMPu5000034710_Kluyveromyces_dobzhanskii	Saccharomycetaceae	15	0	10	1	4	38
yHMPu5000034862_Zygotorulaspora_florentina	Saccharomycetaceae	16	1	9	0	4	37
yHMPu5000034865_Zygosaccharomyces_kombuchaensis	Saccharomycetaceae	8	1	14	0	2	34
yHMPu5000034866_Zygosaccharomyces_bisporus	Saccharomycetaceae	7	1	14	0	2	31
yHMPu5000034875_Tetrapisispora_fleetii	Saccharomycetaceae	2	0	18	0	3	28
yHMPu5000034876_Tetrapisispora_iriomotensis	Saccharomycetaceae	3	0	17	0	4	28
yHMPu5000034877_Tetrapisispora_namnaonensis	Saccharomycetaceae	5	1	17	0	3	28
yHMPu5000034881_Torulaspora_pretoriensis	Saccharomycetaceae	14	1	12	0	6	35
yHMPu5000035629_Yueomyces_sinensis	Saccharomycetaceae	3	1	17	0	6	27
yHMPu5000035651_Torulaspora_microellipsoides	Saccharomycetaceae	15	1	9	0	4	37
yHMPu5000035652_Torulaspora_maleeae	Saccharomycetaceae	15	1	10	0	3	37
