# Supplementary material for: Yeast metabolic innovations emerged via expanded metabolic network and gene positive selection
Source: Mol Syst Biol. 2021 Oct 22;17(10):e10427. doi: 10.15252/msb.202110427 (PMC8532513; doi:10.15252/msb.202110427)
Supplement: Supplementary file 13 — Source Data for Figure 6 [file MSB-17-e10427-s009.zip]

Archive with 8 entries (7 files):
- Source data for Figure 6/
- __MACOSX/._Source data for Figure 6
- Source data for Figure 6/.DS_Store
- __MACOSX/Source data for Figure 6/._.DS_Store
- Source data for Figure 6/Panel_B.xlsx
- __MACOSX/Source data for Figure 6/._Panel_B.xlsx
- Source data for Figure 6/Panel_A.xlsx
- __MACOSX/Source data for Figure 6/._Panel_A.xlsx
