# Supplementary material for: Yeast metabolic innovations emerged via expanded metabolic network and gene positive selection
Source: Mol Syst Biol. 2021 Oct 22;17(10):e10427. doi: 10.15252/msb.202110427 (PMC8532513; doi:10.15252/msb.202110427)
Supplement: Supplementary file 13 — Source Data for Figure 6 [file MSB-17-e10427-s009.zip › Source data for Figure 6/Panel_B.xlsx]

## Sheet: Sheet1
Original dataset for heatmap
	17_species	16_species	15_species	14_species	13_species	12_species	11_species	10_species	9_species	8_species	7_species	6_species
4_clades	7	11	16	21	34	15	21	14	12	10	2	2
3_clades	0	0	0	0	9	17	25	35	37	34	30	29
2_clades	0	0	0	0	0	0	0	11	33	55	71	85
