# Supplementary material for: Yeast metabolic innovations emerged via expanded metabolic network and gene positive selection
Source: Mol Syst Biol. 2021 Oct 22;17(10):e10427. doi: 10.15252/msb.202110427 (PMC8532513; doi:10.15252/msb.202110427)
Supplement: Supplementary file 13 — Source Data for Figure 6 [file MSB-17-e10427-s009.zip › Source data for Figure 6/Panel_A.xlsx]

## Sheet: Sheet1
PGK		FBA		PYK
x-axis	y-axis	x-axis	y-axis	x-axis	y-axis
1	1	1	1	1	1
1.11111	1.00049	1.11111	1.05048	1.11111	1.00243
1.25	1.00137	1.25	1.15546	1.25	1.00683
1.42857	1.00243	1.42857	1.31292	1.42857	1.01216
1.66667	1.00341	1.66667	1.50423	1.66667	1.01719
2	1.00416	2	1.6888	2	1.021
2.5	1.0046	2.5	1.82301	2.5	1.02329
3.33333	1.00481	3.33333	1.89322	3.33333	1.02437
5	1.00488	5	1.91856	5	1.02474
10	1.0049	10	1.92435	10	1.02482
